# Supplementary material for: Genome-Wide Analysis of Tandem Repeats in Plants and Green Algae
Source: G3 (Bethesda). 2013 Nov 5;4(1):67–78. doi: 10.1534/g3.113.008524 (PMC3887541; doi:10.1534/g3.113.008524)
Supplement: Supporting Information [file supp_g3.113.008524_TableS1.xlsx]

## Sheet: Sheet1
Table S1. The relative TR densities in the 31 investigated species
	Maes	Rico	Lius	Potr	Metr	Phvu	Glma	Cusa	Prpe	Mado	Arth	Arly	Caru	Brra	Thha	Capa	Cisi	Cicl	Eugr	Vivi	Migu	Aqco	Sobi	Zema	Seit	Orsa	Brdi	Semo	Phpa	Chre	Voca
upstream_1000nt	127	28	129	120	112	128	34	110	116	103	127	105	94	97	117	165	133	110	106	122	91	117	139	102	107	102	102	no	180	65	82
upstream_500nt	145	30	131	137	112	122	37	122	129	118	108	123	120	98	143	179	162	121	114	120	108	150	172	108	107	103	107	no	156	57	52
upstream_200nt	141	33	173	141	121	124	53	162	170	156	114	154	170	123	212	183	192	118	188	117	147	214	269	124	147	149	173	no	106	24	52
5'UTR	122	62	no	159	133	151	134	146	208	no	212	160	210	no	240	no	144	133	308	96	193	423	412	179	205	332	228	68	83	17	22
CDS	19	5	63	24	33	27	23	28	25	30	64	44	30	33	41	31	27	27	29	14	35	34	99	86	63	87	77	22	17	86	65
intron	75	16	76	64	75	54	56	78	89	84	65	80	66	91	108	71	87	92	74	77	78	74	105	78	59	65	57	51	62	162	120
3'UTR	51	21	no	51	105	39	43	92	56	no	71	67	60	no	100	no	55	62	43	61	90	43	92	91	65	58	58	58	29	40	40
downstream_200nt	115	27	138	119	107	89	44	129	125	93	105	131	139	87	174	152	141	110	137	109	124	154	196	109	106	116	125	no	98	27	60
downstream_500nt	112	46	111	122	103	103	35	120	113	89	106	120	98	89	138	153	122	108	100	113	101	124	154	110	108	106	95	no	138	55	78
downstream_1000nt	115	62	122	120	114	107	34	111	108	96	124	102	90	104	118	151	116	108	102	115	96	112	145	108	105	110	105	no	170	64	85
