# Supplementary material for: Genome-Wide Analysis of Tandem Repeats in Plants and Green Algae
Source: G3 (Bethesda). 2013 Nov 5;4(1):67–78. doi: 10.1534/g3.113.008524 (PMC3887541; doi:10.1534/g3.113.008524)
Supplement: Supporting Information [file supp_g3.113.008524_TableS2.xlsx]

## Sheet: Sheet1
Table S2. The means and SD values of relative TR densities shown in Figures 4-6
			Means	SD
Figure 4	A	UI1000	73.5	12.02
		UI500	54.5	3.54
		UI200	38	19.8
		5'UTR	19.5	3.54
		CDS	75.5	14.85
		Intron	141	29.7
		3'UTR	40	0
		DI200	43.5	23.33
		DI500	66.5	16.26
		DI1000	74.5	14.85
	B	UI1000	106.13	35.33
		UI500	115.61	36.24
		UI200	136.15	50.89
		5'UTR	169.23	84.79
		CDS	28.39	12.26
		Intron	71.04	18.93
		3'UTR	59.86	22.61
		DI200	111.18	36.81
		DI500	103.32	28.88
		DI1000	103.54	29.05
	C	UI1000	110.4	16.13
		UI500	119.4	29.47
		UI200	172.4	56.72
		5'UTR	271.2	97.81
		CDS	82.4	13.37
		Intron	72.8	19.78
		3'UTR	72.8	17.31
		DI200	130.4	37.39
		DI500	114.6	22.78
		DI1000	114.6	17.13
	D	UI1000	123.5	30.96
		UI500	131.5	34.45
		UI200	158.75	26.31
		5'UTR	None	None
		CDS	39.25	15.88
		Intron	80.5	8.81
		3'UTR	None	None
		DI200	117.5	32.36
		DI500	110.5	30.17
		DI1000	118.25	24.39
Figure 5	A	0-9	5.67	1.12
		10-19	8.62	1.05
		20-29	8.94	1.15
		30-39	9.1	1.11
		40-49	9.6	1.07
		50-59	10.68	0.76
		60-69	11.38	0.93
		70-79	11.71	1.05
		80-89	13.07	1.64
		90-100	11.22	2.57
	B	0-9	9.68	1.95
		10-19	12.79	1.56
		20-29	11.88	1.05
		30-39	11.19	0.98
		40-49	10.29	1.11
		50-59	9.82	0.81
		60-69	9.63	0.95
		70-79	9.02	0.9
		80-89	9.24	0.81
		90-100	6.45	1.18
	C	0-9	9.7	1.89
		10-19	11.48	1.22
		20-29	10.48	0.76
		30-39	9.6	0.87
		40-49	9.44	0.87
		50-59	9.52	0.87
		60-69	9.41	0.88
		70-79	10.01	0.86
		80-89	11.27	1.04
		90-100	9.1	1.72
	D	0-9	5.26	2.24
		10-19	10.29	0.55
		20-29	10.43	1.19
		30-39	12.39	1.45
		40-49	12.7	3.96
		50-59	12.63	2.57
		60-69	11.81	1.96
		70-79	9.21	2.45
		80-89	8.93	2.35
		90-100	6.36	2.18
	E	0-9	6.51	1.87
		10-19	11.37	2.03
		20-29	11.12	1.2
		30-39	11.8	0.36
		40-49	11.73	2.03
		50-59	11.14	1.92
		60-69	11.69	3.03
		70-79	9.66	1.91
		80-89	9.46	0.83
		90-100	5.53	2.57
Figure 6	A	Bryophytes	93.42	6.18
		Dicots	86.34	12.9
		Green algae	96.73	0.88
		Monocots	69.89	20.47
	B	Bryophytes	3.82	2.1
		Dicots	4.25	1.4
		Green algae	1.81	0.73
		Monocots	4.01	2.17
	C	Bryophytes	7.08	4.15
		Dicots	10.5	4.4
		Green algae	2.3	1.55
		Monocots	13.09	7.28
	D	Bryophytes	6.06	0.02
		Dicots	7.41	2.48
		Green algae	16.56	9.49
		Monocots	5.35	1.53
	E	Bryophytes	1.68	0.24
		Dicots	2.19	0.89
		Green algae	8.89	7.02
		Monocots	4.06	1.45
	F	Bryophytes	5.01	3.11
		Dicots	8.35	3.99
		Green algae	22.82	6.87
		Monocots	5.79	2.67
