# Supplementary material for: Genome-Wide Analysis of Tandem Repeats in Plants and Green Algae
Source: G3 (Bethesda). 2013 Nov 5;4(1):67–78. doi: 10.1534/g3.113.008524 (PMC3887541; doi:10.1534/g3.113.008524)
Supplement: Supporting Information [file supp_g3.113.008524_TableS3.xlsx]

## Sheet: GC content & Top motifs
Table S3. GC contents and top frequent TR motifs in the 31 investigated species.
		M. esculenta	R. communis	L. usitatissimum	P. trichocarpa	M. truncatula	P. vulgaris	G. max	C. sativus	P. persica	M. domestica	A. thaliana	A. lyrata	C. rubella	B. rapa	T. halophila	C. papaya	C. sinensis	C. clementina	E. grandis	V. vinifera	M. guttatus	A. coerulea	S. bicolor	Z. mays	S. italica	O. sativa	B. distachyon	S. moellendorffii	P. patens	C. reinhardtii	V. carteri
Whole genome	GC content (%)	35.29	33.84	39.56	33.65	33.18	34.04	32.4	33.53	37.51	37.99	36.06	35.72	35.63	35.26	37.71	34.92	34.62	35.29	39.29	34.55	36.46	36.91	43.93	45.15	46.14	43.57	45.38	45.25	33.6	63.45	55.7
	Top motifs	AAT, ATT, CTT, AAG, AT	CTAATATTGACAAATATACCCCTCTTACGGGGTTGTTTT, CTCATATTGACAAATATACCCCTCTTACGGGGTTGTTTT	CTT, AAG	AT, A, T, AAT, ATT	A, T, AT	AT	AT	A, T, AT	CT, AG, AT, A, T	AT; A/T	A/T; AT; CTT/ AAG	T/A	AT, A, T, AAG, CTT	AT, A, T	A, AT, CTT, AAG	AT, A, T, AAT, ATT	A, T, AT, AAT, ATT	A/T	AG, CT, A, T	A, T, AT	A, T, AT	A, T, AT, AG, CT, AAG, CTT	AT; ATT/AAT	CCG, CGG, AT	CCG, AGG	AT, CCG, CGG	A, T	CCGAGATGGAGT, ACTCCATCTCGG	AT	AC/GT; CCG/CGG	AAGCATATGCGATCTGC
Upstream_1000nt	GC content (%)	28.61	28.28	37.49	30.04	31.04	27.63	29.01	30.14	36.01	36	31.58	34.45	34.43	32.08	34.89	30.7	32.13	34.24	38.32	29.84	35.44	35.4	40.92	44.09	45.88	40.88	44.99	46.12	33.84	60.81	53.94
	Top motifs	AAT/ATT, AAG/CTT; AT; A/T	AT; T/A; AAT/ATT, AAG/CTT	CTT/AAG; AGGGTTT/AAACCCT; AT, CT	AT; A/T; AAT/ATT	A/T; AT	AT	T/A; AT	AT; A/T	AT, CT, AG; A/T	AT; A/T	T/A; AT	T/A	AT; A/T; AAG/CTT	AT; A/T	AT; T/A	AT; T/A	T/A; AAT/ATT;	A/T; AT	CT/AG; T/A	AT; A/T; AAT/ATT	T/A; AT	T/A; AG, AT, CT; AAG/CTT	AT; ATT/AAT	AT, AG, CT; CCG/CGG	AT; CGG/CCG	AT; CGG/CCG, AAT/ATT	CGG	AT, CT; AGC/GCT	AT; A/T	GT/AC; CCG/CGG	AAGCATATGCGATCTGC/GCAGATCGCATATGCTT
Upstream_500nt	GC content (%)	27.33	29.13	36.75	29.33	30.22	26.01	28.95	29.93	35.21	35.33	30.1	32.61	31.99	31.86	32.41	30.33	31.43	33.4	38.18	30	33.61	34.43	41.68	44.05	45.74	40.5	45.54	46.79	39.36	60.65	51.03
	Top motifs	AT; A/T; AAT/ATT, AAG/CTT	AT; T/A; ATT/AAT, CTT/AAG	CTT/AAG; CT/AG	AT; A/T; AAT/ATT	A/T; AT	AT; AAT/ATT	A/T; AT	T/A; AAAAAAG/CTTTTTT; AT	CT, AG, AT; A/T	CT, AT; A/T	A/T; AT	T/A	AT; A/T; CTT/AAG	AT, CT; A/T	AT; T/A	AT; T/A	A/T; AT; AAT/ATT	A/T; AT	CT/AG; A/T	A/T; AT; AAT/ATT	A/T; CT	A/T; CT; CTT/AAG	AT; ATT, CCG	AT, AG, CT; ATT, CCG	CT/AG, AT; CCG/CGG	AT; CGG/CCG, AAT/ATT	CCG, CTT	AT, CT; AGC/GCT	AT; AAAT/ATTT; A/T	GT/AC	GCAGATCGCATATGCTT
Upstream_200nt	GC content (%)	35.2	35.75	41.08	34.9	32.28	28.76	34.48	34.61	37.95	38.97	32.9	34.36	33.08	36.5	34.5	36.53	35.07	36.33	42.69	36.47	35.31	34.68	51.4	47.42	50.86	48.34	52.11	47.54	46.7	55.51	49.13
	Top motifs	CT, AT; CTT, AAT/ATT; A/T	CT, AT; T/A; CTT/AAG, AAT/ATT	CTT/AAG, CT	AT, CT; A/T; AAT/ATT	A/T; AT	AT; AAT/ATT	A/T; CT, AT	CT, AT; AAAAAAG	CT, AG, AT	CT, AG, AT; A/T	A/T; AT, CT; CTT/AAG	A/T; CT; CTT/AAG	CT; A/T; CTT	CT/AG; A/T; CTT/AAG	CT, AT, AG; A/T; CTT/AAG	AT, CT; CTT/AAG; A/T	CT, AT; A/T; AAT/ATT	A/T; AT, CT	CT/AG; A/T; CTT, CCT	AT, CT; A/T; AAT/ATT	CT; A/T	CT/AG; CTT/AAG; A/T	AT, CT; CCG, CCT	CT, AT, AG; ATTTT	CT/AG; CCG;	CT, AT; CCG/CGG	CCG, CTT; CCTT	CT; AGC	AT; T,G	AC/GT	AAGCATATGCGATCTGC
5'UTR	GC content (%)	41.17	37.12	no	39.33	37.89	39.98	40.6	40.53	41.56	no	38.17	38.13	38.97	no	40.02	no	38.12	38.74	49.92	42.8	39.7	35.2	60.1	54.29	56.26	54.41	56.36	53.04	49.07	55.54	50.1
	Top motifs	CT, AG, CCT	CT, AG, CTT, AAG, A, T	no	CT, AG, AAG, CTT, CCT	CT, A, CTT	CT, AG, CTT, AAG	CT, AG, CTT	GGAGCT, CTTTTT, CTT, CT	CT, AG, AAG, CTT	no	CTT, CT, A	CT, CTT, A	CT/AG, CTT/AAG, A	no	CT, AG, CTT, AAG	no	CT, AAG/CTT, A	A, CT, CTTTTT, CTT	CT/AG, CCG, CCT, CTT, AAG	CT, AG, CTT, AGG	CT, A, CTT, AAG	CT/AG, CTT/AAG, CTTT, AAAG	CCG, AG, CT	CGG, CCGGCG	CCG, AG	CCG, CGG, CCT, CT, AG	CCG, CT	AG, CT, AGC, AGG, ATCG	AGG, CTT, GTT, AG, GAGT	AGC	AAAACCGCCTGGCCCAAACGGCCACATAAACAGGCGATGCGCGAAGTCCC
CDS	GC content (%)	43.21	44.78	47.99	43.41	40.87	43.41	44.08	43.34	44.5	46.08	42.27	44.27	44.4	46.3	45.27	44.36	43.41	43.53	48.05	44.47	46.3	41.15	54.78	54.69	54.31	54.15	53.45	52.58	49.29	70.18	62.16
	Top motifs	AAG	AAG, CTT	AAG, CTT	AGC, AAG, ACC, GAT, AGG	AAG, CTT, GAT, AAC	AAG, CTT	AAC	AAG, CTT	AAG, AGC	AAG, CTT	AAG/CTT	AAG	AAG, CTT	AAG	AAG, CTT	AAG, AAAAAG,	AAG, AGC	AAG, ACCGTG	CGG, CCG	AAG, AAGAGG	CGG, CCG	CTT, CATCTT	CGG, CCG	CGG, CCG,CCGGCG	CCG	CGG, CCG	CGG, CCG, CCGGCG	AGC	AGC	CCG, AGGCGG	CGG, AGC
Intron	GC content (%)	32.21	32.44	36.43	33.51	31.08	31.68	32.03	32.73	33.54	34.72	32.6	32.87	32.39	32.94	32.97	32.97	32.51	33.07	36.89	34.91	32.26	33.36	39.38	39.76	38.03	37.04	38.54	42.53	38.74	62.05	54.7
	Top motifs	AT, CT, T, ATT	AT, T	CTT, AAG, AT	AT, T, ATT	T, A, AT	AT	AT, T, ATT	T, AT, CT	CT, AT, AG, T, A	AT, AG, A, T	T, AT, CTT	T/A, AT, CT	T, A, AT	AT, A, T	AT, T	AT, T, A	T, AT, ATT	T, AT, ATT	CT, T	T, A, AT	T, GT	T, AT	AT, C, G	CT, C	AG, C	AT, CT, CCG, T	C, CT	AG, A	AT, T, ATTT	GT, AC	GCAGATCGCATATGCTT
3'UTR	GC content (%)	35.56	34.87	no	36.62	32.72	34.83	34	35.2	36.03	no	33.32	33.3	36.85	no	34.56	no	36.64	36.28	40.35	36.97	33.72	35.64	41.51	43.86	42.68	40.34	41.51	45.21	41.24	58.39	52.45
	Top motifs	AT, CT, ATT, T, A	T, AT, ATT	no	T, A, ATT	T, AT	ATT, AAT, AT	AT, T, ATT	CTTTTT, T, A, AT	AT,CT, AG, T, A	no	T, CTT, AT	T, CT, CTT	T, A, CTT, AAG, AG, AT	no	T, AT, CTT, AAG	no	A, AT, AAT	T	CT, T	T, A, AT	T, AT, GT, ATT, GTT	T, GTT, AAT, AT	GCT, GTT, GAT, AT, GT	CCG, ATGC	AGC, AAG, AAAG, AC	CCG, CTT, AT	CTT, GCT, CTTT, GT	GCT, AGC, AAG, CT, AG	AT, ATTT	GT, AGC, CGG, AGG	GCT/AGC; GT
Downstream_200nt	GC content (%)	33.98	35.99	39.23	34.18	31.99	29.6	32.77	33.02	36.15	38	32.49	33.44	32.46	34.6	33.58	35.06	34.41	35.21	40.83	34.85	34.35	34.52	45.8	44.87	46.25	44.41	47.24	45.38	42.92	56.35	51.14
	Top motifs	AG, AT; T/A; AAG, ATT/AAT, CTT	AT, AG; T/A; ATT/AAT, CTT/AAG	AAG/CTT; AG	AT; T/A; ATT/AAT, CTT/AAG	A/T; AT	AT; AAT/ATT	T/A; AT, AG	AT; T/A	AG, CT, AT; T/A	AG, AT, CT; T/A	T/A; AT	T/A	T/A; AG, AT; AAG/CTT	AG; T/A; AAG/CTT	AG, AT; T/A	AT; T/A; AAG/CTT	T/A; AT, AG; AAT/ATT	T/A; AT, CT, AG	AG/CT; T/A	T/A; AT; AAT/ATT	T/A; AG, AT, GT	T/A; AG; AAG/CTT	AT; CGG/CCG	AG, AT; ATT, CGG	CT/AG; CGG/CCG; G/C	AT; CGG/CCG	CGG	CT/AG; GCT, CCG	AT; A/T	GT/AC	AAGCATATGCGATCTGC
Downstream_500nt	GC content (%)	30.06	31.71	36.93	30.47	30.61	27.99	29.39	30.36	35.23	37.36	30.77	33.53	33.38	32.3	33.85	31.4	32.94	34.18	38.55	30.4	34.67	35.17	41.11	43.31	44.84	40.58	45.03	46.39	37.44	60.49	52.14
	Top motifs	T/A; AT; AAT/ATT, CTT/AAG	CTAATATTGACAAATATACCCCTCTTACGGGGTTGTTTT; AT	AAG/CTT; AG, AT	AT; A/T; AAT/ATT	T/A; AT	AT; AAT/ATT	T/A; AT	A/T; AT	AG, CT, AT; T/A	AT, CT, AG; A/T	A/T; AT	T/A	T/A; AT; CTT/AAG	AT; T/A	AT; T/A	AT; T/A	T/A; AAT/ATT; AT	T/A; AT	AG/CT; T/A	A/T; AT; ATT/AAT	T/A; AT	T/A; AG/CT; CTT/AAG	AT; ATT/AAT	AT, CT, AG	AT, AG; CGG/CCG	AT; CGG/CCG	CGG	GCT/AGC; AT, CT	AT; T/A; ATTT/AAAT	GT/AC	AAGCATATGCGATCTGC
Downstream_1000nt	GC content (%)	30.74	30.59	37.91	30.57	31.18	29.23	29.49	30.81	36.24	37.57	31.82	35.02	35.31	32.61	35.75	31.97	33.64	34.95	38.9	30.49	36.54	35.75	41.4	44.2	45.69	41.51	45.8	46.19	33.1	60.59	53.72
	Top motifs	ATT/AAT, CTT/AAG; AT; T/A	CTAATATTGACAAATATACCCCTCTTACGGGGTTGTTTT; AT	AAG/CTT; AAACCCT/AGGGTTT	AT; A/T; AAT/ATT	A/T; AT	AT; AAT/ATT	A/T; AT	AT; T/A	AT, CT, AG; A/T	AT, CT, AG; A/T	A/T; AT	T/A; CT, AT, AG; CTT/AAG	A/T; AT; CTT/AAG	AT; T/A	AT; A/T;	AT; T/A; CTT/AAG	T/A; AAT/ATT; AT	A/T	AG/CT; A/T	AT; T/A	A/T; AT, GT	T/A; CT, AT, AG; CTT/AAG	AT; AAT/ATT	CGG/CCG; AT, CT, AG	CCG/CGG	AT; CGG/CCG	CCG/CGG	AT, CT; GCT/AGC	AT; A/T	GT/AC; AGC, CCG/CGG; AGGGGC/GCCCCT	AAGCATATGCGATCTGC
