# Supplementary material for: Genome-Wide Analysis of Tandem Repeats in Plants and Green Algae
Source: G3 (Bethesda). 2013 Nov 5;4(1):67–78. doi: 10.1534/g3.113.008524 (PMC3887541; doi:10.1534/g3.113.008524)
Supplement: Supporting Information [file supp_g3.113.008524_TableS4.xlsx]

## Sheet: Sheet1
Table S4. 1-50 bp TR motif length distribribution (%) in all 31 investigated species
Group	Species	1-50 bp motif percentage (%)
		mononucleotide	dinucleotide	trinucleotide	tetranucleotide	pentanucleotide	hexanucleotide	7-nucleotide	8-nucleotide	9-nucleotide	10-nucleotide	11-nucleotide	12-nucleotide	13-nucleotide	14-nucleotide	15-nucleotide	16-nucleotide	17-nucleotide	18-nucleotide	19-nucleotide	20-nucleotide	21-nucleotide	22-nucleotide	23-nucleotide	24-nucleotide	25-nucleotide	26-nucleotide	27-nucleotide	28-nucleotide	29-nucleotide	30-nucleotide	31-nucleotide	32-nucleotide	33-nucleotide	34-nucleotide	35-nucleotide	36-nucleotide	37-nucleotide	38-nucleotide	39-nucleotide	40-nucleotide	41-nucleotide	42-nucleotide	43-nucleotide	44-nucleotide	45-nucleotide	46-nucleotide	47-nucleotide	48-nucleotide
Dicots	Mesculenta	8.79	11.1	11.62	4.35	9.1	4.98	5.49	1.98	2.46	1.96	1.82	3.24	1.12	0.93	1.54	2.72	1.37	1.7	1.36	2.25	1.06	0.75	0.6	0.92	0.67	0.54	0.77	0.61	0.43	0.67	0.48	0.54	1.13	0.78	0.78	0.76	0.75	0.82	0.77	1.43	0.42	0.9	0.26	0.32	0.33	0.27	0.31	0.64
	Rcommunis	2.07	3.83	2.04	1.09	0.91	1.15	0.86	0.44	0.31	0.24	0.21	0.23	0.11	0.09	0.07	0.05	0.05	0.13	0.06	0.06	0.11	0.1	0.06	0.1	0.1	0.12	0.06	0.04	0.05	0.16	0.18	0.05	0.22	0.23	0.03	0.05	0.27	10.01	69.57	4.02	0.03	0.04	0.02	0.03	0.03	0.06	0.1	0.05
	Lusitatissimum	5.4	8.95	21.47	5.37	3.15	4.22	8.61	1.45	1.29	1.25	1.61	2.18	1.17	1.65	1.21	1	0.73	0.94	0.62	0.89	1.97	1.2	0.83	1.06	0.76	0.8	1.23	1.22	0.91	2.17	1.04	1.62	1.11	0.85	0.46	0.49	0.35	0.35	0.75	0.43	0.66	1.56	0.44	0.39	0.42	0.32	0.3	0.95
	Ptrichocarpa	13.57	22.24	12.07	4.61	5.32	5.68	3.63	1.91	2.07	1.71	1.65	2.09	0.91	0.95	0.79	0.53	0.46	0.65	0.65	0.69	1.15	0.62	0.52	0.46	0.3	0.32	0.46	0.32	0.38	0.62	0.54	0.43	0.47	0.52	0.59	0.95	0.48	1.49	0.76	0.38	0.6	0.43	0.32	0.31	0.34	0.28	0.26	0.8
	Mtruncatula	22.57	17.07	7.87	3.13	4.03	4.2	2.43	1.41	1.26	1.07	0.95	1.42	0.68	0.7	1.36	0.66	0.89	0.79	0.55	0.51	0.7	1.09	0.71	2.09	1.13	0.67	0.96	0.61	0.66	0.91	1.35	1.93	1.43	0.68	0.5	2.29	0.4	0.37	0.71	1.17	0.63	0.56	0.57	0.67	0.45	0.26	0.5	0.56
	Pvulgaris	2.07	18.55	8.96	3.11	3.12	4.52	3.48	1.68	4.59	2.14	1.28	2.61	1.06	0.96	1.29	2.41	1.21	3.16	1.85	1.44	2.47	0.84	0.88	1.22	1.21	1.53	1.65	1.4	1.55	1.38	0.89	0.71	0.65	0.66	0.74	1.73	1.79	0.66	0.5	0.43	0.81	0.51	0.5	0.63	1.06	0.85	0.57	0.83
	Gmax	6.81	21.35	7.07	2.44	2.54	3.57	4.59	1.24	0.92	1.94	1.02	1.41	1.4	0.89	0.65	1.11	0.42	0.5	0.52	1.02	0.83	1.08	0.81	12.41	0.66	0.39	1.08	0.4	0.42	1.11	1.61	1.01	1.24	1.34	0.45	1.1	0.53	0.47	0.39	0.53	0.4	0.39	0.32	0.33	0.61	0.28	0.88	4.75
	Csativus	13.37	12.95	7.33	3.65	3.6	10.05	9.1	4.47	2.6	1.52	1.42	1.67	0.96	0.71	0.77	0.75	0.74	1.03	0.84	0.95	1.06	0.9	0.97	1.33	0.98	0.99	1.23	1.02	0.79	1	0.83	0.84	0.93	0.64	0.65	0.7	0.59	0.56	0.52	0.53	0.46	0.56	0.45	0.44	0.6	0.35	0.3	0.42
	Ppersica	11.56	29.95	5.91	3.76	4.14	5.5	4.33	3.48	2.05	1.85	1.51	1.31	0.75	0.67	0.67	0.54	0.44	0.77	0.54	0.73	0.69	0.96	0.82	1.25	0.79	0.91	1.59	0.7	1.53	1.01	0.41	0.39	0.84	0.24	0.22	0.65	0.37	0.38	0.8	1.05	0.3	0.88	0.61	0.25	0.24	0.21	0.32	0.41
	Mdomestica	11.89	18.89	5.3	2.94	2.95	3.03	3.59	2.63	2.17	2.39	1.36	1.52	0.94	2.63	3.34	1.04	0.78	0.86	0.57	1.1	1.25	0.73	0.96	0.86	2.14	0.65	0.9	2.31	3.2	1.7	1.27	0.54	0.53	0.91	0.53	1.87	0.66	0.54	0.48	1.2	0.58	0.72	0.75	0.52	0.87	0.63	1.01	0.5
	Arabidopsis	16.8	14.67	12.2	1.83	2.91	4.05	7.41	1.37	1.31	1.37	1.27	2.06	0.94	0.67	1	0.78	0.85	1.16	0.55	0.78	1.41	0.62	0.62	1.23	0.5	1.57	3.2	3.71	0.79	1.44	1.14	1.81	0.77	0.26	0.58	0.8	0.29	0.43	0.42	0.2	0.15	0.51	0.31	0.26	0.57	0.18	0.12	0.7
	Alyrata	30.53	7.73	8.43	1.63	1.7	3.9	2.97	1.56	1.56	1.4	1.37	2.34	1.19	1	1.41	1.09	1.07	1.99	1.13	1.1	1.73	1.06	1.05	1.67	0.89	0.76	1.56	1.27	0.94	1.6	0.77	0.78	1.33	0.7	0.62	0.84	0.33	0.41	0.66	0.5	0.31	0.93	0.44	0.31	0.55	0.46	0.16	0.57
	Crubella	17.24	19.62	10.78	2.21	2.63	3.86	6.14	1.56	1.43	1.48	3.73	1.6	0.79	1.31	1.47	0.66	0.52	1.03	0.59	0.85	1.6	0.97	0.88	1.35	0.53	0.57	1.01	0.78	0.75	1.28	0.39	0.45	0.5	0.24	0.28	0.51	0.19	0.16	0.44	0.29	0.25	0.37	0.32	0.2	0.4	0.21	0.21	1.1
	Brapa	10.36	18.96	6.28	2.19	2.72	3.15	3.43	1.47	1.5	1.48	2.06	1.81	0.89	0.99	1.26	1.15	1.97	1.16	1.46	9.97	2.16	0.75	0.91	1.27	0.7	1.27	2.59	0.84	0.67	1.28	0.58	0.39	0.6	0.96	2.4	0.86	0.25	0.28	0.35	1.8	0.31	0.49	0.19	0.24	0.43	0.59	0.13	0.78
	Thalophila	13.81	18.25	7.66	1.36	2.42	4.06	2.57	2.03	2.58	2.36	3.15	3.61	1.72	1.15	1.66	0.87	1.11	1.22	1.56	2.55	1.96	1.62	0.76	1.22	0.72	1.25	2.46	0.73	0.5	1.04	0.54	0.46	0.66	0.31	0.39	1.03	0.25	0.16	0.64	0.71	0.56	1.02	0.39	0.24	0.39	1.02	0.51	1.08
	Cpapaya	14.9	37.02	10.8	5.29	6.48	5.18	3.02	1.82	1.45	1.73	1.03	1.89	0.39	0.38	0.49	0.23	0.19	0.37	0.2	0.27	0.38	0.34	0.65	0.58	0.65	0.35	0.33	0.2	0.24	0.32	0.18	0.17	0.2	0.16	0.13	0.15	0.12	0.21	0.21	0.13	0.15	0.14	0.05	0.1	0.15	0.07	0.07	0.14
	Csinensis	16.76	14.95	14.85	6.52	5.33	6.36	4.43	2.46	1.65	1.31	1.08	1.66	0.8	0.57	1.04	0.61	0.59	1.44	1.12	0.54	0.79	0.75	0.5	0.68	0.63	0.73	0.87	0.55	0.65	1.22	0.82	0.76	0.73	0.57	0.47	0.38	0.28	0.35	0.38	0.36	0.39	0.74	0.48	0.15	0.25	0.25	0.2	0.35
	Cclementina	33.13	9.5	5.56	3.05	2.06	6.66	4.38	1.85	1.35	1.05	1.16	1.5	0.91	0.63	1.36	0.7	0.59	0.69	0.54	0.66	0.71	2.38	0.95	0.89	0.99	0.63	1.21	0.64	0.75	1.46	0.52	0.73	1.7	0.93	0.61	0.8	0.34	0.51	0.76	0.54	0.77	0.55	0.29	0.3	0.37	0.26	0.31	0.44
	Egrandis	15.39	20.39	9.17	3.92	4.25	5.02	4.44	3.09	2.84	2.49	2.35	2.37	1.03	0.76	0.66	0.57	0.5	0.56	0.6	0.57	0.54	0.62	0.28	0.45	0.38	0.45	0.75	0.9	0.64	1	0.55	0.45	0.42	0.54	0.36	0.82	1.01	1.21	2.11	0.61	0.41	0.5	0.73	0.42	0.35	0.36	0.52	0.5
	Vvinifera	17.19	15.69	9.77	6.68	4.6	4.9	5.17	2.44	1.7	1.49	1.3	1.06	0.66	0.37	0.41	0.38	0.78	0.45	1.59	1.02	2.47	1.15	0.54	0.55	1.28	1.07	0.79	1.67	1.14	1	0.94	1.42	0.37	0.16	0.26	0.18	0.29	0.56	0.8	0.65	0.63	0.44	0.48	0.21	0.24	0.36	0.5	0.84
	Mguttatus	19.84	12.66	7.38	3.3	1.65	5.74	3.75	1.64	1.08	1.02	1.16	1.52	1.06	0.71	0.92	0.65	0.65	1.16	0.55	0.78	1.26	1.04	0.84	1.42	6.1	0.57	0.85	0.47	0.59	1.29	0.51	0.44	0.6	0.49	0.29	0.67	0.23	0.28	0.36	0.44	0.59	0.96	2.44	2.68	1.57	0.98	1.22	0.61
Monocots	Acoerulea	22.31	12.52	10.92	3.18	3.59	4.36	3.43	1.7	1.14	1.92	1.52	1.53	0.73	1.47	1.13	0.56	0.75	1.31	0.75	0.76	1.26	0.9	0.76	1.51	0.61	0.81	0.96	0.77	2.09	1.22	1.26	0.81	0.83	0.76	0.57	0.77	0.97	0.48	1.05	0.39	0.35	1.1	0.44	0.64	0.4	0.36	0.26	0.63
	Sbicolor	3.84	17.04	15.12	6.65	4.22	9.87	2.21	1.65	1.45	1.83	1.43	3.41	1.22	0.93	1.99	0.48	0.72	0.7	0.5	1.12	7.74	0.87	0.6	1.76	0.94	0.67	0.76	0.39	0.36	0.9	0.28	0.29	0.57	0.35	0.5	0.49	0.31	1.87	0.53	0.34	0.32	0.35	0.32	0.34	0.33	0.22	0.15	0.23
	Zmays	9.57	11.77	12.51	8.24	7.06	9.24	2.45	1.28	1	1.23	1.48	2.36	1.37	1.38	1.4	1.19	1.1	1.56	1.17	1.12	1.39	1.14	1.06	1.21	1.31	0.88	1.05	0.79	0.73	1.03	0.66	0.56	0.69	0.49	0.66	0.78	0.52	0.52	0.8	0.47	0.63	0.65	0.55	0.42	0.43	0.35	0.3	0.34
	Sitalica	4.25	8.93	11.54	4.2	3.63	5.06	2.29	1.06	1.41	5.51	4.62	2.83	2.16	1.46	1.36	0.95	1.19	1.33	1.3	1.71	2.03	3	1.92	2.01	1.49	0.89	1.32	0.98	1.67	1.92	1.19	0.78	1.03	0.85	0.56	0.75	0.64	1.01	1.55	1.05	0.77	0.74	0.84	0.58	0.8	0.36	0.42	0.66
	Osativa	4.74	20.04	17.99	5.12	4.61	7	1.92	1.21	1.4	1.69	1.63	2.02	0.81	1.05	1.83	0.92	0.89	0.94	0.72	0.95	2.24	2.34	0.69	1.43	0.56	0.73	0.79	0.92	0.7	1.12	0.73	0.52	0.53	0.51	0.39	0.75	0.43	0.46	0.38	0.39	0.43	0.82	0.63	0.87	0.45	0.26	0.27	0.55
	Bdistachyon	7.69	8	16.64	7.55	4.95	7.22	2.08	1.14	1.16	1.02	1.06	1.85	1.07	0.82	1.12	0.69	0.59	0.79	0.57	1.01	1.12	1.13	1.05	0.95	0.79	1.24	1.36	1.35	1.1	1.63	1.03	1.39	1.97	0.89	0.63	0.84	0.52	0.69	0.84	0.52	0.54	1.29	4.56	0.67	1.13	0.6	0.52	0.73
Bryophytes	Smoellendorffii	2.89	6.58	5.58	1.51	0.72	15.11	2.71	0.88	1.28	0.84	1.85	31.11	1.14	0.41	1.28	0.96	0.16	0.8	0.35	0.43	0.54	1.1	5.01	1.23	0.16	1.13	0.27	0.09	0.1	1.14	0.04	0.32	0.36	0.75	3.89	0.51	0.13	0.09	0.21	0.09	0.09	0.5	0.27	0.31	0.52	1.4	2.24	0.49
	Ppatens	9.84	26.79	5.01	6.41	4.61	4.01	4.79	2.53	1.73	3.69	7.4	3.84	1.02	0.54	0.39	0.4	0.34	0.57	0.76	0.55	0.57	0.61	0.46	1.41	1.09	0.56	0.5	0.72	1.4	2.29	0.84	0.3	0.28	0.19	0.15	0.29	0.16	0.12	0.22	0.25	0.13	0.23	0.26	0.2	0.14	0.26	0.26	0.23
Green algae	Creinhardtii	1.27	20.09	19.43	4.5	3.52	9.85	1.93	2.76	4.76	3	2.07	6.44	1.65	1.64	3.17	1.03	0.61	1.6	0.41	0.67	1.18	0.45	0.24	0.77	0.23	0.31	0.52	0.22	0.34	0.65	0.28	0.42	0.41	0.12	0.11	0.23	0.14	0.1	0.16	0.1	0.16	0.56	0.29	0.07	0.29	0.11	0.08	0.19
	Vcarteri	0.61	4.25	7.44	3.3	1.62	6.93	4.25	5.07	5.41	4.22	4.21	5.6	2.68	2.7	2.35	1.82	8.18	1.96	1.03	0.95	1.83	1.26	0.49	2.86	1.2	0.43	0.68	0.55	0.53	0.71	1.72	0.24	0.65	0.54	0.7	0.39	0.36	0.25	0.32	0.09	0.49	0.33	0.15	0.32	0.1	0.15	0.25	0.19
Average		11.9697	15.8171	10.1516	3.97065	3.68194	5.75581	3.93161	1.97613	1.90032	1.87742	1.92774	3.22871	1.07516	1.00387	1.27065	0.887097	0.981935	1.07484	0.806774	1.22581	1.49032	1.04419	0.884516	1.55323	0.983548	0.767419	1.08903	0.876452	0.858065	1.17	0.760323	0.695161	0.766129	0.568387	0.629032	0.755806	0.45	0.832258	2.8529	0.680323	0.429677	0.637742	0.602258	0.432903	0.477742	0.397419	0.427419	0.685806
(A) 1-50 bp motif length distribribution (%) in all 31 species
mono-	di-	tri-	tetra-	penta-	hexa-	7-	8-	9-	10-	11-	12-	13-	14-	15-	16-	17-	18-	19-	20-	21-	22-	23-	24-	25-	26-	27-	28-	29-	30-	31-	32-	33-	34-	35-	36-	37-	38-	39-	40-	41-	42-	43-	44-	45-	46-	47-	48-	49-	50-
11.97	15.82	10.15	3.97	3.68	5.76	3.93	1.98	1.9	1.88	1.93	3.23	1.08	1	1.27	0.89	0.98	1.07	0.81	1.23	1.49	1.04	0.88	1.55	0.98	0.77	1.09	0.88	0.86	1.17	0.76	0.7	0.77	0.57	0.63	0.76	0.45	0.83	2.85	0.68	0.43	0.64	0.6	0.43	0.48	0.4	0.43	0.69	0.53	1.16
(B) 1-50 bp motif length distribribution (%) in dicots
mono-	di-	tri-	tetra-	penta-	hexa-	7-	8-	9-	10-	11-	12-	13-	14-	15-	16-	17-	18-	19-	20-	21-	22-	23-	24-	25-	26-	27-	28-	29-	30-	31-	32-	33-	34-	35-	36-	37-	38-	39-	40-	41-	42-	43-	44-	45-	46-	47-	48-	49-	50-
14.48	16.87	9.17	3.45	3.6	4.75	4.47	2	1.82	1.58	1.55	1.86	0.93	0.89	1.11	0.88	0.76	1.04	0.83	1.37	1.25	0.93	0.72	1.57	1.05	0.77	1.22	0.97	0.84	1.13	0.74	0.76	0.78	0.58	0.54	0.84	0.47	0.96	3.92	0.83	0.45	0.63	0.49	0.43	0.49	0.39	0.4	0.81	0.63	1.01
(C) 1-50 bp motif length distribribution (%) in monocots
mono-	di-	tri-	tetra-	penta-	hexa-	7-	8-	9-	10-	11-	12-	13-	14-	15-	16-	17-	18-	19-	20-	21-	22-	23-	24-	25-	26-	27-	28-	29-	30-	31-	32-	33-	34-	35-	36-	37-	38-	39-	40-	41-	42-	43-	44-	45-	46-	47-	48-	49-	50-
8.73	13.05	14.12	5.82	4.68	7.13	2.4	1.34	1.26	2.2	1.96	2.33	1.23	1.19	1.47	0.8	0.87	1.11	0.84	1.11	2.63	1.56	1.01	1.48	0.95	0.87	1.04	0.87	1.11	1.3	0.86	0.73	0.94	0.64	0.55	0.73	0.57	0.84	0.86	0.53	0.51	0.83	1.22	0.59	0.59	0.36	0.32	0.52	0.42	0.98
(D) 1-50 bp motif length distribribution (%) in bryophytes
mono-	di-	tri-	tetra-	penta-	hexa-	7-	8-	9-	10-	11-	12-	13-	14-	15-	16-	17-	18-	19-	20-	21-	22-	23-	24-	25-	26-	27-	28-	29-	30-	31-	32-	33-	34-	35-	36-	37-	38-	39-	40-	41-	42-	43-	44-	45-	46-	47-	48-	49-	50-
6.37	16.69	5.3	3.96	2.67	9.56	3.75	1.71	1.51	2.27	4.63	17.48	1.08	0.48	0.84	0.68	0.25	0.69	0.56	0.49	0.56	0.86	2.74	1.32	0.63	0.85	0.39	0.41	0.75	1.72	0.44	0.31	0.32	0.47	2.02	0.4	0.15	0.11	0.22	0.17	0.11	0.37	0.27	0.26	0.33	0.83	1.25	0.36	0.19	0.37
(E) 1-50 bp motif length distribribution (%) in green algae
mono-	di-	tri-	tetra-	penta-	hexa-	7-	8-	9-	10-	11-	12-	13-	14-	15-	16-	17-	18-	19-	20-	21-	22-	23-	24-	25-	26-	27-	28-	29-	30-	31-	32-	33-	34-	35-	36-	37-	38-	39-	40-	41-	42-	43-	44-	45-	46-	47-	48-	49-	50-
0.94	12.17	13.44	3.9	2.57	8.39	3.09	3.92	5.09	3.61	3.14	6.02	2.17	2.17	2.76	1.43	4.4	1.78	0.72	0.81	1.51	0.86	0.37	1.82	0.72	0.37	0.6	0.39	0.44	0.68	1	0.33	0.53	0.33	0.41	0.31	0.25	0.18	0.24	0.1	0.33	0.45	0.22	0.2	0.2	0.13	0.17	0.19	0.22	4.05
[truncated: 2 more columns]
