# Supplementary material for: Genome-Wide Analysis of Tandem Repeats in Plants and Green Algae
Source: G3 (Bethesda). 2013 Nov 5;4(1):67–78. doi: 10.1534/g3.113.008524 (PMC3887541; doi:10.1534/g3.113.008524)
Supplement: Supporting Information [file supp_g3.113.008524_TableS5.xlsx]

## Sheet: Sheet1
Table S5. TR distribution in intragenic and intergenic regions in the 31 investigated species.
Click the tab of sub-worksheets below to see individual regions.

## Sheet: upstream
Mesculenta upstream 200nt							Mesculenta upstream 500nt						Mesculenta upstream 1000nt
0--9	7.2	86					0--9	7.81	215				0--9	7.86	326
10--19	9.13	109					10--19	9.48	261				10--19	8.8	365
20--29	9.46	113					20--29	9.59	264				20--29	9.37	389
30--39	9.97	119					30--39	9.81	270				30--39	9.83	408
40--49	11.39	136					40--49	10.82	298				40--49	10.84	450
50--59	10.8	129					50--59	10.32	284				50--59	10.14	421
60--69	11.64	139					60--69	11.3	311				60--69	10.55	438
70--79	12.23	146					70--79	10.72	295				70--79	10.77	447
80--89	11.47	137					80--89	11.08	305				80--89	11.01	457
90--99	6.7	80					90--99	9.08	250				90--99	10.82	449
Rcommunis upstream 200nt							Rcommunis upstream 500nt						Rcommunis upstream 1000nt
0--9	6.09	131					0--9	7.9	330				0--9	8.66	564
10--19	8.55	184					10--19	9.82	410				10--19	9.72	633
20--29	10.09	217					20--29	9.84	411				20--29	9.85	642
30--39	9.39	202					30--39	9.74	407				30--39	9.46	616
40--49	9.25	199					40--49	9.89	413				40--49	9.61	626
50--59	10.74	231					50--59	11.3	472				50--59	10.16	662
60--69	10.55	227					60--69	10.44	436				60--69	10.38	676
70--79	11.48	247					70--79	9.96	416				70--79	10.56	688
80--89	12.83	276					80--89	10.96	458				80--89	10.93	712
90--99	11.02	237					90--99	10.15	424				90--99	10.68	696
Lusitatissimum upstream 200nt							Lusitatissimum upstream 500nt						Lusitatissimum upstream 1000nt
0--9	5.35	111					0--9	7.08	205				0--9	9.03	359
10--19	9.12	189					10--19	9.01	261				10--19	10.17	404
20--29	10.23	212					20--29	8.87	257				20--29	10.07	400
30--39	9.99	207					30--39	8.67	251				30--39	10.39	413
40--49	9.26	192					40--49	9.22	267				40--49	10.22	406
50--59	10.23	212					50--59	9.32	270				50--59	10.02	398
60--69	12.88	267					60--69	10.46	303				60--69	10.47	416
70--79	12.11	251					70--79	11.19	324				70--79	10.07	400
80--89	12.35	256					80--89	13.12	380				80--89	10.02	398
90--99	8.49	176					90--99	13.05	378				90--99	9.56	380
Ptrichocarpa upstream 200nt							Ptrichocarpa upstream 500nt						Ptrichocarpa upstream 1000nt
0--9	7.83	248					0--9	8.13	565				0--9	8.45	960
10--19	10.7	339					10--19	9.99	694				10--19	9.02	1024
20--29	9.56	303					20--29	9.4	653				20--29	9.5	1079
30--39	10.29	326					30--39	10.39	722				30--39	10.04	1140
40--49	9.97	316					40--49	9.48	659				40--49	10.09	1146
50--59	10.22	324					50--59	10.43	725				50--59	10.34	1174
60--69	10.54	334					60--69	11.1	771				60--69	10.62	1206
70--79	10.32	327					70--79	10.05	698				70--79	10.5	1192
80--89	10.29	326					80--89	10.97	762				80--89	11.02	1251
90--99	10.29	326					90--99	10.06	699				90--99	10.42	1183
Mtruncatula upstream 200nt							Mtruncatula upstream 500nt						Mtruncatula upstream 1000nt
0--9	5.77	166					0--9	7.96	412				0--9	8.79	721
10--19	9.11	262					10--19	10.19	527				10--19	8.86	727
20--29	9.49	273					20--29	10.13	524				20--29	9.5	779
30--39	9.18	264					30--39	10.65	551				30--39	9.79	803
40--49	9.42	271					40--49	10.48	542				40--49	10.02	822
50--59	11.02	317					50--59	9.57	495				50--59	10.13	831
60--69	11.3	325					60--69	9.88	511				60--69	11.08	909
70--79	11.12	320					70--79	9.9	512				70--79	11.24	922
80--89	11.68	336					80--89	11.29	584				80--89	10.81	887
90--99	11.92	343					90--99	9.97	516				90--99	9.79	803
Pvulgaris upstream 200nt							Pvulgaris upstream 500nt						Pvulgaris upstream 1000nt
0--9	5.35	43					0--9	8.66	144				0--9	9.05	272
10--19	6.6	53					10--19	10.95	182				10--19	10.11	304
20--29	9.22	74					20--29	10.29	171				20--29	9.48	285
30--39	11.71	94					30--39	10.83	180				30--39	8.51	256
40--49	11.46	92					40--49	10.17	169				40--49	10.31	310
50--59	9.84	79					50--59	9.39	156				50--59	10.04	302
60--69	11.08	89					60--69	10.41	173				60--69	10.11	304
70--79	12.08	97					70--79	11.01	183				70--79	10.18	306
80--89	14.57	117					80--89	10.41	173				80--89	11.51	346
90--99	8.09	65					90--99	7.88	131				90--99	10.71	322
Gmax upstream 200nt							Gmax upstream 500nt						Gmax upstream 1000nt
0--9	5.25	97					0--9	8.31	233				0--9	9.16	416
10--19	8.66	160					10--19	9.3	261				10--19	9.69	440
20--29	7.58	140					20--29	8.98	252				20--29	9.38	426
30--39	8.55	158					30--39	9.52	267				30--39	9.78	444
40--49	10.02	185					40--49	9.38	263				40--49	10.24	465
50--59	9.58	177					50--59	10.3	289				50--59	10.7	486
60--69	12.29	227					60--69	11.16	313				60--69	9.47	430
70--79	12.89	238					70--79	10.48	294				70--79	11.27	512
80--89	13.26	245					80--89	12.09	339				80--89	10.61	482
90--99	11.91	220					90--99	10.48	294				90--99	9.71	441
Csativus upstream 200nt							Csativus upstream 500nt						Csativus upstream 1000nt
0--9	5.99	45					0--9	7.56	79				0--9	8.42	136
10--19	9.05	68					10--19	8.61	90				10--19	10.15	164
20--29	9.45	71					20--29	10.43	109				20--29	10.95	177
30--39	9.59	72					30--39	8.8	92				30--39	9.84	159
40--49	9.72	73					40--49	9.86	103				40--49	11.01	178
50--59	10.92	82					50--59	8.9	93				50--59	10.27	166
60--69	11.19	84					60--69	9.28	97				60--69	10.77	174
70--79	11.58	87					70--79	12.44	130				70--79	9.84	159
80--89	12.65	95					80--89	12.15	127				80--89	9.72	157
90--99	9.85	74					90--99	11.96	125				90--99	9.03	146
Ppersica upstream 200nt							Ppersica upstream 500nt						Ppersica upstream 1000nt
0--9	6.02	80					0--9	7.27	182				0--9	8.89	387
10--19	9.77	130					10--19	10.42	261				10--19	9.14	398
20--29	8.57	114					20--29	8.98	225				20--29	9.37	408
30--39	8.72	116					30--39	10.42	261				30--39	8.86	386
40--49	9.47	126					40--49	10.38	260				40--49	10.45	455
50--59	10.9	145					50--59	9.02	226				50--59	10.03	437
60--69	11.95	159					60--69	10.98	275				60--69	11.16	486
70--79	11.88	158					70--79	10.38	260				70--79	10.91	475
80--89	12.71	169					80--89	10.94	274				80--89	10.59	461
90--99	10	133					90--99	11.22	281				90--99	10.61	462
Mdomesticaum upstream 200nt							Mdomesticaum upstream 500nt						Mdomesticaum upstream 1000nt
0--9	6.73	293					0--9	8.14	551				0--9	8.81	776
10--19	8.84	385					10--19	10.07	682				10--19	9.14	805
20--29	9.62	419					20--29	8.4	569				20--29	9.8	863
30--39	9.5	414					30--39	9.25	626				30--39	9.72	856
40--49	10.61	462					40--49	9.9	670				40--49	9.67	851
50--59	11.11	484					50--59	10.43	706				50--59	9.76	859
60--69	11.43	498					60--69	10.01	678				60--69	10.64	937
70--79	11.02	480					70--79	10.92	739				70--79	10.6	933
80--89	13.02	567					80--89	11.45	775				80--89	11.29	994
90--99	8.13	354					90--99	11.43	774				90--99	10.56	930
Arabidopsis upstream 200nt							Arabidopsis upstream 500nt						Arabidopsis upstream 1000nt
0--9	6	78					0--9	9.39	192				0--9	9.47	278
10--19	8.07	105					10--19	10.57	216				10--19	10.32	303
20--29	8.76	114					20--29	9.49	194				20--29	10.12	297
30--39	7.53	98					30--39	9.98	204				30--39	9.88	290
40--49	9.99	130					40--49	10.23	209				40--49	10.69	314
50--59	10.07	131					50--59	10.13	207				50--59	10.22	300
60--69	10.99	143					60--69	9.93	203				60--69	9.23	271
70--79	12.76	166					70--79	10.57	216				70--79	10.46	307
80--89	11.45	149					80--89	9.54	195				80--89	10.35	304
90--99	14.37	187					90--99	10.18	208				90--99	9.26	272
Alyrata upstream 200nt							Alyrata upstream 500nt						Alyrata upstream 1000nt
0--9	4.92	62					0--9	8.34	171				0--9	7.05	201
10--19	9.28	117					10--19	10.39	213				10--19	9.6	274
20--29	8.96	113					20--29	8.43	173				20--29	10.27	293
30--39	8.41	106					30--39	9.31	191				30--39	9.01	257
40--49	8.09	102					40--49	9.46	194				40--49	9.5	271
50--59	10.07	127					50--59	10.82	222				50--59	11.25	321
60--69	10.86	137					60--69	9.51	195				60--69	10.34	295
70--79	13.32	168					70--79	10.63	218				70--79	10.69	305
80--89	13.4	169					80--89	10.97	225				80--89	10.83	309
90--99	12.69	160					90--99	12.14	249				90--99	11.46	327
Crubella upstream 200nt							Crubella upstream 500nt						Crubella upstream 1000nt
0--9	5.04	65					0--9	8.23	175				0--9	9.02	292
10--19	8.06	104					10--19	8.04	171				10--19	8	259
20--29	8.45	109					20--29	9.31	198				20--29	9.48	307
30--39	7.52	97					30--39	9.97	212				30--39	9.98	323
40--49	8.99	116					40--49	9.97	212				40--49	10.16	329
50--59	9.92	128					50--59	11.99	255				50--59	10.53	341
60--69	9.92	128					60--69	9.88	210				60--69	9.98	323
70--79	12.48	161					70--79	10.87	231				70--79	10.47	339
80--89	15.74	203					80--89	12.14	258				80--89	11.83	383
90--99	13.88	179					90--99	9.6	204				90--99	10.53	341
Brapa upstream 200nt							Brapa upstream 500nt						Brapa upstream 1000nt
0--9	6.06	99					0--9	7.81	202				0--9	9.1	327
10--19	6.79	111					10--19	9.09	235				10--19	8.9	320
20--29	7.28	119					20--29	9.13	236				20--29	9.4	338
30--39	8.14	133					30--39	10.36	268				30--39	9.99	359
40--49	8.14	133					40--49	11.18	289				40--49	9.74	350
50--59	11.57	189					50--59	10.44	270				50--59	10.16	365
60--69	12.18	199					60--69	10.32	267				60--69	10.29	370
70--79	11.51	188					70--79	10.94	283				70--79	10.66	383
80--89	15.79	258					80--89	10.25	265				80--89	11.21	403
90--99	12.55	205					90--99	10.48	271				90--99	10.55	379
Thalophila upstream 200nt							Thalophila upstream 500nt						Thalophila upstream 1000nt
0--9	4.85	52					0--9	7.16	121				0--9	8.56	228
10--19	8.4	90					10--19	10.66	180				10--19	9.38	250
20--29	7.93	85					20--29	9.24	156				20--29	9.53	254
30--39	10.26	110					30--39	10.83	183				30--39	8.97	239
40--49	7.84	84					40--49	10.3	174				40--49	9.72	259
50--59	10.45	112					50--59	10.12	171				50--59	10.02	267
60--69	10.91	117					60--69	9.65	163				60--69	10.89	290
70--79	10.35	111					70--79	11.07	187				70--79	9.76	260
80--89	14.74	158					80--89	12.14	205				80--89	12.27	327
90--99	14.27	153					90--99	8.82	149				90--99	10.89	290
Cpapaya upstream 200nt							Cpapaya upstream 500nt						Cpapaya upstream 1000nt
0--9	6.47	149					0--9	8.68	462				0--9	9	756
10--19	10.89	251					10--19	9.32	496				10--19	9.2	773
20--29	9.68	223					20--29	10.05	535				20--29	9.08	763
30--39	11.15	257					30--39	10.65	567				30--39	10.58	889
40--49	11.37	262					40--49	9.99	532				40--49	9.52	800
50--59	10.76	248					50--59	10.12	539				50--59	9.64	810
60--69	12.46	287					60--69	10.41	554				60--69	10.07	846
70--79	11.46	264					70--79	9.95	530				70--79	10.72	900
80--89	10.24	236					80--89	10.95	583				80--89	11.67	980
90--99	5.51	127					90--99	9.88	526				90--99	10.5	882
Csinensis upstream 200nt							Csinensis upstream 500nt						Csinensis upstream 1000nt
0--9	5.59	58					0--9	7.45	134				0--9	8.79	221
10--19	7.71	80					10--19	9.73	175				10--19	9.54	240
20--29	9.16	95					20--29	9.18	165				20--29	9.5	239
30--39	8.97	93					30--39	10.62	191				30--39	9.34	235
40--49	9.45	98					40--49	9.9	178				40--49	11.33	285
50--59	11.38	118					50--59	9.29	167				50--59	9.42	237
60--69	11.86	123					60--69	10.12	182				60--69	9.66	243
70--79	11.19	116					70--79	11.62	209				70--79	11.17	281
80--89	12.05	125					80--89	11.35	204				80--89	10.93	275
90--99	12.63	131					90--99	10.73	193				90--99	10.3	259
Cclementina upstream 200nt							Cclementina upstream 500nt						Cclementina upstream 1000nt
0--9	6.24	27					0--9	7.82	68				0--9	9.29	139
10--19	9.7	42					10--19	8.97	78				10--19	9.56	143
20--29	8.55	37					20--29	11.61	101				20--29	11.9	178
30--39	7.39	32					30--39	8.74	76				30--39	9.02	135
40--49	10.16	44					40--49	9.89	86				40--49	9.09	136
50--59	12.93	56					50--59	9.66	84				50--59	10.63	159
60--69	9.93	43					60--69	10.23	89				60--69	9.22	138
70--79	12.47	54					70--79	12.07	105				70--79	10.9	163
80--89	11.55	50					80--89	12.41	108				80--89	10.49	157
90--99	11.09	48					90--99	8.62	75				90--99	9.89	148
Egrandis upstream 200nt							Egrandis upstream 500nt						Egrandis upstream 1000nt
0--9	5.84	149					0--9	7.52	284				0--9	9.75	652
10--19	7.87	201					10--19	9.85	372				10--19	9.11	609
20--29	8.07	206					20--29	9.43	356				20--29	10.01	669
30--39	7.79	199					30--39	9.69	366				30--39	9.95	665
40--49	9.24	236					40--49	9.16	346				40--49	10.07	673
50--59	10.38	265					50--59	9.66	365				50--59	10.14	678
60--69	11.44	292					60--69	9.4	355				60--69	10.2	682
70--79	11.4	291					70--79	11.73	443				70--79	10.5	702
80--89	13.87	354					80--89	11.86	448				80--89	10.6	709
90--99	14.1	360					90--99	11.7	442				90--99	9.68	647
Vvinifera upstream 200nt							Vvinifera upstream 500nt						Vvinifera upstream 1000nt
0--9	8.92	102					0--9	8.01	215				0--9	9.06	425
10--19	9	103					10--19	9.39	252				10--19	8.96	420
20--29	12.33	141					20--29	10.43	280				20--29	10.56	495
30--39	10.4	119					30--39	9.09	244				30--39	9.47	444
40--49	8.65	99					40--49	11.51	309				40--49	10.39	487
50--59	11.54	132					50--59	11.02	296				50--59	10.28	482
60--69	11.36	130					60--69	10.13	272				60--69	10.58	496
70--79	9.88	113					70--79	9.53	256				70--79	10.36	486
80--89	10.93	125					80--89	10.28	276				80--89	10.83	508
90--99	6.99	80					90--99	10.61	285				90--99	9.51	446
Mguttatus upstream 200nt							Mguttatus upstream 500nt						Mguttatus upstream 1000nt
0--9	3.99	26					0--9	7	54				0--9	8.79	112
10--19	7.53	49					10--19	8.17	63				10--19	9.5	121
20--29	6.3	41					20--29	11.02	85				20--29	9.97	127
30--39	9.06	59					30--39	9.21	71				30--39	8.87	113
40--49	11.21	73					40--49	9.6	74				40--49	10.44	133
50--59	9.98	65					50--59	11.02	85				50--59	10.68	136
60--69	10.6	69					60--69	9.73	75				60--69	9.5	121
70--79	13.52	88					70--79	10.64	82				70--79	11.62	148
80--89	14.75	96					80--89	11.93	92				80--89	10.68	136
90--99	13.06	85					90--99	11.67	90				90--99	9.97	127
Acoerulea upstream 200nt							Acoerulea upstream 500nt						Acoerulea upstream 1000nt
0--9	4.73	66					0--9	8.69	207				0--9	8.97	315
10--19	7.25	101					10--19	8.82	210				10--19	9.06	318
20--29	8.32	116					20--29	9.82	234				20--29	10.34	363
30--39	8.46	118					30--39	9.7	231				30--39	8.74	307
40--49	9.04	126					40--49	10.75	256				40--49	10.2	358
50--59	9.04	126					50--59	9.82	234				50--59	10.77	378
60--69	9.97	139					60--69	9.57	228				60--69	9.54	335
70--79	12.98	181					70--79	11	262				70--79	10.48	368
80--89	15.57	217					80--89	11.54	275				80--89	11.68	410
90--99	14.63	204					90--99	10.29	245				90--99	10.23	359
Sbicolor upstream 200nt							Sbicolor upstream 500nt						Sbicolor upstream 1000nt
0--9	4.83	100					0--9	7.32	199				0--9	9	333
10--19	9.33	193					10--19	8.57	233				10--19	9.92	367
20--29	9.47	196					20--29	7.95	216				20--29	9.6	355
30--39	9.28	192					30--39	9.12	248				30--39	10.62	393
40--49	9.33	193					40--49	10.6	288				40--49	10.35	383
50--59	10.73	222					50--59	9.82	267				50--59	10.35	383
60--69	12.32	255					60--69	10.3	280				60--69	10.11	374
70--79	11.74	243					70--79	11.15	303				70--79	10	370
80--89	12.32	255					80--89	12.55	341				80--89	9.33	345
90--99	10.63	220					90--99	12.62	343				90--99	10.71	396
Zmays upstream 200nt							Zmays upstream 500nt						Zmays upstream 1000nt
0--9	4.87	51					0--9	6.94	115				0--9	8.69	213
10--19	7.45	78					10--19	8.44	140				10--19	9.22	226
20--29	9.84	103					20--29	8.81	146				20--29	9.06	222
30--39	9.17	96					30--39	9.41	156				30--39	8.98	220
40--49	11.27	118					40--49	10.49	174				40--49	10.69	262
50--59	11.08	116					50--59	10.92	181				50--59	9.39	230
60--69	12.13	127					60--69	10.8	179				60--69	11.43	280
70--79	11.08	116					70--79	10.31	171				70--79	11.02	270
80--89	12.51	131					80--89	14.29	237				80--89	11.31	277
90--99	10.6	111					90--99	9.59	159				90--99	10.2	250
Sitalica upstream 200nt							Sitalica upstream 500nt						Sitalica upstream 1000nt
0--9	4.02	29					0--9	7.51	81				0--9	8.13	161
10--19	8.6	62					10--19	7.14	77				10--19	9.39	186
20--29	8.88	64					20--29	9.55	103				20--29	11.61	230
30--39	7.91	57					30--39	10.75	116				30--39	10.6	210
40--49	8.74	63					40--49	11.03	119				40--49	9.84	195
50--59	10.68	77					50--59	11.12	120				50--59	10.05	199
60--69	13.45	97					60--69	9.82	106				60--69	11.31	224
70--79	9.02	65					70--79	11.12	120				70--79	9.94	197
80--89	15.67	113					80--89	10.1	109				80--89	10.05	199
90--99	13.04	94					90--99	11.86	128				90--99	9.09	180
Osativa upstream 200nt							Osativa upstream 500nt						Osativa upstream 1000nt
0--9	4.74	128					0--9	8.02	270				0--9	10.27	579
10--19	8.19	221					10--19	8.79	296				10--19	10.64	600
20--29	8.67	234					20--29	9.89	333				20--29	10.64	600
30--39	8.15	220					30--39	9.21	310				30--39	9.98	563
40--49	8.45	228					40--49	9.8	330				40--49	9.96	562
50--59	10.97	296					50--59	10.55	355				50--59	10.37	585
60--69	11.97	323					60--69	10.55	355				60--69	9.56	539
70--79	12.49	337					70--79	9.8	330				70--79	9.15	516
80--89	13.34	360					80--89	12.06	406				80--89	9.91	559
90--99	13.04	352					90--99	11.32	381				90--99	9.52	537
Bdistachyon upstream 200nt							Bdistachyon upstream 500nt						Bdistachyon upstream 1000nt
0--9	4.38	47					0--9	7.59	94				0--9	9.38	166
10--19	9.13	98					10--19	8.97	111				10--19	11.19	198
20--29	7.55	81					20--29	9.37	116				20--29	10.51	186
30--39	9.32	100					30--39	9.13	113				30--39	9.89	175
40--49	8.67	93					40--49	8.4	104				40--49	9.15	162
50--59	11.37	122					50--59	8.16	101				50--59	9.6	170
60--69	10.07	108					60--69	10.9	135				60--69	10.4	184
70--79	11.93	128					70--79	12.6	156				70--79	10.17	180
80--89	14.07	151					80--89	13.65	169				80--89	9.49	168
90--99	13.51	145					90--99	11.23	139				90--99	10.23	181
Ppatens upstream 200nt							Ppatens upstream 500nt						Ppatens upstream 1000nt
0--9	7.25	144					0--9	9.54	603				0--9	9.1	1181
10--19	9.97	198					10--19	10.65	673				10--19	9.83	1276
20--29	10.67	212					20--29	10.81	683				20--29	10.34	1342
30--39	10.73	213					30--39	11.08	700				30--39	9.94	1291
40--49	10.88	216					40--49	10.72	677				40--49	10.08	1309
50--59	11.08	220					50--59	9.73	615				50--59	10.15	1318
60--69	12.03	239					60--69	9.69	612				60--69	10.57	1372
70--79	9.92	197					70--79	9.96	629				70--79	10.07	1307
80--89	9.37	186					80--89	9.56	604				80--89	9.88	1282
90--99	8.11	161					90--99	8.26	522				90--99	10.04	1304
Creinhardtii upstream 200nt							Creinhardtii upstream 500nt						Creinhardtii upstream 1000nt
0--9	4.58	20					0--9	7.5	58				0--9	12.13	130
10--19	10.3	45					10--19	10.48	81				10--19	8.02	86
20--29	9.61	42					20--29	10.35	80				20--29	12.13	130
30--39	13.73	60					30--39	9.7	75				30--39	8.58	92
40--49	18.54	81					40--49	10.22	79				40--49	9.61	103
50--59	16.48	72					50--59	10.74	83				50--59	9.33	100
60--69	10.98	48					60--69	10.61	82				60--69	11.19	120
70--79	5.95	26					70--79	9.7	75				70--79	9.7	104
80--89	6.64	29					80--89	11.38	88				80--89	8.96	96
90--99	3.2	14					90--99	9.31	72				90--99	10.35	111
Vcarteri upstream 200nt							Vcarteri upstream 500nt						Vcarteri upstream 1000nt
0--9	2.4	5					0--9	8.59	45				0--9	11.86	173
10--19	11.06	23					10--19	9.35	49				10--19	10.21	149
20--29	12.02	25					20--29	10.11	53				20--29	12.68	185
30--39	13.46	28					30--39	11.64	61				30--39	12.06	176
40--49	11.54	24					40--49	11.83	62				40--49	11.1	162
50--59	11.54	24					50--59	9.54	50				50--59	9.87	144
60--69	14.42	30					60--69	12.79	67				60--69	9.53	139
70--79	9.13	19					70--79	8.02	42				70--79	8.57	125
80--89	7.69	16					80--89	11.26	59				80--89	7.54	110
90--99	6.73	14					90--99	6.87	36				90--99	6.58	96

## Sheet: 5'UTR
Mesculenta
0--9	6.68	93
10--19	9.48	132
20--29	10.06	140
30--39	10.34	144
40--49	12.21	170
50--59	10.27	143
60--69	11.93	166
70--79	10.78	150
80--89	11.28	157
90--99	6.97	97
Rcommunis
0--9	7.62	67
10--19	12.17	107
20--29	11.15	98
30--39	10.69	94
40--49	9.67	85
50--59	10.69	94
60--69	10.35	91
70--79	10.69	94
80--89	10.24	90
90--99	6.71	59
Ptrichocarpa
0--9	6.84	282
10--19	10.6	437
20--29	10.43	430
30--39	10.89	449
40--49	9.65	398
50--59	9.55	394
60--69	10.81	446
70--79	12.08	498
80--89	11.42	471
90--99	7.74	319
Mtruncatula
0--9	8.67	437
10--19	10.77	543
20--29	11.3	570
30--39	10.29	519
40--49	10.07	508
50--59	10.31	520
60--69	10.11	510
70--79	10.43	526
80--89	10.25	517
90--99	7.79	393
Pvulgaris
0--9	6.11	253
10--19	10.46	433
20--29	11.06	458
30--39	10.31	427
40--49	10.87	450
50--59	11.54	478
60--69	10.84	449
70--79	10.77	446
80--89	10.96	454
90--99	7.08	293
Gmax
0--9	6.6	330
10--19	9.83	491
20--29	11.21	560
30--39	12.11	605
40--49	10.17	508
50--59	10.89	544
60--69	10.67	533
70--79	10.99	549
80--89	10.83	541
90--99	6.72	336
Csativus
0--9	7.99	156
10--19	11.88	232
20--29	11.21	219
30--39	9.37	183
40--49	9.52	186
50--59	8.76	171
60--69	10.24	200
70--79	12.03	235
80--89	12.08	236
90--99	6.91	135
Ppersica
0--9	6.24	87
10--19	10.26	143
20--29	9.4	131
30--39	10.69	149
40--49	11.33	158
50--59	12.2	170
60--69	11.12	155
70--79	10.55	147
80--89	11.19	156
90--99	7.03	98
Arabidopsis
0--9	6.69	245
10--19	11.61	425
20--29	11.14	408
30--39	11.47	420
40--49	10.1	370
50--59	9.83	360
60--69	10.6	388
70--79	10.87	398
80--89	10.98	402
90--99	6.72	246
Alyrata
0--9	4.15	29
10--19	8.44	59
20--29	9.16	64
30--39	13.45	94
40--49	13.45	94
50--59	15.02	105
60--69	11.3	79
70--79	10.73	75
80--89	10.59	74
90--99	3.72	26
Crubella
0--9	7.34	247
10--19	10.23	344
20--29	11.42	384
30--39	9.96	335
40--49	10.02	337
50--59	11.12	374
60--69	10.26	345
70--79	10.73	361
80--89	10.26	345
90--99	8.65	291
Thalophila
0--9	5.85	121
10--19	12.05	249
20--29	10.69	221
30--39	10.3	213
40--49	10.93	226
50--59	10.79	223
60--69	10.98	227
70--79	10.64	220
80--89	12.43	257
90--99	5.32	110
Csinensis
0--9	8.3	429
10--19	10.32	533
20--29	10.01	517
30--39	10.96	566
40--49	10.22	528
50--59	9.33	482
60--69	10.86	561
70--79	10.7	553
80--89	10.86	561
90--99	8.44	436
Cclementina
0--9	5.99	151
10--19	10.95	276
20--29	11.75	296
30--39	11.55	291
40--49	11.87	299
50--59	10.32	260
60--69	9.68	244
70--79	10.28	259
80--89	11.35	286
90--99	6.27	158
Egrandis
0--9	6.93	730
10--19	10.41	1096
20--29	10.24	1078
30--39	10.23	1077
40--49	10.37	1092
50--59	10.75	1132
60--69	10.15	1069
70--79	10.69	1125
80--89	11.74	1236
90--99	8.48	893
Vvinifera
0--9	6.15	137
10--19	11.18	249
20--29	9.96	222
30--39	10.86	242
40--49	10.19	227
50--59	10.68	238
60--69	9.74	217
70--79	11.85	264
80--89	12.3	274
90--99	7.09	158
Mguttatus
0--9	5.31	66
10--19	10.7	133
20--29	12.15	151
30--39	10.62	132
40--49	11.02	137
50--59	9.65	120
60--69	12.47	155
70--79	10.46	130
80--89	10.78	134
90--99	6.84	85
Acoerulea
0--9	7.04	247
10--19	10.29	361
20--29	10.94	384
30--39	11.03	387
40--49	10	351
50--59	13.17	462
60--69	10.12	355
70--79	10.72	376
80--89	10.69	375
90--99	6.01	211
Sbicolor
0--9	5.36	135
10--19	12.12	305
20--29	10.49	264
30--39	11.8	297
40--49	10.49	264
50--59	10.37	261
60--69	9.85	248
70--79	11.04	278
80--89	11.08	279
90--99	7.39	186
Zmays
0--9	7.46	603
10--19	10.81	874
20--29	10.46	846
30--39	11.16	902
40--49	10.17	822
50--59	10.81	874
60--69	10.7	865
70--79	10.46	846
80--89	10.13	819
90--99	7.84	634
Sitalica
0--9	6.72	133
10--19	12.53	248
20--29	10.86	215
30--39	12.18	241
40--49	10.16	201
50--59	10.31	204
60--69	11.12	220
70--79	9.7	192
80--89	9.7	192
90--99	6.72	133
Osativa
0--9	6.34	801
10--19	10.76	1359
20--29	11.03	1393
30--39	10.82	1366
40--49	10.5	1326
50--59	10.93	1380
60--69	10.38	1311
70--79	11.39	1439
80--89	10.75	1358
90--99	7.1	897
Bdistachyon
0--9	5.68	68
10--19	11.6	139
20--29	11.6	139
30--39	9.85	118
40--49	10.27	123
50--59	11.69	140
60--69	11.69	140
70--79	9.77	117
80--89	11.85	142
90--99	6.01	72
Seleginella
0--9	5.07	7
10--19	3.62	5
20--29	7.97	11
30--39	19.57	27
40--49	13.77	19
50--59	10.87	15
60--69	10.14	14
70--79	10.87	15
80--89	11.59	16
90--99	6.52	9
Ppatens
0--9	6.94	231
10--19	10.48	349
20--29	9.64	321
30--39	10.36	345
40--49	9.94	331
50--59	11.11	370
60--69	11.41	380
70--79	11.26	375
80--89	11.62	387
90--99	7.24	241
Creinhardtii
0--9	4.74	37
10--19	11.52	90
20--29	10.37	81
30--39	9.99	78
40--49	9.99	78
50--59	10.5	82
60--69	11.91	93
70--79	11.27	88
80--89	11.01	86
90--99	8.71	68
Vcarteri
0--9	6.15	137
10--19	11.18	249
20--29	9.96	222
30--39	10.86	242
40--49	10.19	227
50--59	10.68	238
60--69	9.74	217
70--79	11.85	264
80--89	12.3	274
90--99	7.09	158

## Sheet: CDS
Mesculenta
0--9	7.31	240
10--19	11.03	362
20--29	11.21	368
30--39	11.52	378
40--49	9.78	321
50--59	10.05	330
60--69	10.85	356
70--79	10.63	349
80--89	10.05	330
90--99	7.56	248
Rcommunis
0--9	7.41	246
10--19	10.04	333
20--29	10.04	333
30--39	10.13	336
40--49	10.76	357
50--59	9.76	324
60--69	11.06	367
70--79	11.21	372
80--89	11.18	371
90--99	8.41	279
Lusitatissimum
0--9	7.94	569
10--19	10.58	758
20--29	10.82	775
30--39	10.48	751
40--49	9.88	708
50--59	10.98	787
60--69	9.83	704
70--79	10.59	759
80--89	10.77	772
90--99	8.12	582
Ptrichocarpa
0--9	7.66	407
10--19	10.09	536
20--29	10.32	548
30--39	10.64	565
40--49	10.37	551
50--59	10.32	548
60--69	10.79	573
70--79	9.94	528
80--89	10.82	575
90--99	9.05	481
Mtruncatula
0--9	7.74	362
10--19	10.57	494
20--29	10.01	468
30--39	10.07	471
40--49	10.72	501
50--59	10.48	490
60--69	10.44	488
70--79	11.57	541
80--89	10.55	493
90--99	7.85	367
Pvulgaris
0--9	7.01	273
10--19	10.55	411
20--29	10.4	405
30--39	10.61	413
40--49	10.53	410
50--59	10.79	420
60--69	11.09	432
70--79	10.86	423
80--89	10.43	406
90--99	7.73	301
Gmax
0--9	6.82	535
10--19	9.96	781
20--29	10.75	843
30--39	11.03	865
40--49	10.77	845
50--59	11.22	880
60--69	11.61	911
70--79	10.87	853
80--89	9.97	782
90--99	7	549
Csativus
0--9	6.77	152
10--19	9.71	218
20--29	11.67	262
30--39	12.15	273
40--49	10.82	243
50--59	11.44	257
60--69	9.88	222
70--79	10.82	243
80--89	9.93	223
90--99	6.81	153
Ppersica
0--9	7.04	258
10--19	10.45	383
20--29	11.13	408
30--39	11.54	423
40--49	9.93	364
50--59	10.53	386
60--69	10.72	393
70--79	9.55	350
80--89	10.29	377
90--99	8.81	323
Mdomestica
0--9	7.87	659
10--19	9.76	818
20--29	10.54	883
30--39	10.76	901
40--49	10.29	862
50--59	11.01	922
60--69	10.68	895
70--79	10.93	916
80--89	10.11	847
90--99	8.05	674
Arabidopsis
0--9	9.88	1210
10--19	10.42	1276
20--29	9.5	1163
30--39	9.59	1174
40--49	9.52	1165
50--59	9.82	1202
60--69	10.3	1261
70--79	10.42	1275
80--89	11.09	1357
90--99	9.46	1158
Alyrata
0--9	7.86	194
10--19	10.46	258
20--29	9.93	245
30--39	10.66	263
40--49	10.3	254
50--59	11.71	289
60--69	10.86	268
70--79	9.81	242
80--89	10.94	270
90--99	7.46	184
Crubella
0--9	8.69	417
10--19	9.8	470
20--29	11.15	535
30--39	9.86	473
40--49	10.07	483
50--59	10.3	494
60--69	9.61	461
70--79	11.34	544
80--89	10.28	493
90--99	8.9	427
Brapa
0--9	7.01	449
10--19	10.13	649
20--29	11.05	708
30--39	10.67	684
40--49	11.2	718
50--59	10.69	685
60--69	10.78	691
70--79	9.94	637
80--89	11.16	715
90--99	7.37	472
Thalophila
0--9	8.01	383
10--19	10.33	494
20--29	11.65	557
30--39	9.97	477
40--49	11.08	530
50--59	11.08	530
60--69	10.27	491
70--79	10.08	482
80--89	10.47	501
90--99	7.07	338
Cpapaya
0--9	7.19	207
10--19	10.56	304
20--29	11.25	324
30--39	11.15	321
40--49	11.5	331
50--59	11.25	324
60--69	10.14	292
70--79	9.73	280
80--89	9.59	276
90--99	7.64	220
Csinensis
0--9	6.49	311
10--19	12.06	578
20--29	10.05	482
30--39	11.03	529
40--49	12.22	586
50--59	11.26	540
60--69	9.89	474
70--79	10.39	498
80--89	10.18	488
90--99	6.42	308
Cclementina
0--9	6.84	170
10--19	10.91	271
20--29	11.07	275
30--39	11.31	281
40--49	9.46	235
50--59	10.74	267
60--69	9.62	239
70--79	11.39	283
80--89	11.67	290
90--99	7	174
Egrandis
0--9	8.93	819
10--19	11.29	1035
20--29	10.84	994
30--39	10.12	928
40--49	9.82	900
50--59	10.31	945
60--69	10.08	924
70--79	10.72	983
80--89	10.41	954
90--99	7.47	685
Vvinifera
0--9	6.78	148
10--19	10.4	227
20--29	10.4	227
30--39	11.46	250
40--49	10.13	221
50--59	11.04	241
60--69	11.23	245
70--79	11.32	247
80--89	11.23	245
90--99	6	131
Mguttatus
0--9	7.78	252
10--19	10.25	332
20--29	11.18	362
30--39	9.57	310
40--49	11.33	367
50--59	11.12	360
60--69	10.72	347
70--79	10.81	350
80--89	9.14	296
90--99	8.09	262
Acoerulea
0--9	8.63	427
10--19	9.78	484
20--29	10.77	533
30--39	10.59	524
40--49	10.13	501
50--59	10.57	523
60--69	9.2	455
70--79	11.08	548
80--89	10.13	501
90--99	9.12	451
Sbicolor
0--9	8.62	846
10--19	10.01	982
20--29	10.06	987
30--39	10.18	999
40--49	10.44	1025
50--59	11.3	1109
60--69	10.2	1001
70--79	9.83	965
80--89	10.22	1003
90--99	9.14	897
Zmays
0--9	6.83	1055
10--19	9.85	1522
20--29	10.63	1642
30--39	11.05	1708
40--49	10.53	1627
50--59	11.26	1740
60--69	10.98	1696
70--79	10.87	1679
80--89	10.57	1633
90--99	7.44	1150
Sitalica
0--9	8.5	636
10--19	10.3	770
20--29	9.71	726
30--39	10.8	808
40--49	10.62	794
50--59	10.54	788
60--69	10.24	766
70--79	10.12	757
80--89	9.91	741
90--99	9.27	693
Osativa
0--9	9.37	1960
10--19	10.96	2293
20--29	10.59	2216
30--39	9.55	1999
40--49	9.7	2030
50--59	10.36	2168
60--69	10.12	2117
70--79	10.14	2121
80--89	10.27	2149
90--99	8.95	1873
Bdistachyon
0--9	9.32	622
10--19	9.86	658
20--29	9.64	643
30--39	10.96	731
40--49	9.91	661
50--59	10.25	684
60--69	9.91	661
70--79	10.21	681
80--89	10.54	703
90--99	9.41	628
Seleginella
0--9	7.96	226
10--19	9.58	272
20--29	9.54	271
30--39	10.85	308
40--49	10.6	301
50--59	10.7	304
60--69	10.74	305
70--79	10.88	309
80--89	11.13	316
90--99	8.03	228
Ppatens
0--9	6.47	206
10--19	9.6	306
20--29	10.45	333
30--39	12.71	405
40--49	11.46	365
50--59	11.36	362
60--69	10.23	326
70--79	10.14	323
80--89	10.3	328
90--99	7.28	232
Creinhardtii
0--9	5.25	2301
10--19	9.4	4118
20--29	10.95	4797
30--39	11.93	5228
40--49	12.39	5429
50--59	12.28	5384
60--69	11.78	5162
70--79	11.12	4875
80--89	9.35	4096
90--99	5.56	2436
Vcarteri
0--9	4.78	269
10--19	9.83	553
20--29	11	619
30--39	10.31	580
40--49	12.55	706
50--59	13.54	762
60--69	10.9	613
70--79	10.93	615
80--89	9.76	549
90--99	6.4	360

## Sheet: intron
Mesculenta
0--9	9.66	1668
10--19	10.59	1829
20--29	10.52	1817
30--39	9.7	1676
40--49	9.8	1692
50--59	10.29	1777
60--69	9.32	1610
70--79	10.73	1854
80--89	10.21	1764
90--99	9.19	1587
Rcommunis
0--9	10.21	1311
10--19	11.04	1417
20--29	10.98	1410
30--39	9.55	1226
40--49	9.36	1202
50--59	9.39	1205
60--69	9.15	1175
70--79	9.96	1279
80--89	10.6	1361
90--99	9.75	1251
Lusitatissimum
0--9	9.04	686
10--19	11.89	902
20--29	10.12	768
30--39	9.45	717
40--49	8.87	673
50--59	9.19	697
60--69	9.2	698
70--79	9.9	751
80--89	11.9	903
90--99	10.44	792
Ptrichocarpa
0--9	9.49	1771
10--19	10.64	1984
20--29	9.92	1851
30--39	9.9	1847
40--49	10.19	1901
50--59	9.92	1850
60--69	9.66	1803
70--79	10.17	1898
80--89	11.05	2062
90--99	9.05	1688
Mtruncatula
0--9	9.73	1565
10--19	10.77	1733
20--29	9.7	1560
30--39	10.37	1668
40--49	9.91	1595
50--59	9.93	1598
60--69	9.8	1576
70--79	9.88	1589
80--89	10.66	1715
90--99	9.25	1488
Pvulgaris
0--9	9.94	1127
10--19	11.3	1281
20--29	9.85	1117
30--39	9.41	1067
40--49	9.57	1085
50--59	9.86	1118
60--69	10.05	1140
70--79	10.39	1178
80--89	10.8	1225
90--99	8.82	1000
Gmax
0--9	10.65	3402
10--19	10.98	3509
20--29	9.91	3166
30--39	9.98	3189
40--49	9.45	3021
50--59	9.67	3089
60--69	9.69	3097
70--79	9.38	2997
80--89	10.68	3414
90--99	9.61	3072
Csativus
0--9	12.11	1049
10--19	12.7	1100
20--29	10.59	917
30--39	8.8	762
40--49	8.89	770
50--59	9.86	854
60--69	9.32	807
70--79	8.62	747
80--89	10.55	914
90--99	8.57	742
Ppersica
0--9	9.18	1462
10--19	11.09	1767
20--29	10.66	1699
30--39	9.76	1555
40--49	9.48	1511
50--59	9.55	1521
60--69	9.95	1585
70--79	9.9	1578
80--89	11.6	1848
90--99	8.84	1408
Mdomestica
0--9	10.23	4310
10--19	10.88	4584
20--29	10.03	4223
30--39	9.63	4058
40--49	9.38	3951
50--59	9.38	3950
60--69	10	4214
70--79	9.53	4013
80--89	10.79	4544
90--99	10.15	4277
Arabidopsis
0--9	7.15	512
10--19	11.84	848
20--29	10.79	773
30--39	8.81	631
40--49	8.42	603
50--59	11.03	790
60--69	8.51	610
70--79	10.78	772
80--89	13.99	1002
90--99	8.7	623
Alyrata
0--9	8.91	356
10--19	12.26	490
20--29	11.16	446
30--39	9.51	380
40--49	9.53	381
50--59	9.23	369
60--69	8.93	357
70--79	9.36	374
80--89	11.89	475
90--99	9.21	368
Crubella
0--9	8.27	540
10--19	12.19	796
20--29	10.75	702
30--39	9.53	622
40--49	9.85	643
50--59	9.75	637
60--69	8.81	575
70--79	10.12	661
80--89	13.14	858
90--99	7.6	496
Brapa
0--9	7.17	1049
10--19	12.47	1824
20--29	10.56	1544
30--39	9.38	1372
40--49	9.62	1407
50--59	9.61	1405
60--69	10.02	1465
70--79	11.05	1616
80--89	12.48	1825
90--99	7.66	1120
Thalophila
0--9	7.41	615
10--19	12.9	1070
20--29	11.49	953
30--39	9.1	755
40--49	9.82	815
50--59	9.15	759
60--69	9.86	818
70--79	10.8	896
80--89	12.81	1063
90--99	6.67	553
Cpapaya
0--9	10.15	1500
10--19	10.56	1561
20--29	9.57	1415
30--39	9.16	1354
40--49	9.51	1406
50--59	9.33	1379
60--69	9.53	1409
70--79	9.84	1455
80--89	11.48	1697
90--99	10.85	1604
Csinensis
0--9	9.32	2161
10--19	11.98	2780
20--29	10.38	2408
30--39	9.73	2257
40--49	9.93	2304
50--59	9.44	2190
60--69	9.3	2157
70--79	10.18	2361
80--89	11.09	2572
90--99	8.66	2008
Cclementina
0--9	9.67	1195
10--19	11.97	1479
20--29	11.13	1376
30--39	10.23	1264
40--49	9.17	1133
50--59	9.64	1191
60--69	9.17	1134
70--79	9.5	1174
80--89	10.78	1333
90--99	8.75	1081
Egrandis
0--9	11.17	3428
10--19	11.02	3381
20--29	10.5	3221
30--39	9.39	2881
40--49	9.36	2870
50--59	9.48	2909
60--69	9.86	3026
70--79	10.17	3121
80--89	9.96	3054
90--99	9.08	2786
Vvinifera
0--9	11.6	6371
10--19	10.75	5904
20--29	9.75	5355
30--39	9.57	5255
40--49	9.2	5054
50--59	9.17	5037
60--69	9.4	5163
70--79	9.56	5252
80--89	10.31	5661
90--99	10.7	5880
Mguttatus
0--9	10.82	785
10--19	13.07	948
20--29	10.2	740
30--39	8.24	598
40--49	8.37	607
50--59	8.75	635
60--69	7.88	572
70--79	9.32	676
80--89	13.29	964
90--99	10.06	730
Acoerulea
0--9	9.63	1363
10--19	11.1	1571
20--29	10.44	1477
30--39	9.77	1382
40--49	9.46	1339
50--59	9.78	1384
60--69	9.65	1366
70--79	10.37	1467
80--89	10.98	1553
90--99	8.81	1247
Sbicolor
0--9	10.64	1109
10--19	10.45	1089
20--29	9.89	1031
30--39	9.69	1010
40--49	9.8	1022
50--59	9.66	1007
60--69	9.17	956
70--79	10	1043
80--89	10.92	1138
90--99	9.78	1020
Zmays
0--9	11.01	1613
10--19	11.59	1698
20--29	9.65	1414
30--39	9.33	1368
40--49	8.86	1299
50--59	9.31	1364
60--69	9.62	1410
70--79	9.3	1363
80--89	10.77	1578
90--99	10.57	1549
Sitalica
0--9	9.09	511
10--19	10.72	603
20--29	11.49	646
30--39	10.55	593
40--49	10.53	592
50--59	9.85	554
60--69	10.12	569
70--79	10.46	588
80--89	9.78	550
90--99	7.42	417
Osativa
0--9	12.1	1693
10--19	11.25	1574
20--29	10.84	1517
30--39	9.12	1276
40--49	9.16	1281
50--59	9.56	1337
60--69	9.33	1305
70--79	9.46	1324
80--89	10.62	1486
90--99	8.56	1197
Bdistachyon
0--9	10.78	601
10--19	10.64	593
20--29	10.55	588
30--39	9.87	550
40--49	9.78	545
50--59	9.03	503
60--69	9.31	519
70--79	9.58	534
80--89	11.02	614
90--99	9.44	526
Seleginella
0--9	4.28	148
10--19	9.06	313
20--29	13.17	455
30--39	12.1	418
40--49	11.09	383
50--59	10.51	363
60--69	11.64	402
70--79	13.32	460
80--89	10.97	379
90--99	3.85	133
Ppatens
0--9	6.01	790
10--19	11.45	1506
20--29	10.42	1370
30--39	11.69	1537
40--49	11.15	1466
50--59	10.99	1445
60--69	10.43	1372
70--79	10.72	1410
80--89	10.62	1397
90--99	6.52	857
Creinhardtii
0--9	13.26	7234
10--19	16.15	8814
20--29	10.77	5876
30--39	7.27	3964
40--49	6.18	3372
50--59	5.74	3134
60--69	6.28	3427
70--79	8.56	4669
80--89	12.89	7033
90--99	12.9	7037
Vcarteri
0--9	12.02	2773
10--19	10.58	2439
20--29	9.05	2087
30--39	8.87	2045
40--49	9.05	2086
50--59	9.03	2082
60--69	8.64	1993
70--79	9.4	2168
80--89	10.62	2450
90--99	12.74	2938

## Sheet: 3'UTR
Mesculenta
0--9	7.94	92
10--19	10.01	116
20--29	10.61	123
30--39	11.91	138
40--49	10.7	124
50--59	10.87	126
60--69	11.04	128
70--79	10.35	120
80--89	9.84	114
90--99	6.73	78
Rcommunis
0--9	7.39	38
10--19	12.06	62
20--29	10.89	56
30--39	9.14	47
40--49	10.51	54
50--59	11.28	58
60--69	10.51	54
70--79	10.7	55
80--89	11.48	59
90--99	6.03	31
Ptrichocarpa
0--9	7.83	205
10--19	10.47	274
20--29	11.31	296
30--39	11.04	289
40--49	11	288
50--59	10.01	262
60--69	10.77	282
70--79	10.54	276
80--89	9.21	241
90--99	7.83	205
Mtruncatula
0--9	7.64	249
10--19	9.97	325
20--29	10.92	356
30--39	10.24	334
40--49	10.15	331
50--59	11.25	367
60--69	10.21	333
70--79	10.58	345
80--89	10.86	354
90--99	8.19	267
Pvulgaris
0--9	8.54	120
10--19	11.1	156
20--29	10.25	144
30--39	11.46	161
40--49	10.68	150
50--59	8.9	125
60--69	9.18	129
70--79	9.18	129
80--89	11.25	158
90--99	9.47	133
Gmax
0--9	7.65	275
10--19	10.83	389
20--29	10.58	380
30--39	10.94	393
40--49	10.3	370
50--59	11.44	411
60--69	8.99	323
70--79	10.35	372
80--89	9.55	343
90--99	9.38	337
Csativus
0--9	8.88	150
10--19	9.41	159
20--29	9.71	164
30--39	10.72	181
40--49	11.84	200
50--59	10.12	171
60--69	9.95	168
70--79	9.89	167
80--89	10.83	183
90--99	8.64	146
Ppersica
0--9	7.74	62
10--19	10.49	84
20--29	8.74	70
30--39	10.36	83
40--49	9.99	80
50--59	14.86	119
60--69	11.11	89
70--79	11.74	94
80--89	8.24	66
90--99	6.74	54
Arabidopsis
0--9	6.83	138
10--19	10.3	208
20--29	10.25	207
30--39	10.94	221
40--49	11.78	238
50--59	10.89	220
60--69	11.93	241
70--79	10.74	217
80--89	10.59	214
90--99	5.74	116
Alyrata
0--9	4.26	19
10--19	10.09	45
20--29	10.76	48
30--39	11.66	52
40--49	14.8	66
50--59	12.11	54
60--69	12.56	56
70--79	9.64	43
80--89	9.42	42
90--99	4.71	21
Crubella
0--9	10.79	260
10--19	10.66	257
20--29	9.75	235
30--39	9.79	236
40--49	10.46	252
50--59	9.59	231
60--69	8.96	216
70--79	9.21	222
80--89	10.29	248
90--99	10.5	253
Thalophila
0--9	8.23	155
10--19	10.3	194
20--29	9.51	179
30--39	11.26	212
40--49	10.67	201
50--59	10.04	189
60--69	11.63	219
70--79	9.13	172
80--89	11.31	213
90--99	7.91	149
Csinensis
0--9	9.77	331
10--19	10.92	370
20--29	8.91	302
30--39	10.5	356
40--49	8.17	277
50--59	8.97	304
60--69	10.83	367
70--79	10.12	343
80--89	11.01	373
90--99	10.8	366
Cclementina
0--9	8.8	168
10--19	11.47	219
20--29	9.11	174
30--39	10.21	195
40--49	10.53	201
50--59	10.37	198
60--69	11.31	216
70--79	9.59	183
80--89	9.9	189
90--99	8.7	166
Egrandis
0--9	9.16	295
10--19	11.03	355
20--29	9.44	304
30--39	9.6	309
40--49	9.44	304
50--59	8.98	289
60--69	9.63	310
70--79	10.9	351
80--89	10.25	330
90--99	11.56	372
Vvinifera
0--9	7.5	159
10--19	10.33	219
20--29	10.75	228
30--39	9.76	207
40--49	10.61	225
50--59	10.51	223
60--69	10.8	229
70--79	10.56	224
80--89	11.32	240
90--99	7.87	167
Mguttatus
0--9	7.99	107
10--19	9.93	133
20--29	10.83	145
30--39	11.28	151
40--49	10.08	135
50--59	11.8	158
60--69	10.01	134
70--79	9.56	128
80--89	11.28	151
90--99	7.24	97
Acoerulea
0--9	4.32	31
10--19	8.5	61
20--29	12.4	89
30--39	13.65	98
40--49	9.89	71
50--59	11.56	83
60--69	9.47	68
70--79	12.12	87
80--89	11.56	83
90--99	6.55	47
Sbicolor
0--9	8.98	107
10--19	9.06	108
20--29	8.72	104
30--39	10.49	125
40--49	11.24	134
50--59	10.74	128
60--69	12.84	153
70--79	10.07	120
80--89	9.06	108
90--99	8.81	105
Zmays
0--9	8.24	430
10--19	10.88	568
20--29	10.46	546
30--39	9.39	490
40--49	10.57	552
50--59	10.54	550
60--69	9.69	506
70--79	10.73	560
80--89	10.73	560
90--99	8.77	458
Sitalica
0--9	7.88	103
10--19	9.18	120
20--29	11.94	156
30--39	10.1	132
40--49	10.86	142
50--59	11.48	150
60--69	10.25	134
70--79	11.25	147
80--89	9.1	119
90--99	7.96	104
Osativa
0--9	10.62	390
10--19	10.48	385
20--29	9.31	342
30--39	9.39	345
40--49	9.61	353
50--59	10.07	370
60--69	10.62	390
70--79	9.85	362
80--89	9.96	366
90--99	10.1	371
Bdistachyon
0--9	7.2	77
10--19	11.31	121
20--29	9.81	105
30--39	12.24	131
40--49	13.74	147
50--59	8.88	95
60--69	8.97	96
70--79	10.28	110
80--89	11.03	118
90--99	6.54	70
Seleginella
0--9	5.88	19
10--19	12.69	41
20--29	9.29	30
30--39	12.07	39
40--49	9.29	30
50--59	11.76	38
60--69	7.12	23
70--79	11.76	38
80--89	11.76	38
90--99	8.36	27
Ppatens
0--9	9.67	137
10--19	10.37	147
20--29	10.37	147
30--39	10.23	145
40--49	7.62	108
50--59	10.44	148
60--69	10.3	146
70--79	10.73	152
80--89	11.01	156
90--99	9.24	131
Creinhardtii
0--9	13.34	754
10--19	11.21	634
20--29	9.25	523
30--39	8.52	482
40--49	7.89	446
50--59	8.45	478
60--69	8.35	472
70--79	9.02	510
80--89	10.4	588
90--99	13.57	767
Vcarteri
0--9	12.62	53
10--19	12.38	52
20--29	11.67	49
30--39	9.76	41
40--49	9.05	38
50--59	9.52	40
60--69	10.71	45
70--79	7.86	33
80--89	9.52	40
90--99	6.9	29

## Sheet: downstream
Mesculenta downstream 200nt							Mesculenta downstream 500nt						Mesculenta downstream 1000nt
0--9	8.66	81					0--9	9.33	196				0--9	9.91	387
10--19	11.98	112					10--19	10.57	222				10--19	11.01	430
20--29	11.02	103					20--29	10.99	231				20--29	10.96	428
30--39	10.37	97					30--39	10.8	227				30--39	10.68	417
40--49	11.02	103					40--49	10.42	219				40--49	9.88	386
50--59	10.59	99					50--59	9.42	198				50--59	10.96	428
60--69	10.48	98					60--69	11.14	234				60--69	9.63	376
70--79	9.95	93					70--79	9.04	190				70--79	8.86	346
80--89	10.37	97					80--89	9.52	200				80--89	9.19	359
90--99	5.56	52					90--99	8.76	184				90--99	8.91	348
Rcommunis downstream 200nt							Rcommunis downstream 500nt						Rcommunis downstream 1000nt
0--9	8.43	143					0--9	8.02	311				0--9	8.49	591
10--19	11.62	197					10--19	9.41	365				10--19	9.76	680
20--29	11.5	195					20--29	9.85	382				20--29	9.92	691
30--39	11.62	197					30--39	10.49	407				30--39	10.78	751
40--49	11.85	201					40--49	11.94	463				40--49	11.27	785
50--59	10.02	170					50--59	12.32	478				50--59	11.07	771
60--69	10.14	172					60--69	10.08	391				60--69	10.97	764
70--79	8.08	137					70--79	9.56	371				70--79	9.92	691
80--89	9.61	163					80--89	9.64	374				80--89	9.1	634
90--99	7.13	121					90--99	8.69	337				90--99	8.72	607
Lusitatissimum downstream 200nt							Lusitatissimum downstream 500nt						Lusitatissimum downstream 1000nt
0--9	8.81	138					0--9	10.67	252				0--9	7.93	332
10--19	12.76	200					10--19	11.82	279				10--19	10.16	425
20--29	11.74	184					20--29	10	236				20--29	9.92	415
30--39	11.68	183					30--39	10.04	237				30--39	10.64	445
40--49	11.17	175					40--49	10.67	252				40--49	10.01	419
50--59	10.98	172					50--59	9.53	225				50--59	10.97	459
60--69	9.19	144					60--69	9.36	221				60--69	10.54	441
70--79	9.76	153					70--79	9.57	226				70--79	10.23	428
80--89	8.55	134					80--89	10.76	254				80--89	9.75	408
90--99	5.36	84					90--99	7.58	179				90--99	9.85	412
Ptrichocarpa downstream 200nt							Ptrichocarpa downstream 500nt						Ptrichocarpa downstream 1000nt
0--9	8.41	224					0--9	9.2	573				0--9	9.59	1071
10--19	12.32	328					10--19	10.45	651				10--19	10.44	1166
20--29	11.27	300					20--29	10.9	679				20--29	10.62	1186
30--39	11.19	298					30--39	10.18	634				30--39	10.31	1151
40--49	10.4	277					40--49	10.26	639				40--49	10.1	1128
50--59	9.54	254					50--59	9.79	610				50--59	10.24	1144
60--69	9.31	248					60--69	10.59	660				60--69	10.2	1139
70--79	9.95	265					70--79	9.86	614				70--79	10.1	1128
80--89	10.36	276					80--89	9.94	619				80--89	9.25	1033
90--99	7.25	193					90--99	8.84	551				90--99	9.16	1023
Mtruncatula downstream 200nt							Mtruncatula downstream 500nt						Mtruncatula downstream 1000nt
0--9	11.57	294					0--9	9.36	448				0--9	9.58	801
10--19	12.87	327					10--19	10.68	511				10--19	9.67	809
20--29	10.67	271					20--29	9.93	475				20--29	9.91	829
30--39	10.94	278					30--39	9.97	477				30--39	10.56	883
40--49	9.8	249					40--49	10.1	483				40--49	10.06	841
50--59	9.37	238					50--59	9.91	474				50--59	10.28	860
60--69	9.92	252					60--69	9.82	470				60--69	10.43	872
70--79	8.62	219					70--79	10.14	485				70--79	10.21	854
80--89	9.29	236					80--89	11.02	527				80--89	9.98	835
90--99	6.97	177					90--99	9.07	434				90--99	9.31	779
Pvulgaris downstream 200nt							Pvulgaris downstream 500nt						Pvulgaris downstream 1000nt
0--9	9.57	51					0--9	7.99	110				0--9	10.23	268
10--19	13.51	72					10--19	8.94	123				10--19	10.8	283
20--29	12.38	66					20--29	8.28	114				20--29	9.77	256
30--39	12.76	68					30--39	9.38	129				30--39	10.11	265
40--49	9.94	53					40--49	10.47	144				40--49	11.15	292
50--59	8.82	47					50--59	10.9	150				50--59	8.89	233
60--69	10.69	57					60--69	11.85	163				60--69	9.96	261
70--79	7.88	42					70--79	10.32	142				70--79	9.66	253
80--89	9.01	48					80--89	11.77	162				80--89	10.08	264
90--99	5.44	29					90--99	10.1	139				90--99	9.35	245
Gmax downstream 200nt							Gmax downstream 500nt						Gmax downstream 1000nt
0--9	10.59	155					0--9	9.11	236				0--9	9.19	412
10--19	12.03	176					10--19	12.74	330				10--19	10.47	469
20--29	12.44	182					20--29	9.15	237				20--29	9.95	446
30--39	9.84	144					30--39	10.58	274				30--39	10.38	465
40--49	10.59	155					40--49	10.38	269				40--49	10.31	462
50--59	10.12	148					50--59	9.38	243				50--59	10.96	491
60--69	11	161					60--69	10.27	266				60--69	9.95	446
70--79	9.36	137					70--79	9.57	248				70--79	9.91	444
80--89	8.61	126					80--89	10.27	266				80--89	9.46	424
90--99	5.4	79					90--99	8.57	222				90--99	9.42	422
Csativus downstream 200nt							Csativus downstream 500nt						Csativus downstream 1000nt
0--9	10	59					0--9	9.31	94				0--9	8.45	139
10--19	12.71	75					10--19	11.29	114				10--19	9.98	164
20--29	12.2	72					20--29	8.91	90				20--29	10.89	179
30--39	10.17	60					30--39	10.79	109				30--39	9.61	158
40--49	10.68	63					40--49	10.59	107				40--49	10.46	172
50--59	8.64	51					50--59	10.79	109				50--59	9.79	161
60--69	11.53	68					60--69	10.5	106				60--69	9.18	151
70--79	9.32	55					70--79	9.41	95				70--79	10.95	180
80--89	8.47	50					80--89	9.8	99				80--89	10.52	173
90--99	6.27	37					90--99	8.61	87				90--99	10.16	167
Ppersica downstream 200nt							Ppersica downstream 500nt						Ppersica downstream 1000nt
0--9	7.93	78					0--9	8.96	192				0--9	10.39	406
10--19	12.21	120					10--19	11.15	239				10--19	10.8	422
20--29	10.27	101					20--29	10.49	225				20--29	10.52	411
30--39	10.99	108					30--39	8.91	191				30--39	10.13	396
40--49	10.38	102					40--49	10.63	228				40--49	9.93	388
50--59	10.27	101					50--59	11.05	237				50--59	10.11	395
60--69	11.29	111					60--69	10.17	218				60--69	10.29	402
70--79	8.65	85					70--79	9.47	203				70--79	9.47	370
80--89	10.17	100					80--89	9.7	208				80--89	9.98	390
90--99	7.83	77					90--99	9.47	203				90--99	8.39	328
Mdomesticaum downstream 200nt							Mdomesticaum downstream 500nt						Mdomesticaum downstream 1000nt
0--9	6.58	163					0--9	8.84	491				0--9	9.07	976
10--19	10.98	272					10--19	10.89	605				10--19	10.45	1124
20--29	12.35	306					20--29	10.83	602				20--29	10.38	1117
30--39	10.05	249					30--39	10.46	581				30--39	10.16	1093
40--49	10.86	269					40--49	10.69	594				40--49	10.51	1131
50--59	10.5	260					50--59	9.61	534				50--59	10.71	1152
60--69	10.5	260					60--69	10.24	569				60--69	10.25	1103
70--79	10.38	257					70--79	9.92	551				70--79	9.86	1061
80--89	10.78	267					80--89	9.88	549				80--89	9.82	1057
90--99	7.02	174					90--99	8.66	481				90--99	8.8	947
Arabidopsis downstream 200nt							Arabidopsis downstream 500nt						Arabidopsis downstream 1000nt
0--9	11.97	139					0--9	8.07	164				0--9	9.87	289
10--19	10.94	127					10--19	10.04	204				10--19	9.08	266
20--29	10.85	126					20--29	10.14	206				20--29	8.81	258
30--39	10.25	119					30--39	10.38	211				30--39	10.66	312
40--49	8.61	100					40--49	11.37	231				40--49	10.93	320
50--59	9.39	109					50--59	9.74	198				50--59	10.01	293
60--69	10.08	117					60--69	9.84	200				60--69	12.12	355
70--79	10.25	119					70--79	9.99	203				70--79	9.77	286
80--89	10.77	125					80--89	10.29	209				80--89	9.46	277
90--99	6.89	80					90--99	10.14	206				90--99	9.29	272
Alyrata downstream 200nt							Alyrata downstream 500nt						Alyrata downstream 1000nt
0--9	9.19	100					0--9	9.52	188				0--9	9.6	264
10--19	14.89	162					10--19	10.99	217				10--19	12.61	347
20--29	10.48	114					20--29	10.08	199				20--29	8.98	247
30--39	12.13	132					30--39	10.78	213				30--39	10.4	286
40--49	9.65	105					40--49	9.52	188				40--49	10.83	298
50--59	9.83	107					50--59	10.78	213				50--59	10.94	301
60--69	8.82	96					60--69	10.18	201				60--69	10.21	281
70--79	8.64	94					70--79	9.16	181				70--79	9.6	264
80--89	8.64	94					80--89	9.27	183				80--89	8.25	227
90--99	7.72	84					90--99	9.72	192				90--99	8.58	236
Crubella downstream 200nt							Crubella downstream 500nt						Crubella downstream 1000nt
0--9	13.54	148					0--9	9.72	178				0--9	10.41	324
10--19	13.63	149					10--19	10.43	191				10--19	9.99	311
20--29	10.34	113					20--29	11.57	212				20--29	10.6	330
30--39	11.62	127					30--39	10.32	189				30--39	10.05	313
40--49	8.97	98					40--49	10.1	185				40--49	9.89	308
50--59	9.97	109					50--59	9.17	168				50--59	10.83	337
60--69	8.6	94					60--69	9.33	171				60--69	10.22	318
70--79	8.23	90					70--79	10.48	192				70--79	9.6	299
80--89	8.51	93					80--89	9.99	183				80--89	9.44	294
90--99	6.59	72					90--99	8.9	163				90--99	8.96	279
Brapa downstream 200nt							Brapa downstream 500nt						Brapa downstream 1000nt
0--9	9.36	111					0--9	7.5	172				0--9	9.16	345
10--19	14.42	171					10--19	10.64	244				10--19	9.98	376
20--29	13.49	160					20--29	9.68	222				20--29	10.3	388
30--39	10.2	121					30--39	10.77	247				30--39	9.96	375
40--49	8.6	102					40--49	11.08	254				40--49	10.57	398
50--59	9.19	109					50--59	10.64	244				50--59	9.88	372
60--69	9.19	109					60--69	10.77	247				60--69	9.77	368
70--79	9.61	114					70--79	9.9	227				70--79	9.93	374
80--89	8.77	104					80--89	10.47	240				80--89	11.13	419
90--99	7.17	85					90--99	8.55	196				90--99	9.32	351
Thalophila downstream 200nt							Thalophila downstream 500nt						Thalophila downstream 1000nt
0--9	11.39	105					0--9	10.43	180				0--9	10.76	291
10--19	13.77	127					10--19	11.18	193				10--19	10.61	287
20--29	11.5	106					20--29	10.25	177				20--29	10.35	280
30--39	12.91	119					30--39	9.97	172				30--39	10.09	273
40--49	10.09	93					40--49	10.6	183				40--49	9.65	261
50--59	10.2	94					50--59	9.68	167				50--59	10.57	286
60--69	8.57	79					60--69	10.78	186				60--69	10.43	282
70--79	8.46	78					70--79	9.33	161				70--79	8.69	235
80--89	8.46	78					80--89	8.81	152				80--89	9.46	256
90--99	4.66	43					90--99	8.98	155				90--99	9.39	254
Cpapaya downstream 200nt							Cpapaya downstream 500nt						Cpapaya downstream 1000nt
0--9	6.28	125					0--9	9.25	440				0--9	9.84	825
10--19	10.41	207					10--19	10.23	487				10--19	10.8	905
20--29	12.12	241					20--29	10.61	505				20--29	10.57	886
30--39	12.37	246					30--39	10.04	478				30--39	11.28	945
40--49	11.87	236					40--49	10.11	481				40--49	10.48	878
50--59	10.01	199					50--59	9.96	474				50--59	9.86	826
60--69	10.11	201					60--69	10.38	494				60--69	9.37	785
70--79	9.8	195					70--79	9.77	465				70--79	9.38	786
80--89	9.1	181					80--89	10.34	492				80--89	9.81	822
90--99	7.94	158					90--99	9.31	443				90--99	8.63	723
Csinensis downstream 200nt							Csinensis downstream 500nt						Csinensis downstream 1000nt
0--9	10.95	83					0--9	8.16	122				0--9	10.7	278
10--19	14.78	112					10--19	10.77	161				10--19	11.85	308
20--29	11.21	85					20--29	10.7	160				20--29	10.77	280
30--39	10.16	77					30--39	10.43	156				30--39	9.62	250
40--49	10.29	78					40--49	9.97	149				40--49	10.27	267
50--59	9.37	71					50--59	11.51	172				50--59	10.08	262
60--69	9.5	72					60--69	10.7	160				60--69	9.97	259
70--79	8.97	68					70--79	8.76	131				70--79	9.58	249
80--89	8.18	62					80--89	11.37	170				80--89	9	234
90--99	6.6	50					90--99	7.63	114				90--99	8.16	212
Cclementina downstream 200nt							Cclementina downstream 500nt						Cclementina downstream 1000nt
0--9	8.98	36					0--9	9.12	75				0--9	10.72	148
10--19	12.97	52					10--19	12.17	100				10--19	9.35	129
20--29	13.47	54					20--29	10.71	88				20--29	10.65	147
30--39	10.72	43					30--39	11.92	98				30--39	9.42	130
40--49	8.73	35					40--49	9.98	82				40--49	9.93	137
50--59	11.47	46					50--59	9.61	79				50--59	10.36	143
60--69	9.48	38					60--69	10.34	85				60--69	9.35	129
70--79	8.73	35					70--79	9.12	75				70--79	9.93	137
80--89	8.48	34					80--89	8.64	71				80--89	10.87	150
90--99	6.98	28					90--99	8.39	69				90--99	9.42	130
Egrandis downstream 200nt							Egrandis downstream 500nt						Egrandis downstream 1000nt
0--9	10.19	187					0--9	10.18	335				0--9	9.4	595
10--19	13.73	252					10--19	10.81	356				10--19	10.77	682
20--29	11.93	219					20--29	9.87	325				20--29	10.63	673
30--39	10.78	198					30--39	10.15	334				30--39	9.83	622
40--49	10.02	184					40--49	9.93	327				40--49	10.47	663
50--59	10.19	187					50--59	10.33	340				50--59	9.86	624
60--69	9.64	177					60--69	10.75	354				60--69	9.54	604
70--79	7.9	145					70--79	9.54	314				70--79	9.81	621
80--89	9.15	168					80--89	9.84	324				80--89	10.19	645
90--99	6.48	119					90--99	8.6	283				90--99	9.49	601
Vvinifera downstream 200nt							Vvinifera downstream 500nt						Vvinifera downstream 1000nt
0--9	5.57	60					0--9	9.9	247				0--9	9.01	412
10--19	11.42	123					10--19	8.97	224				10--19	9.84	450
20--29	10.03	108					20--29	10.26	256				20--29	10.08	461
30--39	10.68	115					30--39	11.3	282				30--39	10.37	474
40--49	12.07	130					40--49	10.38	259				40--49	10.39	475
50--59	11.14	120					50--59	10.22	255				50--59	10.08	461
60--69	10.12	109					60--69	10.5	262				60--69	10.12	463
70--79	9.19	99					70--79	10.22	255				70--79	9.86	451
80--89	10.31	111					80--89	9.54	238				80--89	10.56	483
90--99	9.47	102					90--99	8.73	218				90--99	9.69	443
Mguttatus downstream 200nt							Mguttatus downstream 500nt						Mguttatus downstream 1000nt
0--9	13.28	70					0--9	10.34	78				0--9	9.12	118
10--19	14.04	74					10--19	11.54	87				10--19	10.9	141
20--29	12.9	68					20--29	11.94	90				20--29	11.05	143
30--39	12.52	66					30--39	9.55	72				30--39	9.12	118
40--49	9.68	51					40--49	9.02	68				40--49	11.13	144
50--59	9.49	50					50--59	9.42	71				50--59	9.12	118
60--69	7.21	38					60--69	11.14	84				60--69	9.81	127
70--79	7.97	42					70--79	8.49	64				70--79	10.43	135
80--89	8.92	47					80--89	9.81	74				80--89	10.66	138
90--99	3.98	21					90--99	8.75	66				90--99	8.66	112
Acoerulea downstream 200nt							Acoerulea downstream 500nt						Acoerulea downstream 1000nt
0--9	11.49	116					0--9	7.76	150				0--9	9.74	319
10--19	16.24	164					10--19	11.22	217				10--19	11.76	385
20--29	13.17	133					20--29	9.82	190				20--29	10.63	348
30--39	9.41	95					30--39	10.7	207				30--39	10.78	353
40--49	9.01	91					40--49	10.13	196				40--49	10.23	335
50--59	8.61	87					50--59	10.55	204				50--59	9.35	306
60--69	9.31	94					60--69	11.27	218				60--69	9.99	327
70--79	8.02	81					70--79	10.96	212				70--79	9.16	300
80--89	8.32	84					80--89	9.51	184				80--89	9.59	314
90--99	6.44	65					90--99	8.07	156				90--99	8.77	287
Sbicolor downstream 200nt							Sbicolor downstream 500nt						Sbicolor downstream 1000nt
0--9	9.32	131					0--9	11.63	269				0--9	9.61	357
10--19	13.02	183					10--19	10.85	251				10--19	9.4	349
20--29	11.81	166					20--29	10.94	253				20--29	10.88	404
30--39	12.59	177					30--39	10.77	249				30--39	9.5	353
40--49	10.88	153					40--49	10.51	243				40--49	10.07	374
50--59	10.46	147					50--59	9.86	228				50--59	10.2	379
60--69	9.1	128					60--69	10.03	232				60--69	10.31	383
70--79	8.04	113					70--79	9.94	230				70--79	10.2	379
80--89	8.25	116					80--89	8.08	187				80--89	10.29	382
90--99	6.54	92					90--99	7.39	171				90--99	9.53	354
Zmays downstream 200nt							Zmays downstream 500nt						Zmays downstream 1000nt
0--9	8.99	76					0--9	9.71	155				0--9	11.26	273
10--19	11.95	101					10--19	12.4	198				10--19	10.11	245
20--29	13.73	116					20--29	9.83	157				20--29	9.65	234
30--39	11.36	96					30--39	11.33	181				30--39	10.64	258
40--49	10.18	86					40--49	9.71	155				40--49	9.9	240
50--59	10.41	88					50--59	9.89	158				50--59	10.23	248
60--69	9.59	81					60--69	9.77	156				60--69	9.45	229
70--79	9.11	77					70--79	10.27	164				70--79	9.24	224
80--89	9.7	82					80--89	8.52	136				80--89	10.48	254
90--99	4.97	42					90--99	8.58	137				90--99	9.03	219
Sitalica downstream 200nt							Sitalica downstream 500nt						Sitalica downstream 1000nt
0--9	8.57	42					0--9	9.28	96				0--9	9.58	185
10--19	9.8	48					10--19	10.24	106				10--19	9.68	187
20--29	12.45	61					20--29	10.53	109				20--29	11.9	230
30--39	11.22	55					30--39	8.99	93				30--39	11.13	215
40--49	13.06	64					40--49	10.34	107				40--49	10.14	196
50--59	9.39	46					50--59	10.34	107				50--59	10.2	197
60--69	8.37	41					60--69	11.88	123				60--69	9.63	186
70--79	11.43	56					70--79	10.24	106				70--79	10.14	196
80--89	9.39	46					80--89	8.5	88				80--89	8.18	158
90--99	6.33	31					90--99	9.66	100				90--99	9.42	182
Osativa downstream 200nt							Osativa downstream 500nt						Osativa downstream 1000nt
0--9	10.13	195					0--9	9.98	341				0--9	8.45	532
10--19	11.12	214					10--19	9.98	341				10--19	9.42	593
20--29	12.62	243					20--29	9.81	335				20--29	9.28	584
30--39	12.21	235					30--39	10.1	345				30--39	9.39	591
40--49	10.29	198					40--49	9.4	321				40--49	10.04	632
50--59	9.25	178					50--59	9.75	333				50--59	10.79	679
60--69	9.45	182					60--69	10.25	350				60--69	10.8	680
70--79	8.52	164					70--79	10.22	349				70--79	9.91	624
80--89	9.92	191					80--89	11.24	384				80--89	11.42	719
90--99	6.49	125					90--99	9.28	317				90--99	10.5	661
Bdistachyon downstream 200nt							Bdistachyon downstream 500nt						Bdistachyon downstream 1000nt
0--9	11.61	83					0--9	9.98	107				0--9	7.97	152
10--19	15.24	109					10--19	10.26	110				10--19	9.91	189
20--29	12.73	91					20--29	11.19	120				20--29	9.91	189
30--39	11.33	81					30--39	10.17	109				30--39	9.49	181
40--49	9.23	66					40--49	11.19	120				40--49	9.91	189
50--59	7.97	57					50--59	8.21	88				50--59	10.85	207
60--69	8.95	64					60--69	8.86	95				60--69	11.11	212
70--79	8.67	62					70--79	11.1	119				70--79	10.53	201
80--89	9.51	68					80--89	10.45	112				80--89	10.38	198
90--99	4.76	34					90--99	8.58	92				90--99	9.96	190
Ppatens downstream 200nt							Ppatens downstream 500nt						Ppatens downstream 1000nt
0--9	5.82	106					0--9	7.89	443				0--9	9.31	1148
10--19	9.28	169					10--19	9.23	518				10--19	9.97	1230
20--29	11.31	206					20--29	9.57	537				20--29	9.73	1200
30--39	11.64	212					30--39	9.78	549				30--39	10.77	1328
40--49	11.86	216					40--49	10.71	601				40--49	10.1	1246
50--59	10.21	186					50--59	10.16	570				50--59	10.14	1251
60--69	9.99	182					60--69	10.51	590				60--69	10.16	1253
70--79	10.54	192					70--79	10.42	585				70--79	10.4	1283
80--89	10.32	188					80--89	10.96	615				80--89	9.85	1215
90--99	9.01	164					90--99	10.76	604				90--99	9.57	1181
Creinhardtii downstream 200nt							Creinhardtii downstream 500nt						Creinhardtii downstream 1000nt
0--9	4.18	20					0--9	9.24	69				0--9	12.27	121
10--19	10.65	51					10--19	10.44	78				10--19	9.63	95
20--29	9.39	45					20--29	10.58	79				20--29	9.63	95
30--39	11.48	55					30--39	9.24	69				30--39	9.84	97
40--49	13.15	63					40--49	9.77	73				40--49	11.46	113
50--59	13.99	67					50--59	10.44	78				50--59	9.13	90
60--69	11.48	55					60--69	10.17	76				60--69	10.45	103
70--79	11.69	56					70--79	8.84	66				70--79	9.94	98
80--89	10.02	48					80--89	12.58	94				80--89	8.72	86
90--99	3.97	19					90--99	8.7	65				90--99	8.92	88
Vcarteri downstream 200nt							Vcarteri downstream 500nt						Vcarteri downstream 1000nt
0--9	8.17	25					0--9	8.39	66				0--9	9.14	142
10--19	11.44	35					10--19	10.17	80				10--19	9.92	154
20--29	12.09	37					20--29	10.55	83				20--29	10.82	168
30--39	11.76	36					30--39	11.44	90				30--39	9.53	148
40--49	8.82	27					40--49	10.29	81				40--49	9.92	154
50--59	10.46	32					50--59	12.33	97				50--59	8.89	138
60--69	16.01	49					60--69	10.42	82				60--69	11.08	172
70--79	9.15	28					70--79	9.15	72				70--79	9.79	152
80--89	8.82	27					80--89	9.78	77				80--89	9.85	153
90--99	3.27	10					90--99	7.5	59				90--99	11.08	172
