# Supplementary material for: Genome-Wide Analysis of Tandem Repeats in Plants and Green Algae
Source: G3 (Bethesda). 2013 Nov 5;4(1):67–78. doi: 10.1534/g3.113.008524 (PMC3887541; doi:10.1534/g3.113.008524)
Supplement: Supporting Information [file supp_g3.113.008524_TableS6.xlsx]

## Sheet: Percentage of TRs
Table S6. The TR numbers and percentages in intragenic and intergenic regions in the 31 investigated species.
Group	Species	No. mRNA	No. mRNA with TRs	percentage (%)	No. UI200	No. UI200 with TRs	percentage (%)	No. 5'-UTR	No. 5'-UTR with TRs	percentage (%)	No. 3'-UTR	No. 3'-UTR with TRs	percentage (%)	No. CDS	No. CDS with TRs	percentage (%)	No. Intron	No. Intron with TRs	percentage (%)
Dicots	Mesculenta	34151	33383	97.7512	30666	1075	3.50551	18954	1246	6.57381	18015	1075	5.96725	173780	2902	1.66993	139629	13499	9.66776
	Rcommunis	31221	30093	96.387	31221	1915	6.13369	4377	704	16.0841	3904	434	11.1168	129291	2778	2.14864	98070	10381	10.5853
	Lusitatissimum	43484	41542	95.534	43471	1922	4.42134							218797	6202	2.83459	175313	6053	3.45268
	Ptrichocarpa	45033	39221	87.0939	40668	2813	6.91699	31860	3530	11.0797	30548	2422	7.92851	224259	4523	2.01686	179226	15425	8.60645
	Mtruncatula	53423	35751	66.9206	50962	2619	5.13912	28152	3842	13.6473	26769	2435	9.09634	182232	4079	2.23836	128809	12866	9.98843
	Pvulgaris	30721	30200	98.3041	26374	720	2.72996	31937	3566	11.1657	28381	1311	4.61929	172061	3342	1.94233	141340	8480	5.99972
	Gmax	55787	51509	92.3315	46367	1755	3.78502	43437	4371	10.0628	43367	3302	7.61408	331060	6667	2.01383	275273	25701	9.33655
	Csativus	32509	30482	93.7648	21646	712	3.28929	32278	1835	5.68499	27351	1582	5.78407	204359	2079	1.01733	171850	7936	4.61798
	Ppersica	28702	21778	75.8762	27864	1167	4.1882	10986	1226	11.1597	11298	729	6.45247	142661	3116	2.1842	113959	12705	11.1487
	Mdomestica	63517	63489	99.9559	63514	3827	6.02544							301245	7373	2.44751	237728	29999	12.619
	Arabidopsis	35386	22244	62.861	28775	1241	4.31277	34621	3307	9.55201	30634	1910	6.2349	197160	10331	5.23991	161774	6588	4.07235
	Alyrata	32670	17568	53.7741	32670	1203	3.68228	27026	676	2.5013	29548	433	1.46541	158656	2288	1.44211	125986	3615	2.86937
	Crubella	28447	22701	79.801	26521	1173	4.42291	18001	2763	15.3491	17923	2042	11.3932	148564	4138	2.78533	120117	5771	4.80448
	Brapa	41019	30141	73.4806	40905	1495	3.65481							206584	5541	2.6822	165565	12195	7.36569
	Thalophila	29284	25746	87.9183	26351	986	3.74179	19994	1900	9.50285	18265	1730	9.47167	160003	4085	2.55308	130719	7543	5.77039
	Cpapaya	27793	26361	94.8476	27769	1977	7.11945							112604	2362	2.09762	84811	11093	13.0797
	Csinensis	46147	44805	97.0919	25379	921	3.62898	43351	4356	10.0482	41836	3028	7.23779	279876	4110	1.46851	233729	19588	8.38065
	Cclementina	35976	32716	90.9384	25385	413	1.62695	32462	2324	7.15914	30865	1800	5.83185	202039	2270	1.12355	166063	11042	6.64928
	Egrandis	54935	46146	84.0011	44974	2157	4.7961	37577	8037	21.3881	39740	2917	7.34021	266106	7508	2.82143	211171	22750	10.7733
	Vvinifera	26346	24129	91.5851	26346	1027	3.89812	18299	1845	10.0825	17516	1792	10.2306	156765	2006	1.27962	130419	25850	19.8207
	Mguttatus	28282	26290	92.9567	26718	607	2.27188	15672	1168	7.45278	15759	1283	8.14138	145482	2898	1.992	117200	6742	5.75256
Monocots	Acoerulea	27583	25870	93.7897	25784	1177	4.56485	12842	2692	20.9625	12746	659	5.17025	136080	3837	2.81966	108497	11244	10.3634
	Sbicolor	29448	24118	81.9003	27608	1840	6.66473	15843	2162	13.6464	16726	1075	6.42712	146142	7590	5.19358	116694	8029	6.88039
	Zmays	106046	41804	39.4206	80713	983	1.2179	91299	7027	7.69669	89286	4583	5.13294	362202	12607	3.48065	256156	12470	4.86813
	Sitalica	40599	25951	63.9203	35471	651	1.8353	25219	1785	7.078	30122	1241	4.11991	192580	6345	3.29473	151981	4881	3.21159
	Osativa	51258	43343	84.5585	40869	2420	5.92136	43014	9787	22.7531	41081	3171	7.7189	232533	15051	6.47263	181275	11046	6.0935
	Bdistachyon	32255	17983	55.7526	25532	992	3.88532	17232	1108	6.4299	28540	1005	3.52137	181777	5604	3.0829	149522	4997	3.34198
Bryophytes	Smoellendorffii	22285	19845	89.0509	22285	464	2.33812	3138	130	4.14277	4683	283	6.04313	122858	2272	1.84929	100573	2831	2.81487
	Ppatens	38354	37507	97.7916	32273	1712	5.30474	26484	2651	10.0098	20648	1255	6.07807	183608	2775	1.51137	145254	10478	7.21357
Green algae	Creinhardtii	17114	16661	97.353	17114	398	2.32558	19233	653	3.39521	17564	4088	23.2749	144581	20036	13.858	127467	35287	27.6832
	Vcarteri	14542	13976	96.1078	14542	188	1.29281	3825	46	1.20261	3726	367	9.8497	116226	4564	3.92683	101684	18264	17.9615
