# Supplementary material for: Genome-Wide Analysis of Tandem Repeats in Plants and Green Algae
Source: G3 (Bethesda). 2013 Nov 5;4(1):67–78. doi: 10.1534/g3.113.008524 (PMC3887541; doi:10.1534/g3.113.008524)
Supplement: Supporting Information [file supp_g3.113.008524_TableS7.xlsx]

## Sheet: Vcarteri_gene_intron
Table S7. The list of GO functions from the genes with TRs in intron regions in green alga V.carteri.
Query Seq-id	Subject Seq-id	Percentage of identical matches	Alignment length	Number of mismatches	Number of gap openings	Start of alignment in query	End of alignment in query	Start of alignment in subject	End of alignment in subject	Expect Value	Bit score	description
120230|scaffold_1|-|4221921|4233149	sp|Q9SIP7|RS31_ARATH	89.5	219	23	0	10502	11158	1	219	2e-120	387	40S ribosomal protein S3-1 OS=Arabidopsis thaliana GN=RPS3A PE=1 SV=1
120230|scaffold_1|-|4221921|4233149	sp|Q9FJA6|RS33_ARATH	89.04	219	24	0	10502	11158	1	219	2e-120	387	40S ribosomal protein S3-1 OS=Arabidopsis thaliana GN=RPS3A PE=1 SV=1
120230|scaffold_1|-|4221921|4233149	sp|Q9M339|RS32_ARATH	89.4	217	23	0	10502	11152	1	217	1e-118	382	40S ribosomal protein S3-1 OS=Arabidopsis thaliana GN=RPS3A PE=1 SV=1
109722|scaffold_15|+|30565|34447	tr|B9RYP6|B9RYP6_RICCO	85.99	207	28	1	565	1182	107	313	3e-114	292	Heat shock protein
109722|scaffold_15|+|30565|34447	tr|B9RYP6|B9RYP6_RICCO	87.8	82	8	1	240	479	27	108	3e-114	142	Heat shock protein
109722|scaffold_15|+|30565|34447	sp|Q9LKR3|HSP7K_ARATH	84.54	207	31	1	565	1182	107	313	5e-113	291	Heat shock protein
109722|scaffold_15|+|30565|34447	sp|Q9LKR3|HSP7K_ARATH	74.74	95	23	1	195	479	15	108	5e-113	140	Heat shock protein
109722|scaffold_15|+|30565|34447	sp|Q39043|HSP7L_ARATH	84.06	207	32	1	565	1182	107	313	1e-112	290	Heat shock protein
109722|scaffold_15|+|30565|34447	sp|Q39043|HSP7L_ARATH	76.29	97	18	2	195	479	15	108	1e-112	139	Heat shock protein
120230|scaffold_1|-|4221921|4233149	sp|Q0Z8U2|RS3_PIG	83.33	216	36	0	10502	11149	1	216	4e-110	357	40S ribosomal protein S3-1 OS=Arabidopsis thaliana GN=RPS3A PE=1 SV=1
120230|scaffold_1|-|4221921|4233149	sp|P23396|RS3_HUMAN	83.33	216	36	0	10502	11149	1	216	4e-110	357	40S ribosomal protein S3-1 OS=Arabidopsis thaliana GN=RPS3A PE=1 SV=1
120230|scaffold_1|-|4221921|4233149	sp|Q3T169|RS3_BOVIN	83.33	216	36	0	10502	11149	1	216	4e-110	357	40S ribosomal protein S3-1 OS=Arabidopsis thaliana GN=RPS3A PE=1 SV=1
120230|scaffold_1|-|4221921|4233149	tr|Q5YLW3|Q5YLW3_MOUSE	82.87	216	37	0	10502	11149	1	216	1e-109	356	40S ribosomal protein S3-1 OS=Arabidopsis thaliana GN=RPS3A PE=1 SV=1
120230|scaffold_1|-|4221921|4233149	sp|P62909|RS3_RAT	82.87	216	37	0	10502	11149	1	216	1e-109	356	40S ribosomal protein S3-1 OS=Arabidopsis thaliana GN=RPS3A PE=1 SV=1
120230|scaffold_1|-|4221921|4233149	sp|Q5R465|RS3_PONAB	82.87	216	37	0	10502	11149	1	216	1e-109	356	40S ribosomal protein S3-1 OS=Arabidopsis thaliana GN=RPS3A PE=1 SV=1
120230|scaffold_1|-|4221921|4233149	sp|P62908|RS3_MOUSE	82.87	216	37	0	10502	11149	1	216	1e-109	356	40S ribosomal protein S3-1 OS=Arabidopsis thaliana GN=RPS3A PE=1 SV=1
120230|scaffold_1|-|4221921|4233149	tr|Q7ZVD9|Q7ZVD9_DANRE	82.41	216	38	0	10502	11149	1	216	5e-109	354	40S ribosomal protein S3-1 OS=Arabidopsis thaliana GN=RPS3A PE=1 SV=1
109722|scaffold_15|+|30565|34447	sp|Q8H1B3|HSP7M_ARATH	78.16	206	45	0	565	1182	122	327	1e-106	275	Heat shock protein
109722|scaffold_15|+|30565|34447	sp|Q8H1B3|HSP7M_ARATH	77.65	85	19	0	225	479	39	123	1e-106	134	Heat shock protein
74236|scaffold_14|+|1602977|1626694	sp|Q8WXX0|DYH7_HUMAN	57.14	336	139	5	19786	20787	3272	3604	2e-104	382	Dynein heavy chain 7
120230|scaffold_1|-|4221921|4233149	tr|G4MP11|G4MP11_MAGO7	79.17	216	45	0	10505	11152	6	221	7e-103	337	40S ribosomal protein S3-1 OS=Arabidopsis thaliana GN=RPS3A PE=1 SV=1
109722|scaffold_15|+|30565|34447	tr|A2AUF6|A2AUF6_MOUSE	75.85	207	49	1	565	1182	102	308	9e-103	267	Heat shock protein
109722|scaffold_15|+|30565|34447	tr|A2AUF6|A2AUF6_MOUSE	80.77	78	14	1	246	476	25	102	9e-103	130	Heat shock protein
109722|scaffold_15|+|30565|34447	sp|P20029|GRP78_MOUSE	75.85	207	49	1	565	1182	102	308	9e-103	267	Heat shock protein
109722|scaffold_15|+|30565|34447	sp|P20029|GRP78_MOUSE	80.77	78	14	1	246	476	25	102	9e-103	130	Heat shock protein
109722|scaffold_15|+|30565|34447	tr|G3I8R9|G3I8R9_CRIGR	75.85	207	49	1	565	1182	101	307	9e-103	267	Heat shock protein
109722|scaffold_15|+|30565|34447	tr|G3I8R9|G3I8R9_CRIGR	80.77	78	14	1	246	476	24	101	9e-103	130	Heat shock protein
109722|scaffold_15|+|30565|34447	sp|P06761|GRP78_RAT	75.85	207	49	1	565	1182	101	307	9e-103	267	Heat shock protein
109722|scaffold_15|+|30565|34447	sp|P06761|GRP78_RAT	80.77	78	14	1	246	476	24	101	9e-103	130	Heat shock protein
109722|scaffold_15|+|30565|34447	sp|P07823|GRP78_MESAU	75.85	207	49	1	565	1182	101	307	9e-103	267	Heat shock protein
109722|scaffold_15|+|30565|34447	sp|P07823|GRP78_MESAU	80.77	78	14	1	246	476	24	101	9e-103	130	Heat shock protein
109722|scaffold_15|+|30565|34447	sp|P11021|GRP78_HUMAN	75.85	207	49	1	565	1182	101	307	9e-103	267	Heat shock protein
109722|scaffold_15|+|30565|34447	sp|P11021|GRP78_HUMAN	80.77	78	14	1	246	476	24	101	9e-103	130	Heat shock protein
109722|scaffold_15|+|30565|34447	tr|Q3U7T8|Q3U7T8_MOUSE	75.85	207	49	1	565	1182	102	308	9e-103	267	Heat shock protein
109722|scaffold_15|+|30565|34447	tr|Q3U7T8|Q3U7T8_MOUSE	80.77	78	14	1	246	476	25	102	9e-103	130	Heat shock protein
109722|scaffold_15|+|30565|34447	sp|Q90593|GRP78_CHICK	75.85	207	49	1	565	1182	99	305	2e-102	266	Heat shock protein
109722|scaffold_15|+|30565|34447	sp|Q90593|GRP78_CHICK	80.77	78	14	1	246	476	22	99	2e-102	130	Heat shock protein
109722|scaffold_15|+|30565|34447	sp|P29844|HSP7C_DROME	74.27	206	53	0	565	1182	102	307	3e-102	260	Heat shock protein
109722|scaffold_15|+|30565|34447	sp|P29844|HSP7C_DROME	84.62	78	11	1	246	476	25	102	3e-102	135	Heat shock protein
109722|scaffold_15|+|30565|34447	tr|Q7SZD3|Q7SZD3_DANRE	73.43	207	54	1	565	1182	99	305	1e-101	261	Heat shock protein
109722|scaffold_15|+|30565|34447	tr|Q7SZD3|Q7SZD3_DANRE	83.33	78	12	1	246	476	22	99	1e-101	132	Heat shock protein
109722|scaffold_15|+|30565|34447	sp|P27420|HSP7C_CAEEL	75.73	206	50	0	565	1182	107	312	1e-101	262	Heat shock protein
109722|scaffold_15|+|30565|34447	sp|P27420|HSP7C_CAEEL	81.01	79	13	1	246	476	29	107	1e-101	130	Heat shock protein
120230|scaffold_1|-|4221921|4233149	sp|Q06559|RS3_DROME	76.39	216	51	0	10514	11161	7	222	3e-101	332	40S ribosomal protein S3-1 OS=Arabidopsis thaliana GN=RPS3A PE=1 SV=1
74236|scaffold_14|+|1602977|1626694	sp|Q8TD57|DYH3_HUMAN	54.76	336	148	4	19786	20787	3363	3696	3e-101	371	Dynein heavy chain 7
109722|scaffold_15|+|30565|34447	tr|Q4WHP9|Q4WHP9_ASPFU	67.93	184	59	0	565	1116	121	304	1e-99	253	Heat shock protein
109722|scaffold_15|+|30565|34447	tr|Q4WHP9|Q4WHP9_ASPFU	80.77	78	15	0	246	479	45	122	1e-99	133	Heat shock protein
109722|scaffold_15|+|30565|34447	tr|B0XV51|B0XV51_ASPFC	67.93	184	59	0	565	1116	121	304	1e-99	253	Heat shock protein
109722|scaffold_15|+|30565|34447	tr|B0XV51|B0XV51_ASPFC	80.77	78	15	0	246	479	45	122	1e-99	133	Heat shock protein
109722|scaffold_15|+|30565|34447	tr|Q0CJU4|Q0CJU4_ASPTN	72.73	165	45	0	565	1059	121	285	1e-99	253	Heat shock protein
109722|scaffold_15|+|30565|34447	tr|Q0CJU4|Q0CJU4_ASPTN	78.21	78	17	0	246	479	45	122	1e-99	133	Heat shock protein
109722|scaffold_15|+|30565|34447	tr|A2QW80|A2QW80_ASPNC	72.12	165	46	0	565	1059	121	285	2e-99	253	Heat shock protein
109722|scaffold_15|+|30565|34447	tr|A2QW80|A2QW80_ASPNC	78.21	78	17	0	246	479	45	122	2e-99	132	Heat shock protein
109722|scaffold_15|+|30565|34447	sp|P83616|GRP78_ASPNG	72.12	165	46	0	565	1059	121	285	2e-99	253	Heat shock protein
109722|scaffold_15|+|30565|34447	sp|P83616|GRP78_ASPNG	78.21	78	17	0	246	479	45	122	2e-99	132	Heat shock protein
109722|scaffold_15|+|30565|34447	sp|P83617|GRP78_ASPKA	72.12	165	46	0	565	1059	121	285	2e-99	253	Heat shock protein
109722|scaffold_15|+|30565|34447	sp|P83617|GRP78_ASPKA	78.21	78	17	0	246	479	45	122	2e-99	132	Heat shock protein
109722|scaffold_15|+|30565|34447	sp|P59769|GRP78_ASPAW	72.12	165	46	0	565	1059	121	285	2e-99	253	Heat shock protein
109722|scaffold_15|+|30565|34447	sp|P59769|GRP78_ASPAW	78.21	78	17	0	246	479	45	122	2e-99	132	Heat shock protein
109722|scaffold_15|+|30565|34447	tr|A1CEK9|A1CEK9_ASPCL	68.48	184	58	0	565	1116	122	305	3e-99	253	Heat shock protein
109722|scaffold_15|+|30565|34447	tr|A1CEK9|A1CEK9_ASPCL	79.49	78	16	0	246	479	46	123	3e-99	132	Heat shock protein
109722|scaffold_15|+|30565|34447	tr|A1DFN8|A1DFN8_NEOFI	67.39	184	60	0	565	1116	121	304	4e-99	252	Heat shock protein
109722|scaffold_15|+|30565|34447	tr|A1DFN8|A1DFN8_NEOFI	79.49	78	16	0	246	479	45	122	4e-99	132	Heat shock protein
120230|scaffold_1|-|4221921|4233149	sp|O60128|RS3_SCHPO	75.46	216	50	1	10505	11152	4	216	4e-95	315	40S ribosomal protein S3-1 OS=Arabidopsis thaliana GN=RPS3A PE=1 SV=1
109722|scaffold_15|+|30565|34447	sp|P36604|GRP78_SCHPO	70.73	164	48	0	565	1056	107	270	4e-95	240	Heat shock protein
109722|scaffold_15|+|30565|34447	sp|P36604|GRP78_SCHPO	79.75	79	16	0	243	479	30	108	4e-95	131	Heat shock protein
109722|scaffold_15|+|30565|34447	sp|P36415|HS7C1_DICDI	70.05	187	54	2	565	1119	73	259	4e-94	246	Heat shock protein
109722|scaffold_15|+|30565|34447	sp|P36415|HS7C1_DICDI	80.28	71	14	0	267	479	4	74	4e-94	122	Heat shock protein
74236|scaffold_14|+|1602977|1626694	sp|Q9P2D7|DYH1_HUMAN	52.24	335	153	3	19786	20787	3580	3908	3e-93	345	Dynein heavy chain 7
109722|scaffold_15|+|30565|34447	sp|O73885|HSP7C_CHICK	69.35	186	56	1	565	1119	76	261	4e-93	240	Heat shock protein
109722|scaffold_15|+|30565|34447	sp|O73885|HSP7C_CHICK	77.03	74	17	0	258	479	4	77	4e-93	124	Heat shock protein
109722|scaffold_15|+|30565|34447	tr|Q7SX63|Q7SX63_CHICK	66.49	188	60	1	565	1119	77	264	6e-93	240	Heat shock protein
109722|scaffold_15|+|30565|34447	tr|Q7SX63|Q7SX63_CHICK	78.38	74	16	0	258	479	5	78	6e-93	124	Heat shock protein
120230|scaffold_1|-|4221921|4233149	sp|P48152|RS3_CAEEL	70.91	220	63	1	10514	11173	7	225	1e-92	307	40S ribosomal protein S3-1 OS=Arabidopsis thaliana GN=RPS3A PE=1 SV=1
109722|scaffold_15|+|30565|34447	sp|P19120|HSP7C_BOVIN	68.82	186	57	1	565	1119	76	261	1e-92	238	Heat shock protein
109722|scaffold_15|+|30565|34447	sp|P19120|HSP7C_BOVIN	77.03	74	17	0	258	479	4	77	1e-92	124	Heat shock protein
109722|scaffold_15|+|30565|34447	sp|P63018|HSP7C_RAT	68.82	186	57	1	565	1119	76	261	1e-92	238	Heat shock protein
109722|scaffold_15|+|30565|34447	sp|P63018|HSP7C_RAT	77.03	74	17	0	258	479	4	77	1e-92	124	Heat shock protein
109722|scaffold_15|+|30565|34447	sp|Q5NVM9|HSP7C_PONAB	68.82	186	57	1	565	1119	76	261	1e-92	238	Heat shock protein
109722|scaffold_15|+|30565|34447	sp|Q5NVM9|HSP7C_PONAB	77.03	74	17	0	258	479	4	77	1e-92	124	Heat shock protein
109722|scaffold_15|+|30565|34447	sp|P63017|HSP7C_MOUSE	68.82	186	57	1	565	1119	76	261	1e-92	238	Heat shock protein
109722|scaffold_15|+|30565|34447	sp|P63017|HSP7C_MOUSE	77.03	74	17	0	258	479	4	77	1e-92	124	Heat shock protein
109722|scaffold_15|+|30565|34447	sp|P11142|HSP7C_HUMAN	68.82	186	57	1	565	1119	76	261	1e-92	238	Heat shock protein
109722|scaffold_15|+|30565|34447	sp|P11142|HSP7C_HUMAN	77.03	74	17	0	258	479	4	77	1e-92	124	Heat shock protein
109722|scaffold_15|+|30565|34447	sp|A2Q0Z1|HSP7C_HORSE	68.82	186	57	1	565	1119	76	261	1e-92	238	Heat shock protein
109722|scaffold_15|+|30565|34447	sp|A2Q0Z1|HSP7C_HORSE	77.03	74	17	0	258	479	4	77	1e-92	124	Heat shock protein
74236|scaffold_14|+|1602977|1626694	tr|E9Q8T7|E9Q8T7_MOUSE	52.24	335	153	3	19786	20787	3500	3828	2e-92	342	Dynein heavy chain 7
109722|scaffold_15|+|30565|34447	sp|P41797|HSP71_CANAL	68.98	187	56	1	565	1119	74	260	4e-92	245	Heat shock protein
109722|scaffold_15|+|30565|34447	sp|P41797|HSP71_CANAL	72	75	21	0	255	479	1	75	4e-92	116	Heat shock protein
109722|scaffold_15|+|30565|34447	sp|P08106|HSP70_CHICK	65.96	188	61	1	565	1119	77	264	4e-92	237	Heat shock protein
109722|scaffold_15|+|30565|34447	sp|P08106|HSP70_CHICK	78.38	74	16	0	258	479	5	78	4e-92	124	Heat shock protein
109722|scaffold_15|+|30565|34447	sp|P19378|HSP7C_CRIGR	67.74	186	59	1	565	1119	76	261	5e-92	236	Heat shock protein
109722|scaffold_15|+|30565|34447	sp|P19378|HSP7C_CRIGR	77.03	74	17	0	258	479	4	77	5e-92	124	Heat shock protein
109722|scaffold_15|+|30565|34447	sp|P54652|HSP72_HUMAN	70.66	167	46	1	565	1056	77	243	1e-91	235	Heat shock protein
109722|scaffold_15|+|30565|34447	sp|P54652|HSP72_HUMAN	78.38	74	16	0	258	479	5	78	1e-91	124	Heat shock protein
109722|scaffold_15|+|30565|34447	sp|P46587|HSP72_CANAL	69.35	186	56	1	565	1119	74	259	2e-91	242	Heat shock protein
109722|scaffold_15|+|30565|34447	sp|P46587|HSP72_CANAL	72	75	21	0	255	479	1	75	2e-91	116	Heat shock protein
109722|scaffold_15|+|30565|34447	sp|P17066|HSP76_HUMAN	66.13	186	62	1	565	1119	78	263	2e-91	238	Heat shock protein
109722|scaffold_15|+|30565|34447	sp|P17066|HSP76_HUMAN	76.06	71	17	0	267	479	9	79	2e-91	120	Heat shock protein
109722|scaffold_15|+|30565|34447	sp|P11147|HSP7D_DROME	66.67	186	61	1	565	1119	76	261	3e-91	236	Heat shock protein
109722|scaffold_15|+|30565|34447	sp|P11147|HSP7D_DROME	78.87	71	15	0	267	479	7	77	3e-91	122	Heat shock protein
109722|scaffold_15|+|30565|34447	tr|G4MNH8|G4MNH8_MAGO7	66.67	186	61	1	565	1119	74	259	4e-91	239	Heat shock protein
109722|scaffold_15|+|30565|34447	tr|G4MNH8|G4MNH8_MAGO7	69.33	75	23	0	255	479	1	75	4e-91	118	Heat shock protein
109722|scaffold_15|+|30565|34447	tr|Q6PH56|Q6PH56_DANRE	66.67	186	61	1	565	1119	78	263	4e-91	233	Heat shock protein
109722|scaffold_15|+|30565|34447	tr|Q6PH56|Q6PH56_DANRE	78.38	74	16	0	258	479	6	79	4e-91	125	Heat shock protein
109722|scaffold_15|+|30565|34447	tr|B7ZV46|B7ZV46_DANRE	66.67	186	61	1	565	1119	78	263	4e-91	233	Heat shock protein
109722|scaffold_15|+|30565|34447	tr|B7ZV46|B7ZV46_DANRE	78.38	74	16	0	258	479	6	79	4e-91	125	Heat shock protein
109722|scaffold_15|+|30565|34447	sp|P17156|HSP72_MOUSE	70.06	167	47	1	565	1056	77	243	4e-91	234	Heat shock protein
109722|scaffold_15|+|30565|34447	sp|P17156|HSP72_MOUSE	78.38	74	16	0	258	479	5	78	4e-91	124	Heat shock protein
109722|scaffold_15|+|30565|34447	sp|P09446|HSP7A_CAEEL	66.84	187	60	2	565	1119	76	262	9e-91	236	Heat shock protein
109722|scaffold_15|+|30565|34447	sp|P09446|HSP7A_CAEEL	77.46	71	16	0	267	479	7	77	9e-91	120	Heat shock protein
120230|scaffold_1|-|4221921|4233149	sp|P05750|RS3_YEAST	70.51	217	62	1	10502	11152	1	215	1e-90	301	40S ribosomal protein S3-1 OS=Arabidopsis thaliana GN=RPS3A PE=1 SV=1
109722|scaffold_15|+|30565|34447	sp|P16474|GRP78_YEAST	68.94	161	50	0	568	1050	123	283	2e-90	230	Heat shock protein
109722|scaffold_15|+|30565|34447	sp|P16474|GRP78_YEAST	78.67	75	16	0	249	473	47	121	2e-90	125	Heat shock protein
109722|scaffold_15|+|30565|34447	sp|O59855|HSP72_SCHPO	66.13	186	62	1	565	1119	74	259	2e-90	236	Heat shock protein
109722|scaffold_15|+|30565|34447	sp|O59855|HSP72_SCHPO	80.28	71	14	0	267	479	5	75	2e-90	120	Heat shock protein
109722|scaffold_15|+|30565|34447	sp|O97125|HSP68_DROME	65.78	187	62	2	565	1119	73	259	3e-90	231	Heat shock protein
109722|scaffold_15|+|30565|34447	sp|O97125|HSP68_DROME	81.69	71	13	0	267	479	4	74	3e-90	124	Heat shock protein
109722|scaffold_15|+|30565|34447	sp|P09435|HSP73_YEAST	66.13	186	62	1	565	1119	74	259	4e-90	235	Heat shock protein
109722|scaffold_15|+|30565|34447	sp|P09435|HSP73_YEAST	73.33	75	20	0	255	479	1	75	4e-90	119	Heat shock protein
109722|scaffold_15|+|30565|34447	sp|P34931|HS71L_HUMAN	65.05	186	64	1	565	1119	78	263	4e-90	230	Heat shock protein
109722|scaffold_15|+|30565|34447	sp|P34931|HS71L_HUMAN	77.03	74	17	0	258	479	6	79	4e-90	124	Heat shock protein
109722|scaffold_15|+|30565|34447	sp|Q99170|GRP78_YARLI	67.68	164	53	0	568	1059	110	273	6e-90	229	Heat shock protein
109722|scaffold_15|+|30565|34447	sp|Q99170|GRP78_YARLI	65.66	99	28	2	195	473	10	108	6e-90	125	Heat shock protein
109722|scaffold_15|+|30565|34447	sp|P55063|HS71L_RAT	65.05	186	64	1	565	1119	78	263	6e-90	229	Heat shock protein
109722|scaffold_15|+|30565|34447	sp|P55063|HS71L_RAT	77.03	74	17	0	258	479	6	79	6e-90	124	Heat shock protein
109722|scaffold_15|+|30565|34447	sp|P22202|HSP74_YEAST	70.3	165	48	1	565	1056	74	238	2e-89	234	Heat shock protein
109722|scaffold_15|+|30565|34447	sp|P22202|HSP74_YEAST	73.33	75	20	0	255	479	1	75	2e-89	118	Heat shock protein
109722|scaffold_15|+|30565|34447	sp|P29843|HSP7A_DROME	66.87	166	54	1	565	1059	76	241	3e-89	229	Heat shock protein
109722|scaffold_15|+|30565|34447	sp|P29843|HSP7A_DROME	80.28	71	14	0	267	479	7	77	3e-89	123	Heat shock protein
109722|scaffold_15|+|30565|34447	sp|Q10265|HSP71_SCHPO	64.52	186	65	1	565	1119	74	259	4e-89	230	Heat shock protein
109722|scaffold_15|+|30565|34447	sp|Q10265|HSP71_SCHPO	81.69	71	13	0	267	479	5	75	4e-89	121	Heat shock protein
109722|scaffold_15|+|30565|34447	sp|P10591|HSP71_YEAST	65.95	185	63	0	565	1119	74	258	4e-89	236	Heat shock protein
109722|scaffold_15|+|30565|34447	sp|P10591|HSP71_YEAST	71.62	74	21	0	255	476	1	74	4e-89	115	Heat shock protein
109722|scaffold_15|+|30565|34447	sp|P17879|HS71B_MOUSE	65.59	186	63	1	565	1119	76	261	4e-89	227	Heat shock protein
109722|scaffold_15|+|30565|34447	sp|P17879|HS71B_MOUSE	78.08	73	16	0	261	479	5	77	4e-89	124	Heat shock protein
109722|scaffold_15|+|30565|34447	tr|Q3TU85|Q3TU85_MOUSE	65.59	186	63	1	565	1119	76	261	4e-89	227	Heat shock protein
109722|scaffold_15|+|30565|34447	tr|Q3TU85|Q3TU85_MOUSE	78.08	73	16	0	261	479	5	77	4e-89	124	Heat shock protein
109722|scaffold_15|+|30565|34447	sp|Q61696|HS71A_MOUSE	65.59	186	63	1	565	1119	76	261	4e-89	227	Heat shock protein
109722|scaffold_15|+|30565|34447	sp|Q61696|HS71A_MOUSE	78.08	73	16	0	261	479	5	77	4e-89	124	Heat shock protein
109722|scaffold_15|+|30565|34447	sp|O65719|HSP7C_ARATH	67.02	191	55	3	565	1119	79	267	5e-89	228	Heat shock protein
109722|scaffold_15|+|30565|34447	sp|O65719|HSP7C_ARATH	79.73	74	15	0	258	479	7	80	5e-89	123	Heat shock protein
109722|scaffold_15|+|30565|34447	sp|Q07439|HSP71_RAT	65.59	186	63	1	565	1119	76	261	5e-89	226	Heat shock protein
109722|scaffold_15|+|30565|34447	sp|Q07439|HSP71_RAT	78.08	73	16	0	261	479	5	77	5e-89	124	Heat shock protein
109722|scaffold_15|+|30565|34447	sp|Q27965|HS71B_BOVIN	65.05	186	64	1	565	1119	76	261	5e-89	226	Heat shock protein
109722|scaffold_15|+|30565|34447	sp|Q27965|HS71B_BOVIN	78.08	73	16	0	261	479	5	77	5e-89	124	Heat shock protein
109722|scaffold_15|+|30565|34447	sp|Q9S9N1|HSP7E_ARATH	66.67	189	59	2	565	1119	78	266	6e-89	231	Heat shock protein
109722|scaffold_15|+|30565|34447	sp|Q9S9N1|HSP7E_ARATH	78.87	71	15	0	267	479	9	79	6e-89	120	Heat shock protein
109722|scaffold_15|+|30565|34447	sp|P22953|HSP7A_ARATH	65.08	189	62	2	565	1119	79	267	1e-88	226	Heat shock protein
109722|scaffold_15|+|30565|34447	sp|P22953|HSP7A_ARATH	79.73	74	15	0	258	479	7	80	1e-88	124	Heat shock protein
109722|scaffold_15|+|30565|34447	sp|Q7YQC6|HSP71_CANFA	65.59	186	63	1	565	1119	76	261	1e-88	227	Heat shock protein
109722|scaffold_15|+|30565|34447	sp|Q7YQC6|HSP71_CANFA	78.87	71	15	0	267	479	7	77	1e-88	122	Heat shock protein
109722|scaffold_15|+|30565|34447	sp|P22954|HSP7B_ARATH	64.02	189	64	2	565	1119	79	267	1e-88	226	Heat shock protein		AGACAATCCAGTGCATCTTATTCCATTTTGTTTGACTACTCCTCGACCAAACGTTCCCACAATGGACACCACTGCCTTTGCACAAGTCCGCCTGTCGGTTCTGGCTAAGCACATTTGCCCGGTGGGTTATAAATTAGAGGAGCCACAAAAGCCAAACAGGCTGGACGACGTCTGTTGCCACGTTGGCAAGCCGAAACTTCAGGTTTACAAAACTGCTGTGCCTTTGAAATGCCACGTTGCAGGTTCCGAACGGTGTGCAAGGCCTGTCCCTGCAGGTATTGTTTTCGATATGAGCGTAACTCGCTTTACTGATGTTCGCCTCAATTCGATGTACTGACCAAAATTGTGGCCCCATATGCAGGGATGTTCGGCGGGAGATTCAGCTGCCTATGAGCGCCA…
109722|scaffold_15|+|30565|34447	sp|P22954|HSP7B_ARATH	79.73	74	15	0	258	479	7	80	1e-88	124	Heat shock protein		AGACAATCCAGTGCATCTTATTCCATTTTGTTTGACTACTCCTCGACCAAACGTTCCCACAATGGACACCACTGCCTTTGCACAAGTCCGCCTGTCGGTTCTGGCTAAGCACATTTGCCCGGTGGGTTATAAATTAGAGGAGCCACAAAAGCCAAACAGGCTGGACGACGTCTGTTGCCACGTTGGCAAGCCGAAACTTCAGGTTTACAAAACTGCTGTGCCTTTGAAATGCCACGTTGCAGGTTCCGAACGGTGTGCAAGGCCTGTCCCTGCAGGTATTGTTTTCGATATGAGCGTAACTCGCTTTACTGATGTTCGCCTCAATTCGATGTACTGACCAAAATTGTGGCCCCATATGCAGGGATGTTCGGCGGGAGATTCAGCTGCCTATGAGCGCCA…
109722|scaffold_15|+|30565|34447	sp|P08107|HSP71_HUMAN	65.05	186	64	1	565	1119	76	261	1e-88	227	Heat shock protein		AGACAATCCAGTGCATCTTATTCCATTTTGTTTGACTACTCCTCGACCAAACGTTCCCACAATGGACACCACTGCCTTTGCACAAGTCCGCCTGTCGGTTCTGGCTAAGCACATTTGCCCGGTGGGTTATAAATTAGAGGAGCCACAAAAGCCAAACAGGCTGGACGACGTCTGTTGCCACGTTGGCAAGCCGAAACTTCAGGTTTACAAAACTGCTGTGCCTTTGAAATGCCACGTTGCAGGTTCCGAACGGTGTGCAAGGCCTGTCCCTGCAGGTATTGTTTTCGATATGAGCGTAACTCGCTTTACTGATGTTCGCCTCAATTCGATGTACTGACCAAAATTGTGGCCCCATATGCAGGGATGTTCGGCGGGAGATTCAGCTGCCTATGAGCGCCA…
109722|scaffold_15|+|30565|34447	sp|P08107|HSP71_HUMAN	78.87	71	15	0	267	479	7	77	1e-88	122	Heat shock protein		AGACAATCCAGTGCATCTTATTCCATTTTGTTTGACTACTCCTCGACCAAACGTTCCCACAATGGACACCACTGCCTTTGCACAAGTCCGCCTGTCGGTTCTGGCTAAGCACATTTGCCCGGTGGGTTATAAATTAGAGGAGCCACAAAAGCCAAACAGGCTGGACGACGTCTGTTGCCACGTTGGCAAGCCGAAACTTCAGGTTTACAAAACTGCTGTGCCTTTGAAATGCCACGTTGCAGGTTCCGAACGGTGTGCAAGGCCTGTCCCTGCAGGTATTGTTTTCGATATGAGCGTAACTCGCTTTACTGATGTTCGCCTCAATTCGATGTACTGACCAAAATTGTGGCCCCATATGCAGGGATGTTCGGCGGGAGATTCAGCTGCCTATGAGCGCCA…
109722|scaffold_15|+|30565|34447	sp|Q6S4N2|HS71B_PIG	65.05	186	64	1	565	1119	76	261	1e-88	227	Heat shock protein		AGACAATCCAGTGCATCTTATTCCATTTTGTTTGACTACTCCTCGACCAAACGTTCCCACAATGGACACCACTGCCTTTGCACAAGTCCGCCTGTCGGTTCTGGCTAAGCACATTTGCCCGGTGGGTTATAAATTAGAGGAGCCACAAAAGCCAAACAGGCTGGACGACGTCTGTTGCCACGTTGGCAAGCCGAAACTTCAGGTTTACAAAACTGCTGTGCCTTTGAAATGCCACGTTGCAGGTTCCGAACGGTGTGCAAGGCCTGTCCCTGCAGGTATTGTTTTCGATATGAGCGTAACTCGCTTTACTGATGTTCGCCTCAATTCGATGTACTGACCAAAATTGTGGCCCCATATGCAGGGATGTTCGGCGGGAGATTCAGCTGCCTATGAGCGCCA…
109722|scaffold_15|+|30565|34447	sp|Q6S4N2|HS71B_PIG	78.87	71	15	0	267	479	7	77	1e-88	122	Heat shock protein		AGACAATCCAGTGCATCTTATTCCATTTTGTTTGACTACTCCTCGACCAAACGTTCCCACAATGGACACCACTGCCTTTGCACAAGTCCGCCTGTCGGTTCTGGCTAAGCACATTTGCCCGGTGGGTTATAAATTAGAGGAGCCACAAAAGCCAAACAGGCTGGACGACGTCTGTTGCCACGTTGGCAAGCCGAAACTTCAGGTTTACAAAACTGCTGTGCCTTTGAAATGCCACGTTGCAGGTTCCGAACGGTGTGCAAGGCCTGTCCCTGCAGGTATTGTTTTCGATATGAGCGTAACTCGCTTTACTGATGTTCGCCTCAATTCGATGTACTGACCAAAATTGTGGCCCCATATGCAGGGATGTTCGGCGGGAGATTCAGCTGCCTATGAGCGCCA…
109722|scaffold_15|+|30565|34447	sp|P10592|HSP72_YEAST	65.95	185	63	0	565	1119	74	258	1e-88	236	Heat shock protein		AGACAATCCAGTGCATCTTATTCCATTTTGTTTGACTACTCCTCGACCAAACGTTCCCACAATGGACACCACTGCCTTTGCACAAGTCCGCCTGTCGGTTCTGGCTAAGCACATTTGCCCGGTGGGTTATAAATTAGAGGAGCCACAAAAGCCAAACAGGCTGGACGACGTCTGTTGCCACGTTGGCAAGCCGAAACTTCAGGTTTACAAAACTGCTGTGCCTTTGAAATGCCACGTTGCAGGTTCCGAACGGTGTGCAAGGCCTGTCCCTGCAGGTATTGTTTTCGATATGAGCGTAACTCGCTTTACTGATGTTCGCCTCAATTCGATGTACTGACCAAAATTGTGGCCCCATATGCAGGGATGTTCGGCGGGAGATTCAGCTGCCTATGAGCGCCA…
109722|scaffold_15|+|30565|34447	sp|P10592|HSP72_YEAST	70.27	74	22	0	255	476	1	74	1e-88	113	Heat shock protein		AGACAATCCAGTGCATCTTATTCCATTTTGTTTGACTACTCCTCGACCAAACGTTCCCACAATGGACACCACTGCCTTTGCACAAGTCCGCCTGTCGGTTCTGGCTAAGCACATTTGCCCGGTGGGTTATAAATTAGAGGAGCCACAAAAGCCAAACAGGCTGGACGACGTCTGTTGCCACGTTGGCAAGCCGAAACTTCAGGTTTACAAAACTGCTGTGCCTTTGAAATGCCACGTTGCAGGTTCCGAACGGTGTGCAAGGCCTGTCCCTGCAGGTATTGTTTTCGATATGAGCGTAACTCGCTTTACTGATGTTCGCCTCAATTCGATGTACTGACCAAAATTGTGGCCCCATATGCAGGGATGTTCGGCGGGAGATTCAGCTGCCTATGAGCGCCA…
109722|scaffold_15|+|30565|34447	tr|Q5AD54|Q5AD54_CANAL	64.48	183	65	0	568	1116	122	304	2e-88	227	Heat shock protein		AGACAATCCAGTGCATCTTATTCCATTTTGTTTGACTACTCCTCGACCAAACGTTCCCACAATGGACACCACTGCCTTTGCACAAGTCCGCCTGTCGGTTCTGGCTAAGCACATTTGCCCGGTGGGTTATAAATTAGAGGAGCCACAAAAGCCAAACAGGCTGGACGACGTCTGTTGCCACGTTGGCAAGCCGAAACTTCAGGTTTACAAAACTGCTGTGCCTTTGAAATGCCACGTTGCAGGTTCCGAACGGTGTGCAAGGCCTGTCCCTGCAGGTATTGTTTTCGATATGAGCGTAACTCGCTTTACTGATGTTCGCCTCAATTCGATGTACTGACCAAAATTGTGGCCCCATATGCAGGGATGTTCGGCGGGAGATTCAGCTGCCTATGAGCGCCA…
109722|scaffold_15|+|30565|34447	tr|Q5AD54|Q5AD54_CANAL	73.08	78	21	0	240	473	43	120	2e-88	122	Heat shock protein		AGACAATCCAGTGCATCTTATTCCATTTTGTTTGACTACTCCTCGACCAAACGTTCCCACAATGGACACCACTGCCTTTGCACAAGTCCGCCTGTCGGTTCTGGCTAAGCACATTTGCCCGGTGGGTTATAAATTAGAGGAGCCACAAAAGCCAAACAGGCTGGACGACGTCTGTTGCCACGTTGGCAAGCCGAAACTTCAGGTTTACAAAACTGCTGTGCCTTTGAAATGCCACGTTGCAGGTTCCGAACGGTGTGCAAGGCCTGTCCCTGCAGGTATTGTTTTCGATATGAGCGTAACTCGCTTTACTGATGTTCGCCTCAATTCGATGTACTGACCAAAATTGTGGCCCCATATGCAGGGATGTTCGGCGGGAGATTCAGCTGCCTATGAGCGCCA…
109722|scaffold_15|+|30565|34447	sp|Q9C7X7|HSP7N_ARATH	64.55	189	63	2	565	1119	79	267	2e-88	225	Heat shock protein		AGACAATCCAGTGCATCTTATTCCATTTTGTTTGACTACTCCTCGACCAAACGTTCCCACAATGGACACCACTGCCTTTGCACAAGTCCGCCTGTCGGTTCTGGCTAAGCACATTTGCCCGGTGGGTTATAAATTAGAGGAGCCACAAAAGCCAAACAGGCTGGACGACGTCTGTTGCCACGTTGGCAAGCCGAAACTTCAGGTTTACAAAACTGCTGTGCCTTTGAAATGCCACGTTGCAGGTTCCGAACGGTGTGCAAGGCCTGTCCCTGCAGGTATTGTTTTCGATATGAGCGTAACTCGCTTTACTGATGTTCGCCTCAATTCGATGTACTGACCAAAATTGTGGCCCCATATGCAGGGATGTTCGGCGGGAGATTCAGCTGCCTATGAGCGCCA…
109722|scaffold_15|+|30565|34447	sp|Q9C7X7|HSP7N_ARATH	79.73	74	15	0	258	479	7	80	2e-88	124	Heat shock protein		AGACAATCCAGTGCATCTTATTCCATTTTGTTTGACTACTCCTCGACCAAACGTTCCCACAATGGACACCACTGCCTTTGCACAAGTCCGCCTGTCGGTTCTGGCTAAGCACATTTGCCCGGTGGGTTATAAATTAGAGGAGCCACAAAAGCCAAACAGGCTGGACGACGTCTGTTGCCACGTTGGCAAGCCGAAACTTCAGGTTTACAAAACTGCTGTGCCTTTGAAATGCCACGTTGCAGGTTCCGAACGGTGTGCAAGGCCTGTCCCTGCAGGTATTGTTTTCGATATGAGCGTAACTCGCTTTACTGATGTTCGCCTCAATTCGATGTACTGACCAAAATTGTGGCCCCATATGCAGGGATGTTCGGCGGGAGATTCAGCTGCCTATGAGCGCCA…
120230|scaffold_1|-|4221921|4233149	tr|Q8IKH8|Q8IKH8_PLAF7	70.32	219	64	1	10502	11155	1	219	3e-88	293	40S ribosomal protein S3-1 OS=Arabidopsis thaliana GN=RPS3A PE=1 SV=1		AGACAATCCAGTGCATCTTATTCCATTTTGTTTGACTACTCCTCGACCAAACGTTCCCACAATGGACACCACTGCCTTTGCACAAGTCCGCCTGTCGGTTCTGGCTAAGCACATTTGCCCGGTGGGTTATAAATTAGAGGAGCCACAAAAGCCAAACAGGCTGGACGACGTCTGTTGCCACGTTGGCAAGCCGAAACTTCAGGTTTACAAAACTGCTGTGCCTTTGAAATGCCACGTTGCAGGTTCCGAACGGTGTGCAAGGCCTGTCCCTGCAGGTATTGTTTTCGATATGAGCGTAACTCGCTTTACTGATGTTCGCCTCAATTCGATGTACTGACCAAAATTGTGGCCCCATATGCAGGGATGTTCGGCGGGAGATTCAGCTGCCTATGAGCGCCA…
109722|scaffold_15|+|30565|34447	tr|Q59EJ3|Q59EJ3_HUMAN	64.52	186	65	1	565	1119	144	329	3e-88	226	Heat shock protein		AGACAATCCAGTGCATCTTATTCCATTTTGTTTGACTACTCCTCGACCAAACGTTCCCACAATGGACACCACTGCCTTTGCACAAGTCCGCCTGTCGGTTCTGGCTAAGCACATTTGCCCGGTGGGTTATAAATTAGAGGAGCCACAAAAGCCAAACAGGCTGGACGACGTCTGTTGCCACGTTGGCAAGCCGAAACTTCAGGTTTACAAAACTGCTGTGCCTTTGAAATGCCACGTTGCAGGTTCCGAACGGTGTGCAAGGCCTGTCCCTGCAGGTATTGTTTTCGATATGAGCGTAACTCGCTTTACTGATGTTCGCCTCAATTCGATGTACTGACCAAAATTGTGGCCCCATATGCAGGGATGTTCGGCGGGAGATTCAGCTGCCTATGAGCGCCA…
109722|scaffold_15|+|30565|34447	tr|Q59EJ3|Q59EJ3_HUMAN	78.87	71	15	0	267	479	75	145	3e-88	122	Heat shock protein		AGACAATCCAGTGCATCTTATTCCATTTTGTTTGACTACTCCTCGACCAAACGTTCCCACAATGGACACCACTGCCTTTGCACAAGTCCGCCTGTCGGTTCTGGCTAAGCACATTTGCCCGGTGGGTTATAAATTAGAGGAGCCACAAAAGCCAAACAGGCTGGACGACGTCTGTTGCCACGTTGGCAAGCCGAAACTTCAGGTTTACAAAACTGCTGTGCCTTTGAAATGCCACGTTGCAGGTTCCGAACGGTGTGCAAGGCCTGTCCCTGCAGGTATTGTTTTCGATATGAGCGTAACTCGCTTTACTGATGTTCGCCTCAATTCGATGTACTGACCAAAATTGTGGCCCCATATGCAGGGATGTTCGGCGGGAGATTCAGCTGCCTATGAGCGCCA…
109722|scaffold_15|+|30565|34447	sp|Q9LHA8|HSP7D_ARATH	65.08	189	62	2	565	1119	79	267	4e-88	224	Heat shock protein		AGACAATCCAGTGCATCTTATTCCATTTTGTTTGACTACTCCTCGACCAAACGTTCCCACAATGGACACCACTGCCTTTGCACAAGTCCGCCTGTCGGTTCTGGCTAAGCACATTTGCCCGGTGGGTTATAAATTAGAGGAGCCACAAAAGCCAAACAGGCTGGACGACGTCTGTTGCCACGTTGGCAAGCCGAAACTTCAGGTTTACAAAACTGCTGTGCCTTTGAAATGCCACGTTGCAGGTTCCGAACGGTGTGCAAGGCCTGTCCCTGCAGGTATTGTTTTCGATATGAGCGTAACTCGCTTTACTGATGTTCGCCTCAATTCGATGTACTGACCAAAATTGTGGCCCCATATGCAGGGATGTTCGGCGGGAGATTCAGCTGCCTATGAGCGCCA…
109722|scaffold_15|+|30565|34447	sp|Q9LHA8|HSP7D_ARATH	79.73	74	15	0	258	479	7	80	4e-88	124	Heat shock protein		AGACAATCCAGTGCATCTTATTCCATTTTGTTTGACTACTCCTCGACCAAACGTTCCCACAATGGACACCACTGCCTTTGCACAAGTCCGCCTGTCGGTTCTGGCTAAGCACATTTGCCCGGTGGGTTATAAATTAGAGGAGCCACAAAAGCCAAACAGGCTGGACGACGTCTGTTGCCACGTTGGCAAGCCGAAACTTCAGGTTTACAAAACTGCTGTGCCTTTGAAATGCCACGTTGCAGGTTCCGAACGGTGTGCAAGGCCTGTCCCTGCAGGTATTGTTTTCGATATGAGCGTAACTCGCTTTACTGATGTTCGCCTCAATTCGATGTACTGACCAAAATTGTGGCCCCATATGCAGGGATGTTCGGCGGGAGATTCAGCTGCCTATGAGCGCCA…
109722|scaffold_15|+|30565|34447	sp|Q557E0|HS7C2_DICDI	67.07	167	53	2	565	1059	74	240	9e-88	228	Heat shock protein		AGACAATCCAGTGCATCTTATTCCATTTTGTTTGACTACTCCTCGACCAAACGTTCCCACAATGGACACCACTGCCTTTGCACAAGTCCGCCTGTCGGTTCTGGCTAAGCACATTTGCCCGGTGGGTTATAAATTAGAGGAGCCACAAAAGCCAAACAGGCTGGACGACGTCTGTTGCCACGTTGGCAAGCCGAAACTTCAGGTTTACAAAACTGCTGTGCCTTTGAAATGCCACGTTGCAGGTTCCGAACGGTGTGCAAGGCCTGTCCCTGCAGGTATTGTTTTCGATATGAGCGTAACTCGCTTTACTGATGTTCGCCTCAATTCGATGTACTGACCAAAATTGTGGCCCCATATGCAGGGATGTTCGGCGGGAGATTCAGCTGCCTATGAGCGCCA…
109722|scaffold_15|+|30565|34447	sp|Q557E0|HS7C2_DICDI	74.67	75	19	0	255	479	1	75	9e-88	119	Heat shock protein		AGACAATCCAGTGCATCTTATTCCATTTTGTTTGACTACTCCTCGACCAAACGTTCCCACAATGGACACCACTGCCTTTGCACAAGTCCGCCTGTCGGTTCTGGCTAAGCACATTTGCCCGGTGGGTTATAAATTAGAGGAGCCACAAAAGCCAAACAGGCTGGACGACGTCTGTTGCCACGTTGGCAAGCCGAAACTTCAGGTTTACAAAACTGCTGTGCCTTTGAAATGCCACGTTGCAGGTTCCGAACGGTGTGCAAGGCCTGTCCCTGCAGGTATTGTTTTCGATATGAGCGTAACTCGCTTTACTGATGTTCGCCTCAATTCGATGTACTGACCAAAATTGTGGCCCCATATGCAGGGATGTTCGGCGGGAGATTCAGCTGCCTATGAGCGCCA…
109722|scaffold_15|+|30565|34447	sp|P48741|HSP77_HUMAN	62.37	186	69	1	565	1119	78	263	4e-87	224	Heat shock protein		AGACAATCCAGTGCATCTTATTCCATTTTGTTTGACTACTCCTCGACCAAACGTTCCCACAATGGACACCACTGCCTTTGCACAAGTCCGCCTGTCGGTTCTGGCTAAGCACATTTGCCCGGTGGGTTATAAATTAGAGGAGCCACAAAAGCCAAACAGGCTGGACGACGTCTGTTGCCACGTTGGCAAGCCGAAACTTCAGGTTTACAAAACTGCTGTGCCTTTGAAATGCCACGTTGCAGGTTCCGAACGGTGTGCAAGGCCTGTCCCTGCAGGTATTGTTTTCGATATGAGCGTAACTCGCTTTACTGATGTTCGCCTCAATTCGATGTACTGACCAAAATTGTGGCCCCATATGCAGGGATGTTCGGCGGGAGATTCAGCTGCCTATGAGCGCCA…
109722|scaffold_15|+|30565|34447	sp|P48741|HSP77_HUMAN	76.06	71	17	0	267	479	9	79	4e-87	120	Heat shock protein		AGACAATCCAGTGCATCTTATTCCATTTTGTTTGACTACTCCTCGACCAAACGTTCCCACAATGGACACCACTGCCTTTGCACAAGTCCGCCTGTCGGTTCTGGCTAAGCACATTTGCCCGGTGGGTTATAAATTAGAGGAGCCACAAAAGCCAAACAGGCTGGACGACGTCTGTTGCCACGTTGGCAAGCCGAAACTTCAGGTTTACAAAACTGCTGTGCCTTTGAAATGCCACGTTGCAGGTTCCGAACGGTGTGCAAGGCCTGTCCCTGCAGGTATTGTTTTCGATATGAGCGTAACTCGCTTTACTGATGTTCGCCTCAATTCGATGTACTGACCAAAATTGTGGCCCCATATGCAGGGATGTTCGGCGGGAGATTCAGCTGCCTATGAGCGCCA…
109722|scaffold_15|+|30565|34447	sp|P02825|HSP71_DROME	62.57	187	68	2	565	1119	73	259	8e-87	220	Heat shock protein		AGACAATCCAGTGCATCTTATTCCATTTTGTTTGACTACTCCTCGACCAAACGTTCCCACAATGGACACCACTGCCTTTGCACAAGTCCGCCTGTCGGTTCTGGCTAAGCACATTTGCCCGGTGGGTTATAAATTAGAGGAGCCACAAAAGCCAAACAGGCTGGACGACGTCTGTTGCCACGTTGGCAAGCCGAAACTTCAGGTTTACAAAACTGCTGTGCCTTTGAAATGCCACGTTGCAGGTTCCGAACGGTGTGCAAGGCCTGTCCCTGCAGGTATTGTTTTCGATATGAGCGTAACTCGCTTTACTGATGTTCGCCTCAATTCGATGTACTGACCAAAATTGTGGCCCCATATGCAGGGATGTTCGGCGGGAGATTCAGCTGCCTATGAGCGCCA…
109722|scaffold_15|+|30565|34447	sp|P02825|HSP71_DROME	80.28	71	14	0	267	479	4	74	8e-87	124	Heat shock protein		AGACAATCCAGTGCATCTTATTCCATTTTGTTTGACTACTCCTCGACCAAACGTTCCCACAATGGACACCACTGCCTTTGCACAAGTCCGCCTGTCGGTTCTGGCTAAGCACATTTGCCCGGTGGGTTATAAATTAGAGGAGCCACAAAAGCCAAACAGGCTGGACGACGTCTGTTGCCACGTTGGCAAGCCGAAACTTCAGGTTTACAAAACTGCTGTGCCTTTGAAATGCCACGTTGCAGGTTCCGAACGGTGTGCAAGGCCTGTCCCTGCAGGTATTGTTTTCGATATGAGCGTAACTCGCTTTACTGATGTTCGCCTCAATTCGATGTACTGACCAAAATTGTGGCCCCATATGCAGGGATGTTCGGCGGGAGATTCAGCTGCCTATGAGCGCCA…
109722|scaffold_15|+|30565|34447	sp|P82910|HSP70_DROME	62.57	187	68	2	565	1119	73	259	8e-87	220	Heat shock protein		AGACAATCCAGTGCATCTTATTCCATTTTGTTTGACTACTCCTCGACCAAACGTTCCCACAATGGACACCACTGCCTTTGCACAAGTCCGCCTGTCGGTTCTGGCTAAGCACATTTGCCCGGTGGGTTATAAATTAGAGGAGCCACAAAAGCCAAACAGGCTGGACGACGTCTGTTGCCACGTTGGCAAGCCGAAACTTCAGGTTTACAAAACTGCTGTGCCTTTGAAATGCCACGTTGCAGGTTCCGAACGGTGTGCAAGGCCTGTCCCTGCAGGTATTGTTTTCGATATGAGCGTAACTCGCTTTACTGATGTTCGCCTCAATTCGATGTACTGACCAAAATTGTGGCCCCATATGCAGGGATGTTCGGCGGGAGATTCAGCTGCCTATGAGCGCCA…
109722|scaffold_15|+|30565|34447	sp|P82910|HSP70_DROME	80.28	71	14	0	267	479	4	74	8e-87	124	Heat shock protein		AGACAATCCAGTGCATCTTATTCCATTTTGTTTGACTACTCCTCGACCAAACGTTCCCACAATGGACACCACTGCCTTTGCACAAGTCCGCCTGTCGGTTCTGGCTAAGCACATTTGCCCGGTGGGTTATAAATTAGAGGAGCCACAAAAGCCAAACAGGCTGGACGACGTCTGTTGCCACGTTGGCAAGCCGAAACTTCAGGTTTACAAAACTGCTGTGCCTTTGAAATGCCACGTTGCAGGTTCCGAACGGTGTGCAAGGCCTGTCCCTGCAGGTATTGTTTTCGATATGAGCGTAACTCGCTTTACTGATGTTCGCCTCAATTCGATGTACTGACCAAAATTGTGGCCCCATATGCAGGGATGTTCGGCGGGAGATTCAGCTGCCTATGAGCGCCA…
109722|scaffold_15|+|30565|34447	sp|Q9BIR7|HSP75_DROME	62.57	187	68	2	565	1119	73	259	8e-87	220	Heat shock protein		AGACAATCCAGTGCATCTTATTCCATTTTGTTTGACTACTCCTCGACCAAACGTTCCCACAATGGACACCACTGCCTTTGCACAAGTCCGCCTGTCGGTTCTGGCTAAGCACATTTGCCCGGTGGGTTATAAATTAGAGGAGCCACAAAAGCCAAACAGGCTGGACGACGTCTGTTGCCACGTTGGCAAGCCGAAACTTCAGGTTTACAAAACTGCTGTGCCTTTGAAATGCCACGTTGCAGGTTCCGAACGGTGTGCAAGGCCTGTCCCTGCAGGTATTGTTTTCGATATGAGCGTAACTCGCTTTACTGATGTTCGCCTCAATTCGATGTACTGACCAAAATTGTGGCCCCATATGCAGGGATGTTCGGCGGGAGATTCAGCTGCCTATGAGCGCCA…
109722|scaffold_15|+|30565|34447	sp|Q9BIR7|HSP75_DROME	80.28	71	14	0	267	479	4	74	8e-87	124	Heat shock protein		AGACAATCCAGTGCATCTTATTCCATTTTGTTTGACTACTCCTCGACCAAACGTTCCCACAATGGACACCACTGCCTTTGCACAAGTCCGCCTGTCGGTTCTGGCTAAGCACATTTGCCCGGTGGGTTATAAATTAGAGGAGCCACAAAAGCCAAACAGGCTGGACGACGTCTGTTGCCACGTTGGCAAGCCGAAACTTCAGGTTTACAAAACTGCTGTGCCTTTGAAATGCCACGTTGCAGGTTCCGAACGGTGTGCAAGGCCTGTCCCTGCAGGTATTGTTTTCGATATGAGCGTAACTCGCTTTACTGATGTTCGCCTCAATTCGATGTACTGACCAAAATTGTGGCCCCATATGCAGGGATGTTCGGCGGGAGATTCAGCTGCCTATGAGCGCCA…
109722|scaffold_15|+|30565|34447	sp|Q9BIS2|HSP73_DROME	62.57	187	68	2	565	1119	73	259	8e-87	220	Heat shock protein		AGACAATCCAGTGCATCTTATTCCATTTTGTTTGACTACTCCTCGACCAAACGTTCCCACAATGGACACCACTGCCTTTGCACAAGTCCGCCTGTCGGTTCTGGCTAAGCACATTTGCCCGGTGGGTTATAAATTAGAGGAGCCACAAAAGCCAAACAGGCTGGACGACGTCTGTTGCCACGTTGGCAAGCCGAAACTTCAGGTTTACAAAACTGCTGTGCCTTTGAAATGCCACGTTGCAGGTTCCGAACGGTGTGCAAGGCCTGTCCCTGCAGGTATTGTTTTCGATATGAGCGTAACTCGCTTTACTGATGTTCGCCTCAATTCGATGTACTGACCAAAATTGTGGCCCCATATGCAGGGATGTTCGGCGGGAGATTCAGCTGCCTATGAGCGCCA…
109722|scaffold_15|+|30565|34447	sp|Q9BIS2|HSP73_DROME	80.28	71	14	0	267	479	4	74	8e-87	124	Heat shock protein		AGACAATCCAGTGCATCTTATTCCATTTTGTTTGACTACTCCTCGACCAAACGTTCCCACAATGGACACCACTGCCTTTGCACAAGTCCGCCTGTCGGTTCTGGCTAAGCACATTTGCCCGGTGGGTTATAAATTAGAGGAGCCACAAAAGCCAAACAGGCTGGACGACGTCTGTTGCCACGTTGGCAAGCCGAAACTTCAGGTTTACAAAACTGCTGTGCCTTTGAAATGCCACGTTGCAGGTTCCGAACGGTGTGCAAGGCCTGTCCCTGCAGGTATTGTTTTCGATATGAGCGTAACTCGCTTTACTGATGTTCGCCTCAATTCGATGTACTGACCAAAATTGTGGCCCCATATGCAGGGATGTTCGGCGGGAGATTCAGCTGCCTATGAGCGCCA…
109722|scaffold_15|+|30565|34447	sp|Q8INI8|HSP72_DROME	62.57	187	68	2	565	1119	73	259	8e-87	220	Heat shock protein		AGACAATCCAGTGCATCTTATTCCATTTTGTTTGACTACTCCTCGACCAAACGTTCCCACAATGGACACCACTGCCTTTGCACAAGTCCGCCTGTCGGTTCTGGCTAAGCACATTTGCCCGGTGGGTTATAAATTAGAGGAGCCACAAAAGCCAAACAGGCTGGACGACGTCTGTTGCCACGTTGGCAAGCCGAAACTTCAGGTTTACAAAACTGCTGTGCCTTTGAAATGCCACGTTGCAGGTTCCGAACGGTGTGCAAGGCCTGTCCCTGCAGGTATTGTTTTCGATATGAGCGTAACTCGCTTTACTGATGTTCGCCTCAATTCGATGTACTGACCAAAATTGTGGCCCCATATGCAGGGATGTTCGGCGGGAGATTCAGCTGCCTATGAGCGCCA…
109722|scaffold_15|+|30565|34447	sp|Q8INI8|HSP72_DROME	80.28	71	14	0	267	479	4	74	8e-87	124	Heat shock protein		AGACAATCCAGTGCATCTTATTCCATTTTGTTTGACTACTCCTCGACCAAACGTTCCCACAATGGACACCACTGCCTTTGCACAAGTCCGCCTGTCGGTTCTGGCTAAGCACATTTGCCCGGTGGGTTATAAATTAGAGGAGCCACAAAAGCCAAACAGGCTGGACGACGTCTGTTGCCACGTTGGCAAGCCGAAACTTCAGGTTTACAAAACTGCTGTGCCTTTGAAATGCCACGTTGCAGGTTCCGAACGGTGTGCAAGGCCTGTCCCTGCAGGTATTGTTTTCGATATGAGCGTAACTCGCTTTACTGATGTTCGCCTCAATTCGATGTACTGACCAAAATTGTGGCCCCATATGCAGGGATGTTCGGCGGGAGATTCAGCTGCCTATGAGCGCCA…
109722|scaffold_15|+|30565|34447	tr|O45246|O45246_CAEEL	65.78	187	62	2	565	1119	76	262	2e-86	223	Heat shock protein		AGACAATCCAGTGCATCTTATTCCATTTTGTTTGACTACTCCTCGACCAAACGTTCCCACAATGGACACCACTGCCTTTGCACAAGTCCGCCTGTCGGTTCTGGCTAAGCACATTTGCCCGGTGGGTTATAAATTAGAGGAGCCACAAAAGCCAAACAGGCTGGACGACGTCTGTTGCCACGTTGGCAAGCCGAAACTTCAGGTTTACAAAACTGCTGTGCCTTTGAAATGCCACGTTGCAGGTTCCGAACGGTGTGCAAGGCCTGTCCCTGCAGGTATTGTTTTCGATATGAGCGTAACTCGCTTTACTGATGTTCGCCTCAATTCGATGTACTGACCAAAATTGTGGCCCCATATGCAGGGATGTTCGGCGGGAGATTCAGCTGCCTATGAGCGCCA…
109722|scaffold_15|+|30565|34447	tr|O45246|O45246_CAEEL	74.65	71	18	0	267	479	7	77	2e-86	119	Heat shock protein		AGACAATCCAGTGCATCTTATTCCATTTTGTTTGACTACTCCTCGACCAAACGTTCCCACAATGGACACCACTGCCTTTGCACAAGTCCGCCTGTCGGTTCTGGCTAAGCACATTTGCCCGGTGGGTTATAAATTAGAGGAGCCACAAAAGCCAAACAGGCTGGACGACGTCTGTTGCCACGTTGGCAAGCCGAAACTTCAGGTTTACAAAACTGCTGTGCCTTTGAAATGCCACGTTGCAGGTTCCGAACGGTGTGCAAGGCCTGTCCCTGCAGGTATTGTTTTCGATATGAGCGTAACTCGCTTTACTGATGTTCGCCTCAATTCGATGTACTGACCAAAATTGTGGCCCCATATGCAGGGATGTTCGGCGGGAGATTCAGCTGCCTATGAGCGCCA…
109722|scaffold_15|+|30565|34447	sp|Q9GSU7|HSP71_DROSI	62.57	187	68	2	565	1119	73	259	3e-86	219	Heat shock protein		AGACAATCCAGTGCATCTTATTCCATTTTGTTTGACTACTCCTCGACCAAACGTTCCCACAATGGACACCACTGCCTTTGCACAAGTCCGCCTGTCGGTTCTGGCTAAGCACATTTGCCCGGTGGGTTATAAATTAGAGGAGCCACAAAAGCCAAACAGGCTGGACGACGTCTGTTGCCACGTTGGCAAGCCGAAACTTCAGGTTTACAAAACTGCTGTGCCTTTGAAATGCCACGTTGCAGGTTCCGAACGGTGTGCAAGGCCTGTCCCTGCAGGTATTGTTTTCGATATGAGCGTAACTCGCTTTACTGATGTTCGCCTCAATTCGATGTACTGACCAAAATTGTGGCCCCATATGCAGGGATGTTCGGCGGGAGATTCAGCTGCCTATGAGCGCCA…
109722|scaffold_15|+|30565|34447	sp|Q9GSU7|HSP71_DROSI	80.28	71	14	0	267	479	4	74	3e-86	123	Heat shock protein		AGACAATCCAGTGCATCTTATTCCATTTTGTTTGACTACTCCTCGACCAAACGTTCCCACAATGGACACCACTGCCTTTGCACAAGTCCGCCTGTCGGTTCTGGCTAAGCACATTTGCCCGGTGGGTTATAAATTAGAGGAGCCACAAAAGCCAAACAGGCTGGACGACGTCTGTTGCCACGTTGGCAAGCCGAAACTTCAGGTTTACAAAACTGCTGTGCCTTTGAAATGCCACGTTGCAGGTTCCGAACGGTGTGCAAGGCCTGTCCCTGCAGGTATTGTTTTCGATATGAGCGTAACTCGCTTTACTGATGTTCGCCTCAATTCGATGTACTGACCAAAATTGTGGCCCCATATGCAGGGATGTTCGGCGGGAGATTCAGCTGCCTATGAGCGCCA…
109722|scaffold_15|+|30565|34447	sp|Q9VG58|HSP74_DROME	62.03	187	69	2	565	1119	73	259	5e-86	217	Heat shock protein		AGACAATCCAGTGCATCTTATTCCATTTTGTTTGACTACTCCTCGACCAAACGTTCCCACAATGGACACCACTGCCTTTGCACAAGTCCGCCTGTCGGTTCTGGCTAAGCACATTTGCCCGGTGGGTTATAAATTAGAGGAGCCACAAAAGCCAAACAGGCTGGACGACGTCTGTTGCCACGTTGGCAAGCCGAAACTTCAGGTTTACAAAACTGCTGTGCCTTTGAAATGCCACGTTGCAGGTTCCGAACGGTGTGCAAGGCCTGTCCCTGCAGGTATTGTTTTCGATATGAGCGTAACTCGCTTTACTGATGTTCGCCTCAATTCGATGTACTGACCAAAATTGTGGCCCCATATGCAGGGATGTTCGGCGGGAGATTCAGCTGCCTATGAGCGCCA…
109722|scaffold_15|+|30565|34447	sp|Q9VG58|HSP74_DROME	80.28	71	14	0	267	479	4	74	5e-86	124	Heat shock protein		AGACAATCCAGTGCATCTTATTCCATTTTGTTTGACTACTCCTCGACCAAACGTTCCCACAATGGACACCACTGCCTTTGCACAAGTCCGCCTGTCGGTTCTGGCTAAGCACATTTGCCCGGTGGGTTATAAATTAGAGGAGCCACAAAAGCCAAACAGGCTGGACGACGTCTGTTGCCACGTTGGCAAGCCGAAACTTCAGGTTTACAAAACTGCTGTGCCTTTGAAATGCCACGTTGCAGGTTCCGAACGGTGTGCAAGGCCTGTCCCTGCAGGTATTGTTTTCGATATGAGCGTAACTCGCTTTACTGATGTTCGCCTCAATTCGATGTACTGACCAAAATTGTGGCCCCATATGCAGGGATGTTCGGCGGGAGATTCAGCTGCCTATGAGCGCCA…
120230|scaffold_1|-|4221921|4233149	tr|D3YV43|D3YV43_MOUSE	84.8	171	26	0	10502	11014	1	171	8e-86	285	40S ribosomal protein S3-1 OS=Arabidopsis thaliana GN=RPS3A PE=1 SV=1		AGACAATCCAGTGCATCTTATTCCATTTTGTTTGACTACTCCTCGACCAAACGTTCCCACAATGGACACCACTGCCTTTGCACAAGTCCGCCTGTCGGTTCTGGCTAAGCACATTTGCCCGGTGGGTTATAAATTAGAGGAGCCACAAAAGCCAAACAGGCTGGACGACGTCTGTTGCCACGTTGGCAAGCCGAAACTTCAGGTTTACAAAACTGCTGTGCCTTTGAAATGCCACGTTGCAGGTTCCGAACGGTGTGCAAGGCCTGTCCCTGCAGGTATTGTTTTCGATATGAGCGTAACTCGCTTTACTGATGTTCGCCTCAATTCGATGTACTGACCAAAATTGTGGCCCCATATGCAGGGATGTTCGGCGGGAGATTCAGCTGCCTATGAGCGCCA…
74236|scaffold_14|+|1602977|1626694	sp|Q9P225|DYH2_HUMAN	46.88	337	173	3	19786	20790	3676	4008	2e-85	319	Dynein heavy chain 7		AGACAATCCAGTGCATCTTATTCCATTTTGTTTGACTACTCCTCGACCAAACGTTCCCACAATGGACACCACTGCCTTTGCACAAGTCCGCCTGTCGGTTCTGGCTAAGCACATTTGCCCGGTGGGTTATAAATTAGAGGAGCCACAAAAGCCAAACAGGCTGGACGACGTCTGTTGCCACGTTGGCAAGCCGAAACTTCAGGTTTACAAAACTGCTGTGCCTTTGAAATGCCACGTTGCAGGTTCCGAACGGTGTGCAAGGCCTGTCCCTGCAGGTATTGTTTTCGATATGAGCGTAACTCGCTTTACTGATGTTCGCCTCAATTCGATGTACTGACCAAAATTGTGGCCCCATATGCAGGGATGTTCGGCGGGAGATTCAGCTGCCTATGAGCGCCA…
109722|scaffold_15|+|30565|34447	tr|Q8UUJ8|Q8UUJ8_DANRE	62.9	186	68	1	565	1119	78	263	3e-84	216	Heat shock protein		AGACAATCCAGTGCATCTTATTCCATTTTGTTTGACTACTCCTCGACCAAACGTTCCCACAATGGACACCACTGCCTTTGCACAAGTCCGCCTGTCGGTTCTGGCTAAGCACATTTGCCCGGTGGGTTATAAATTAGAGGAGCCACAAAAGCCAAACAGGCTGGACGACGTCTGTTGCCACGTTGGCAAGCCGAAACTTCAGGTTTACAAAACTGCTGTGCCTTTGAAATGCCACGTTGCAGGTTCCGAACGGTGTGCAAGGCCTGTCCCTGCAGGTATTGTTTTCGATATGAGCGTAACTCGCTTTACTGATGTTCGCCTCAATTCGATGTACTGACCAAAATTGTGGCCCCATATGCAGGGATGTTCGGCGGGAGATTCAGCTGCCTATGAGCGCCA…
109722|scaffold_15|+|30565|34447	tr|Q8UUJ8|Q8UUJ8_DANRE	75.68	74	18	0	258	479	6	79	3e-84	119	Heat shock protein		AGACAATCCAGTGCATCTTATTCCATTTTGTTTGACTACTCCTCGACCAAACGTTCCCACAATGGACACCACTGCCTTTGCACAAGTCCGCCTGTCGGTTCTGGCTAAGCACATTTGCCCGGTGGGTTATAAATTAGAGGAGCCACAAAAGCCAAACAGGCTGGACGACGTCTGTTGCCACGTTGGCAAGCCGAAACTTCAGGTTTACAAAACTGCTGTGCCTTTGAAATGCCACGTTGCAGGTTCCGAACGGTGTGCAAGGCCTGTCCCTGCAGGTATTGTTTTCGATATGAGCGTAACTCGCTTTACTGATGTTCGCCTCAATTCGATGTACTGACCAAAATTGTGGCCCCATATGCAGGGATGTTCGGCGGGAGATTCAGCTGCCTATGAGCGCCA…
78720|scaffold_1|+|1996501|2004120	sp|Q9LPR4|LEU11_ARATH	74.11	197	51	0	2136	2726	149	345	5e-84	295	2-isopropylmalate synthase 1		AGACAATCCAGTGCATCTTATTCCATTTTGTTTGACTACTCCTCGACCAAACGTTCCCACAATGGACACCACTGCCTTTGCACAAGTCCGCCTGTCGGTTCTGGCTAAGCACATTTGCCCGGTGGGTTATAAATTAGAGGAGCCACAAAAGCCAAACAGGCTGGACGACGTCTGTTGCCACGTTGGCAAGCCGAAACTTCAGGTTTACAAAACTGCTGTGCCTTTGAAATGCCACGTTGCAGGTTCCGAACGGTGTGCAAGGCCTGTCCCTGCAGGTATTGTTTTCGATATGAGCGTAACTCGCTTTACTGATGTTCGCCTCAATTCGATGTACTGACCAAAATTGTGGCCCCATATGCAGGGATGTTCGGCGGGAGATTCAGCTGCCTATGAGCGCCA…
78720|scaffold_1|+|1996501|2004120	sp|Q9C550|LEU12_ARATH	73.6	197	52	0	2136	2726	147	343	3e-83	293	2-isopropylmalate synthase 1		AGACAATCCAGTGCATCTTATTCCATTTTGTTTGACTACTCCTCGACCAAACGTTCCCACAATGGACACCACTGCCTTTGCACAAGTCCGCCTGTCGGTTCTGGCTAAGCACATTTGCCCGGTGGGTTATAAATTAGAGGAGCCACAAAAGCCAAACAGGCTGGACGACGTCTGTTGCCACGTTGGCAAGCCGAAACTTCAGGTTTACAAAACTGCTGTGCCTTTGAAATGCCACGTTGCAGGTTCCGAACGGTGTGCAAGGCCTGTCCCTGCAGGTATTGTTTTCGATATGAGCGTAACTCGCTTTACTGATGTTCGCCTCAATTCGATGTACTGACCAAAATTGTGGCCCCATATGCAGGGATGTTCGGCGGGAGATTCAGCTGCCTATGAGCGCCA…
109722|scaffold_15|+|30565|34447	sp|P40150|HSP76_YEAST	62.57	187	68	1	565	1119	78	264	1e-82	219	Heat shock protein		AGACAATCCAGTGCATCTTATTCCATTTTGTTTGACTACTCCTCGACCAAACGTTCCCACAATGGACACCACTGCCTTTGCACAAGTCCGCCTGTCGGTTCTGGCTAAGCACATTTGCCCGGTGGGTTATAAATTAGAGGAGCCACAAAAGCCAAACAGGCTGGACGACGTCTGTTGCCACGTTGGCAAGCCGAAACTTCAGGTTTACAAAACTGCTGTGCCTTTGAAATGCCACGTTGCAGGTTCCGAACGGTGTGCAAGGCCTGTCCCTGCAGGTATTGTTTTCGATATGAGCGTAACTCGCTTTACTGATGTTCGCCTCAATTCGATGTACTGACCAAAATTGTGGCCCCATATGCAGGGATGTTCGGCGGGAGATTCAGCTGCCTATGAGCGCCA…
109722|scaffold_15|+|30565|34447	sp|P40150|HSP76_YEAST	74.65	71	17	1	267	479	10	79	1e-82	111	Heat shock protein		AGACAATCCAGTGCATCTTATTCCATTTTGTTTGACTACTCCTCGACCAAACGTTCCCACAATGGACACCACTGCCTTTGCACAAGTCCGCCTGTCGGTTCTGGCTAAGCACATTTGCCCGGTGGGTTATAAATTAGAGGAGCCACAAAAGCCAAACAGGCTGGACGACGTCTGTTGCCACGTTGGCAAGCCGAAACTTCAGGTTTACAAAACTGCTGTGCCTTTGAAATGCCACGTTGCAGGTTCCGAACGGTGTGCAAGGCCTGTCCCTGCAGGTATTGTTTTCGATATGAGCGTAACTCGCTTTACTGATGTTCGCCTCAATTCGATGTACTGACCAAAATTGTGGCCCCATATGCAGGGATGTTCGGCGGGAGATTCAGCTGCCTATGAGCGCCA…
109722|scaffold_15|+|30565|34447	sp|P11484|HSP75_YEAST	62.57	187	68	1	565	1119	78	264	1e-82	219	Heat shock protein		AGACAATCCAGTGCATCTTATTCCATTTTGTTTGACTACTCCTCGACCAAACGTTCCCACAATGGACACCACTGCCTTTGCACAAGTCCGCCTGTCGGTTCTGGCTAAGCACATTTGCCCGGTGGGTTATAAATTAGAGGAGCCACAAAAGCCAAACAGGCTGGACGACGTCTGTTGCCACGTTGGCAAGCCGAAACTTCAGGTTTACAAAACTGCTGTGCCTTTGAAATGCCACGTTGCAGGTTCCGAACGGTGTGCAAGGCCTGTCCCTGCAGGTATTGTTTTCGATATGAGCGTAACTCGCTTTACTGATGTTCGCCTCAATTCGATGTACTGACCAAAATTGTGGCCCCATATGCAGGGATGTTCGGCGGGAGATTCAGCTGCCTATGAGCGCCA…
109722|scaffold_15|+|30565|34447	sp|P11484|HSP75_YEAST	74.65	71	17	1	267	479	10	79	1e-82	111	Heat shock protein		AGACAATCCAGTGCATCTTATTCCATTTTGTTTGACTACTCCTCGACCAAACGTTCCCACAATGGACACCACTGCCTTTGCACAAGTCCGCCTGTCGGTTCTGGCTAAGCACATTTGCCCGGTGGGTTATAAATTAGAGGAGCCACAAAAGCCAAACAGGCTGGACGACGTCTGTTGCCACGTTGGCAAGCCGAAACTTCAGGTTTACAAAACTGCTGTGCCTTTGAAATGCCACGTTGCAGGTTCCGAACGGTGTGCAAGGCCTGTCCCTGCAGGTATTGTTTTCGATATGAGCGTAACTCGCTTTACTGATGTTCGCCTCAATTCGATGTACTGACCAAAATTGTGGCCCCATATGCAGGGATGTTCGGCGGGAGATTCAGCTGCCTATGAGCGCCA…
109722|scaffold_15|+|30565|34447	tr|Q5A397|Q5A397_CANAL	62.57	187	68	1	565	1119	78	264	1e-82	219	Heat shock protein		AGACAATCCAGTGCATCTTATTCCATTTTGTTTGACTACTCCTCGACCAAACGTTCCCACAATGGACACCACTGCCTTTGCACAAGTCCGCCTGTCGGTTCTGGCTAAGCACATTTGCCCGGTGGGTTATAAATTAGAGGAGCCACAAAAGCCAAACAGGCTGGACGACGTCTGTTGCCACGTTGGCAAGCCGAAACTTCAGGTTTACAAAACTGCTGTGCCTTTGAAATGCCACGTTGCAGGTTCCGAACGGTGTGCAAGGCCTGTCCCTGCAGGTATTGTTTTCGATATGAGCGTAACTCGCTTTACTGATGTTCGCCTCAATTCGATGTACTGACCAAAATTGTGGCCCCATATGCAGGGATGTTCGGCGGGAGATTCAGCTGCCTATGAGCGCCA…
109722|scaffold_15|+|30565|34447	tr|Q5A397|Q5A397_CANAL	75.71	70	16	1	267	476	10	78	1e-82	110	Heat shock protein
109722|scaffold_15|+|30565|34447	sp|Q10284|HSP75_SCHPO	61.83	186	70	1	565	1119	78	263	3e-81	214	Heat shock protein
109722|scaffold_15|+|30565|34447	sp|Q10284|HSP75_SCHPO	71.83	71	20	0	267	479	9	79	3e-81	111	Heat shock protein
109722|scaffold_15|+|30565|34447	tr|Q504P4|Q504P4_MOUSE	60.22	186	54	2	565	1119	76	242	1e-79	195	Heat shock protein
109722|scaffold_15|+|30565|34447	tr|Q504P4|Q504P4_MOUSE	77.03	74	17	0	258	479	4	77	1e-79	124	Heat shock protein
109722|scaffold_15|+|30565|34447	sp|Q28222|HSP71_CHLAE	60.22	186	71	3	565	1119	76	259	5e-79	195	Heat shock protein
109722|scaffold_15|+|30565|34447	sp|Q28222|HSP71_CHLAE	78.87	71	15	0	267	479	7	77	5e-79	122	Heat shock protein
127260|scaffold_1|+|2494248|2498092	sp|Q9M8M7|ARGD_ARATH	59.49	237	91	2	480	1190	55	286	2e-78	270	Acetylornithine aminotransferase
120230|scaffold_1|-|4221921|4233149	sp|P90526|RS3_DICDI	65.57	212	70	2	10505	11131	4	215	6e-78	264	40S ribosomal protein S3-1 OS=Arabidopsis thaliana GN=RPS3A PE=1 SV=1
74236|scaffold_14|+|1602977|1626694	sp|Q9MBF8|DYH1B_CHLRE	42.18	358	201	3	19786	20853	3762	4115	6e-78	294	Dynein heavy chain 7
74236|scaffold_14|+|1602977|1626694	tr|Q5LJP0|Q5LJP0_DROME	44.35	336	181	3	19786	20787	3399	3730	4e-76	288	Dynein heavy chain 7
74236|scaffold_14|+|1602977|1626694	tr|Q9GPN8|Q9GPN8_DROME	44.35	336	181	3	19786	20787	3420	3751	4e-76	288	Dynein heavy chain 7
109722|scaffold_15|+|30565|34447	sp|P20163|HSP7D_CAEEL	68.53	232	69	2	499	1182	78	309	4e-72	258	Heat shock protein
109722|scaffold_15|+|30565|34447	sp|P11141|HSP7F_CAEEL	61.62	185	68	1	565	1119	104	285	1e-71	213	Heat shock protein
109722|scaffold_15|+|30565|34447	sp|P11141|HSP7F_CAEEL	53.75	80	36	1	243	479	26	105	1e-71	80.1	Heat shock protein
109722|scaffold_15|+|30565|34447	tr|Q7TSZ0|Q7TSZ0_MOUSE	60.54	185	69	3	565	1119	126	306	2e-71	201	Heat shock protein
109722|scaffold_15|+|30565|34447	tr|Q7TSZ0|Q7TSZ0_MOUSE	54.95	91	40	1	210	479	37	127	2e-71	91.7	Heat shock protein
109722|scaffold_15|+|30565|34447	sp|P38647|GRP75_MOUSE	60.54	185	69	3	565	1119	126	306	2e-71	201	Heat shock protein
109722|scaffold_15|+|30565|34447	sp|P38647|GRP75_MOUSE	54.95	91	40	1	210	479	37	127	2e-71	91.7	Heat shock protein
109722|scaffold_15|+|30565|34447	sp|P48721|GRP75_RAT	60.54	185	69	3	565	1119	126	306	3e-71	201	Heat shock protein
109722|scaffold_15|+|30565|34447	sp|P48721|GRP75_RAT	56.32	87	37	1	222	479	41	127	3e-71	91.3	Heat shock protein
109722|scaffold_15|+|30565|34447	sp|P38646|GRP75_HUMAN	60.54	185	69	3	565	1119	126	306	3e-71	200	Heat shock protein
109722|scaffold_15|+|30565|34447	sp|P38646|GRP75_HUMAN	54.95	91	40	1	210	479	37	127	3e-71	92	Heat shock protein
109722|scaffold_15|+|30565|34447	tr|B7Z4V2|B7Z4V2_HUMAN	60.54	185	69	3	565	1119	112	292	3e-71	200	Heat shock protein
109722|scaffold_15|+|30565|34447	tr|B7Z4V2|B7Z4V2_HUMAN	54.95	91	40	1	210	479	23	113	3e-71	92	Heat shock protein
78720|scaffold_1|+|1996501|2004120	sp|Q9FG67|MAM1_ARATH	59.5	200	80	1	2130	2726	143	342	1e-70	253	2-isopropylmalate synthase 1
109722|scaffold_15|+|30565|34447	sp|P12398|HSP77_YEAST	70.25	158	43	3	565	1038	103	256	1e-70	209	Heat shock protein
109722|scaffold_15|+|30565|34447	sp|P12398|HSP77_YEAST	57.33	75	31	1	258	479	30	104	1e-70	81.3	Heat shock protein
109722|scaffold_15|+|30565|34447	sp|P22774|HSP7M_SCHPO	60	185	70	3	565	1119	123	303	5e-70	201	Heat shock protein
109722|scaffold_15|+|30565|34447	sp|P22774|HSP7M_SCHPO	55	80	35	1	243	479	45	124	5e-70	87	Heat shock protein
109722|scaffold_15|+|30565|34447	tr|Q7ZYY3|Q7ZYY3_DANRE	61.08	185	68	3	565	1119	129	309	7e-70	198	Heat shock protein
109722|scaffold_15|+|30565|34447	tr|Q7ZYY3|Q7ZYY3_DANRE	54.44	90	40	1	213	479	41	130	7e-70	89.4	Heat shock protein
109722|scaffold_15|+|30565|34447	tr|G4NF57|G4NF57_MAGO7	59.46	185	71	3	565	1119	115	295	1e-69	203	Heat shock protein
109722|scaffold_15|+|30565|34447	tr|G4NF57|G4NF57_MAGO7	54.12	85	37	2	231	479	32	116	1e-69	83.6	Heat shock protein
109722|scaffold_15|+|30565|34447	sp|Q8T869|BIP2_DICDI	63.72	215	73	2	490	1119	75	289	2e-69	250	Heat shock protein
109722|scaffold_15|+|30565|34447	tr|Q9UWE3|Q9UWE3_ASPOZ	66.12	183	60	1	511	1059	105	285	2e-69	250	Heat shock protein
109722|scaffold_15|+|30565|34447	tr|B8N4E9|B8N4E9_ASPFN	66.12	183	60	1	511	1059	105	285	2e-69	250	Heat shock protein
109722|scaffold_15|+|30565|34447	sp|P39987|HSP7E_YEAST	63.78	185	63	2	565	1119	100	280	3e-69	208	Heat shock protein
109722|scaffold_15|+|30565|34447	sp|P39987|HSP7E_YEAST	54.79	73	32	1	264	479	29	101	3e-69	77	Heat shock protein
110102|scaffold_108|+|89183|170656	sp|P38919|IF4A3_HUMAN	88.89	135	15	0	70594	70190	277	411	6e-69	248	Eukaryotic initiation factor 4A-III OS=Homo sapiens GN=EIF4A3 PE=1 SV=4
110102|scaffold_108|+|89183|170656	sp|P38919|IF4A3_HUMAN	88.89	135	15	0	70594	70190	277	411	6e-69	248	Eukaryotic initiation factor 4A-III OS=Homo sapiens GN=EIF4A3 PE=1 SV=4
108845|scaffold_1|+|3486451|3491623	sp|Q9M9K1|PMG2_ARATH	61.14	211	79	3	1088	1717	8	216	2e-68	246	Probable 2
110102|scaffold_108|+|89183|170656	tr|Q9VHS8|Q9VHS8_DROME	88.15	135	16	0	70594	70190	265	399	3e-68	246	Eukaryotic initiation factor 4A-III OS=Homo sapiens GN=EIF4A3 PE=1 SV=4
110102|scaffold_108|+|89183|170656	tr|Q9VHS8|Q9VHS8_DROME	88.15	135	16	0	70594	70190	265	399	3e-68	246	Eukaryotic initiation factor 4A-III OS=Homo sapiens GN=EIF4A3 PE=1 SV=4
109722|scaffold_15|+|30565|34447	sp|P29845|HSP7E_DROME	63.64	165	55	3	565	1056	125	285	4e-68	197	Heat shock protein
109722|scaffold_15|+|30565|34447	sp|P29845|HSP7E_DROME	54.88	82	36	1	237	479	45	126	4e-68	84	Heat shock protein
109722|scaffold_15|+|30565|34447	sp|P83784|HSP77_CANAL	62.7	185	65	3	565	1119	104	284	4e-68	200	Heat shock protein
109722|scaffold_15|+|30565|34447	sp|P83784|HSP77_CANAL	58.67	75	30	1	258	479	31	105	4e-68	81.6	Heat shock protein
108845|scaffold_1|+|3486451|3491623	sp|O04499|PMG1_ARATH	60.48	210	80	3	1091	1717	7	214	5e-68	245	Probable 2
110102|scaffold_108|+|89183|170656	tr|Q8SXH3|Q8SXH3_DROME	87.41	135	17	0	70594	70190	265	399	9e-68	244	Eukaryotic initiation factor 4A-III OS=Homo sapiens GN=EIF4A3 PE=1 SV=4
110102|scaffold_108|+|89183|170656	tr|Q8SXH3|Q8SXH3_DROME	87.41	135	17	0	70594	70190	265	399	9e-68	244	Eukaryotic initiation factor 4A-III OS=Homo sapiens GN=EIF4A3 PE=1 SV=4
110102|scaffold_108|+|89183|170656	sp|Q94A52|RH2_ARATH	87.41	135	17	0	70594	70190	274	408	2e-67	243	Eukaryotic initiation factor 4A-III OS=Homo sapiens GN=EIF4A3 PE=1 SV=4
110102|scaffold_108|+|89183|170656	sp|Q94A52|RH2_ARATH	87.41	135	17	0	70594	70190	274	408	2e-67	243	Eukaryotic initiation factor 4A-III OS=Homo sapiens GN=EIF4A3 PE=1 SV=4
80189|scaffold_10|-|465026|484446	tr|A8J189|A8J189_CHLRE	71.69	219	62	0	17772	18428	1901	2119	3e-67	258	SEC7/BIG-like ARF-guanine nucleotide exchange factor (Fragment) OS=Chlamydomonas reinhardtii GN=CHLREDRAFT_148829 PE=4 SV=1
78720|scaffold_1|+|1996501|2004120	sp|Q9FN52|MAM3_ARATH	57	200	85	1	2130	2726	143	342	6e-67	241	2-isopropylmalate synthase 1
109722|scaffold_15|+|30565|34447	sp|P0A6Y8|DNAK_ECOLI	56.61	189	75	3	565	1119	75	260	3e-66	194	Heat shock protein
109722|scaffold_15|+|30565|34447	sp|P0A6Y8|DNAK_ECOLI	50	76	37	1	255	479	1	76	3e-66	81.3	Heat shock protein
109722|scaffold_15|+|30565|34447	sp|A1A766|DNAK_ECOK1	56.61	189	75	3	565	1119	75	260	3e-66	194	Heat shock protein
109722|scaffold_15|+|30565|34447	sp|A1A766|DNAK_ECOK1	50	76	37	1	255	479	1	76	3e-66	81.3	Heat shock protein
109722|scaffold_15|+|30565|34447	sp|Q8GUM2|HSP7I_ARATH	60.54	185	68	3	565	1119	125	304	6e-66	200	Heat shock protein
109722|scaffold_15|+|30565|34447	sp|Q8GUM2|HSP7I_ARATH	54.79	73	32	1	264	479	54	126	6e-66	74.3	Heat shock protein
109722|scaffold_15|+|30565|34447	tr|Q8II24|Q8II24_PLAF7	56.76	185	76	2	565	1119	114	294	1e-65	191	Heat shock protein
109722|scaffold_15|+|30565|34447	tr|Q8II24|Q8II24_PLAF7	53.33	75	34	1	258	479	41	115	1e-65	82	Heat shock protein
109722|scaffold_15|+|30565|34447	sp|Q9LDZ0|HSP7J_ARATH	58.92	185	71	3	565	1119	130	309	3e-65	196	Heat shock protein
109722|scaffold_15|+|30565|34447	sp|Q9LDZ0|HSP7J_ARATH	50	84	41	1	231	479	48	131	3e-65	76.3	Heat shock protein
74236|scaffold_14|+|1602977|1626694	sp|Q9C0G6|DYH6_HUMAN	38.72	359	191	6	19786	20787	3360	3714	4e-65	252	Dynein heavy chain 7
110102|scaffold_108|+|89183|170656	tr|Q9BL61|Q9BL61_CAEEL	80.74	135	26	0	70594	70190	265	399	1e-64	235	Eukaryotic initiation factor 4A-III OS=Homo sapiens GN=EIF4A3 PE=1 SV=4
110102|scaffold_108|+|89183|170656	tr|O44781|O44781_CAEEL	80.74	135	26	0	70594	70190	265	399	1e-64	235	Eukaryotic initiation factor 4A-III OS=Homo sapiens GN=EIF4A3 PE=1 SV=4
110102|scaffold_108|+|89183|170656	tr|Q9BL61|Q9BL61_CAEEL	80.74	135	26	0	70594	70190	265	399	1e-64	235	Eukaryotic initiation factor 4A-III OS=Homo sapiens GN=EIF4A3 PE=1 SV=4
110102|scaffold_108|+|89183|170656	tr|O44781|O44781_CAEEL	80.74	135	26	0	70594	70190	265	399	1e-64	235	Eukaryotic initiation factor 4A-III OS=Homo sapiens GN=EIF4A3 PE=1 SV=4
84552|scaffold_100|-|132791|136503	tr|D3YXT0|D3YXT0_MOUSE	56.25	208	56	3	378	998	46	219	2e-63	226	Uncharacterized protein OS=Mus musculus GN=Ndufs2 PE=3 SV=1
109722|scaffold_15|+|30565|34447	sp|Q9HG01|GRP78_PICAN	63.37	202	72	1	511	1116	96	295	3e-63	232	Heat shock protein
84552|scaffold_100|-|132791|136503	sp|Q91WD5|NDUS2_MOUSE	56.25	208	56	3	378	998	46	219	4e-63	226	Uncharacterized protein OS=Mus musculus GN=Ndufs2 PE=3 SV=1
84552|scaffold_100|-|132791|136503	sp|P17694|NDUS2_BOVIN	63.53	170	35	1	489	998	77	219	3e-62	224	Uncharacterized protein OS=Mus musculus GN=Ndufs2 PE=3 SV=1
109722|scaffold_15|+|30565|34447	sp|Q8I0H7|HSP7M_DICDI	60	165	62	3	565	1059	103	263	4e-62	182	Heat shock protein
109722|scaffold_15|+|30565|34447	sp|Q8I0H7|HSP7M_DICDI	48.24	85	42	2	231	479	20	104	4e-62	79	Heat shock protein
84552|scaffold_100|-|132791|136503	sp|Q0MQG3|NDUS2_PONPY	63.53	170	35	1	489	998	77	219	8e-62	223	Uncharacterized protein OS=Mus musculus GN=Ndufs2 PE=3 SV=1
84552|scaffold_100|-|132791|136503	sp|Q0MQG5|NDUS2_PANTR	63.53	170	35	1	489	998	77	219	8e-62	223	Uncharacterized protein OS=Mus musculus GN=Ndufs2 PE=3 SV=1
84552|scaffold_100|-|132791|136503	sp|O75306|NDUS2_HUMAN	63.53	170	35	1	489	998	77	219	8e-62	223	Uncharacterized protein OS=Mus musculus GN=Ndufs2 PE=3 SV=1
84552|scaffold_100|-|132791|136503	sp|Q0MQG4|NDUS2_GORGO	63.53	170	35	1	489	998	77	219	8e-62	223	Uncharacterized protein OS=Mus musculus GN=Ndufs2 PE=3 SV=1
110102|scaffold_108|+|89183|170656	sp|Q10055|FAL1_SCHPO	78.52	135	29	0	70594	70190	260	394	2e-61	226	Eukaryotic initiation factor 4A-III OS=Homo sapiens GN=EIF4A3 PE=1 SV=4
110102|scaffold_108|+|89183|170656	sp|Q10055|FAL1_SCHPO	78.52	135	29	0	70594	70190	260	394	2e-61	226	Eukaryotic initiation factor 4A-III OS=Homo sapiens GN=EIF4A3 PE=1 SV=4
109722|scaffold_15|+|30565|34447	sp|Q9LTX9|HSP7G_ARATH	54.44	180	78	3	583	1119	155	331	2e-61	179	Heat shock protein
109722|scaffold_15|+|30565|34447	sp|Q9LTX9|HSP7G_ARATH	54.79	73	32	1	264	479	80	152	2e-61	80.1	Heat shock protein
109722|scaffold_15|+|30565|34447	sp|Q9STW6|HSP7F_ARATH	52.11	190	88	3	550	1119	145	331	5e-61	179	Heat shock protein
109722|scaffold_15|+|30565|34447	sp|Q9STW6|HSP7F_ARATH	53.42	73	33	1	264	479	80	152	5e-61	79	Heat shock protein
109049|scaffold_15|+|1045534|1049249	sp|Q9M879|STAD5_ARATH	77.61	134	30	0	952	1353	103	236	3e-60	216	Acyl-[acyl-carrier-protein] desaturase 5
74447|scaffold_16|+|2032917|2037241	sp|O23654|VATA_ARATH	52.19	251	50	3	124	876	23	203	3e-59	220	V-type proton ATPase catalytic subunit A OS=Arabidopsis thaliana GN=VHA-A PE=1 SV=1
80722|scaffold_15|-|522304|526422	sp|Q8LBP4|ALB3_ARATH	63.41	164	54	2	1626	2102	162	324	4e-59	215	Inner membrane protein ALBINO3
109722|scaffold_15|+|30565|34447	sp|Q05931|HSP7Q_YEAST	57.83	166	65	3	565	1056	113	275	6e-59	191	Heat shock protein
109722|scaffold_15|+|30565|34447	sp|Q05931|HSP7Q_YEAST	44.05	84	34	2	264	476	30	113	6e-59	59.7	Heat shock protein
84552|scaffold_100|-|132791|136503	tr|Q8HCQ3|Q8HCQ3_ORYSJ	63.74	171	35	1	486	998	7	150	9e-59	212	Uncharacterized protein OS=Mus musculus GN=Ndufs2 PE=3 SV=1
84552|scaffold_100|-|132791|136503	tr|Q2F990|Q2F990_ORYSI	63.74	171	35	1	486	998	7	150	9e-59	212	Uncharacterized protein OS=Mus musculus GN=Ndufs2 PE=3 SV=1
110102|scaffold_108|+|89183|170656	sp|Q55D61|IF4A_DICDI	80.74	135	26	0	70594	70190	271	405	1e-58	218	Eukaryotic initiation factor 4A-III OS=Homo sapiens GN=EIF4A3 PE=1 SV=4
110102|scaffold_108|+|89183|170656	sp|Q55D61|IF4A_DICDI	80.74	135	26	0	70594	70190	271	405	1e-58	218	Eukaryotic initiation factor 4A-III OS=Homo sapiens GN=EIF4A3 PE=1 SV=4
84552|scaffold_100|-|132791|136503	tr|Q5AH07|Q5AH07_CANAL	60.92	174	41	1	486	1007	91	237	2e-58	213	Uncharacterized protein OS=Mus musculus GN=Ndufs2 PE=3 SV=1
74236|scaffold_14|+|1602977|1626694	tr|F7ABZ6|F7ABZ6_MOUSE	38.17	338	193	8	19792	20787	3613	3940	2e-58	229	Dynein heavy chain 7
74236|scaffold_14|+|1602977|1626694	tr|D3YYQ8|D3YYQ8_MOUSE	38.17	338	193	8	19792	20787	3839	4166	2e-58	229	Dynein heavy chain 7
74447|scaffold_16|+|2032917|2037241	sp|O23654|VATA_ARATH	80	85	17	0	2890	3144	432	516	2e-58	146	V-type proton ATPase catalytic subunit A OS=Arabidopsis thaliana GN=VHA-A PE=1 SV=1
74447|scaffold_16|+|2032917|2037241	sp|O23654|VATA_ARATH	55.81	86	36	1	3266	3523	512	595	2e-58	103	V-type proton ATPase catalytic subunit A OS=Arabidopsis thaliana GN=VHA-A PE=1 SV=1
74236|scaffold_14|+|1602977|1626694	sp|Q8WXX0|DYH7_HUMAN	52.82	195	90	1	22038	22622	3831	4023	6e-58	228	Dynein heavy chain 7
127260|scaffold_1|+|2494248|2498092	tr|Q3A9W3|Q3A9W3_CARHZ	47.84	232	111	2	492	1187	4	225	1e-57	209	Acetylornithine aminotransferase
80722|scaffold_15|-|522304|526422	sp|Q9FYL3|ALB31_ARATH	62.8	164	55	2	1626	2102	146	308	1e-57	212	Inner membrane protein ALBINO3
80185|scaffold_10|-|327529|331643	sp|Q9AV81|PUB72_ORYSJ	48.4	250	125	2	361	1101	1	249	2e-57	212	U-box domain-containing protein 72 OS=Oryza sativa subsp. japonica GN=PUB72 PE=2 SV=1
84552|scaffold_100|-|132791|136503	sp|Q23883|NDUS2_DICDI	61.36	176	35	2	489	998	14	162	5e-57	207	Uncharacterized protein OS=Mus musculus GN=Ndufs2 PE=3 SV=1
110102|scaffold_108|+|89183|170656	sp|P47943|IF4A_SCHPO	70.8	137	40	0	70600	70190	256	392	2e-56	211	Eukaryotic initiation factor 4A-III OS=Homo sapiens GN=EIF4A3 PE=1 SV=4
110102|scaffold_108|+|89183|170656	sp|P47943|IF4A_SCHPO	70.8	137	40	0	70600	70190	256	392	2e-56	211	Eukaryotic initiation factor 4A-III OS=Homo sapiens GN=EIF4A3 PE=1 SV=4
110102|scaffold_108|+|89183|170656	sp|A4QVP2|IF4A_MAGO7	72.99	137	37	0	70600	70190	260	396	3e-56	210	Eukaryotic initiation factor 4A-III OS=Homo sapiens GN=EIF4A3 PE=1 SV=4
110102|scaffold_108|+|89183|170656	sp|A4QVP2|IF4A_MAGO7	72.99	137	37	0	70600	70190	260	396	3e-56	210	Eukaryotic initiation factor 4A-III OS=Homo sapiens GN=EIF4A3 PE=1 SV=4
109049|scaffold_15|+|1045534|1049249	sp|Q84VY3|STAD6_ARATH	73.02	126	34	0	976	1353	104	229	6e-56	198	Acyl-[acyl-carrier-protein] desaturase 5
109049|scaffold_15|+|1045534|1049249	sp|Q84VY3|STAD6_ARATH	50	38	17	1	777	884	73	110	6e-56	42.4	Acyl-[acyl-carrier-protein] desaturase 5
80185|scaffold_10|-|327529|331643	sp|O22785|PR19B_ARATH	46.61	251	129	2	361	1101	1	250	7e-56	207	U-box domain-containing protein 72 OS=Oryza sativa subsp. japonica GN=PUB72 PE=2 SV=1
84552|scaffold_100|-|132791|136503	tr|Q22800|Q22800_CAEEL	60	170	41	1	489	998	88	230	2e-55	204	Uncharacterized protein OS=Mus musculus GN=Ndufs2 PE=3 SV=1
110102|scaffold_108|+|89183|170656	sp|Q14240|IF4A2_HUMAN	74.81	135	34	0	70594	70190	273	407	2e-55	208	Eukaryotic initiation factor 4A-III OS=Homo sapiens GN=EIF4A3 PE=1 SV=4
110102|scaffold_108|+|89183|170656	sp|Q14240|IF4A2_HUMAN	74.81	135	34	0	70594	70190	273	407	2e-55	208	Eukaryotic initiation factor 4A-III OS=Homo sapiens GN=EIF4A3 PE=1 SV=4
74447|scaffold_16|+|2032917|2037241	tr|D3Z1B9|D3Z1B9_MOUSE	47.01	251	64	3	124	876	20	201	5e-55	196	V-type proton ATPase catalytic subunit A OS=Arabidopsis thaliana GN=VHA-A PE=1 SV=1
80185|scaffold_10|-|327529|331643	sp|Q94BR4|PR19A_ARATH	45.42	251	132	2	361	1101	1	250	2e-54	203	U-box domain-containing protein 72 OS=Oryza sativa subsp. japonica GN=PUB72 PE=2 SV=1
84552|scaffold_100|-|132791|136503	sp|Q93873|NDUS2_CAEEL	58.82	170	43	1	489	998	96	238	3e-54	201	Uncharacterized protein OS=Mus musculus GN=Ndufs2 PE=3 SV=1
110102|scaffold_108|+|89183|170656	sp|P27639|IF4A_CAEEL	72.46	138	38	0	70603	70190	265	402	3e-54	205	Eukaryotic initiation factor 4A-III OS=Homo sapiens GN=EIF4A3 PE=1 SV=4
110102|scaffold_108|+|89183|170656	sp|P60842|IF4A1_HUMAN	74.07	135	35	0	70594	70190	272	406	3e-54	205	Eukaryotic initiation factor 4A-III OS=Homo sapiens GN=EIF4A3 PE=1 SV=4
110102|scaffold_108|+|89183|170656	sp|P27639|IF4A_CAEEL	72.46	138	38	0	70603	70190	265	402	3e-54	205	Eukaryotic initiation factor 4A-III OS=Homo sapiens GN=EIF4A3 PE=1 SV=4
110102|scaffold_108|+|89183|170656	sp|P60842|IF4A1_HUMAN	74.07	135	35	0	70594	70190	272	406	3e-54	205	Eukaryotic initiation factor 4A-III OS=Homo sapiens GN=EIF4A3 PE=1 SV=4
74236|scaffold_14|+|1602977|1626694	sp|Q8TD57|DYH3_HUMAN	50.75	199	91	3	22038	22625	3922	4116	3e-54	216	Dynein heavy chain 7
74236|scaffold_14|+|1602977|1626694	tr|Q9VH97|Q9VH97_DROME	36.34	344	207	6	19786	20811	3952	4285	3e-54	216	Dynein heavy chain 7
74236|scaffold_14|+|1602977|1626694	sp|Q8VHE6|DYH5_MOUSE	35.38	359	218	6	19726	20787	3858	4207	4e-54	215	Dynein heavy chain 7
74447|scaffold_16|+|2032917|2037241	tr|D3YWH3|D3YWH3_MOUSE	47.15	246	61	3	124	861	20	196	6e-54	192	V-type proton ATPase catalytic subunit A OS=Arabidopsis thaliana GN=VHA-A PE=1 SV=1
110102|scaffold_108|+|89183|170656	sp|Q02748|IF4A_DROME	71.85	135	38	0	70594	70190	269	403	7e-54	204	Eukaryotic initiation factor 4A-III OS=Homo sapiens GN=EIF4A3 PE=1 SV=4
110102|scaffold_108|+|89183|170656	sp|Q02748|IF4A_DROME	71.85	135	38	0	70594	70190	269	403	7e-54	204	Eukaryotic initiation factor 4A-III OS=Homo sapiens GN=EIF4A3 PE=1 SV=4
74447|scaffold_16|+|2032917|2037241	tr|Q7SY46|Q7SY46_DANRE	46.61	251	65	3	124	876	20	201	1e-53	203	V-type proton ATPase catalytic subunit A OS=Arabidopsis thaliana GN=VHA-A PE=1 SV=1
127260|scaffold_1|+|2494248|2498092	sp|Q55DT8|ARGD_DICDI	42.44	238	127	3	483	1190	45	274	2e-53	198	Acetylornithine aminotransferase
80229|scaffold_10|+|1098818|1107543	sp|Q13423|NNTM_HUMAN	60.71	140	54	1	5497	5916	739	877	2e-53	155	NAD(P) transhydrogenase
80229|scaffold_10|+|1098818|1107543	sp|Q13423|NNTM_HUMAN	50.62	81	40	0	5144	5386	647	727	2e-53	77.8	NAD(P) transhydrogenase
74236|scaffold_14|+|1602977|1626694	sp|Q8TE73|DYH5_HUMAN	34.82	359	220	6	19726	20787	3861	4210	2e-53	213	Dynein heavy chain 7
74447|scaffold_16|+|2032917|2037241	sp|O23654|VATA_ARATH	85.84	113	16	0	1004	1342	203	315	2e-53	202	V-type proton ATPase catalytic subunit A OS=Arabidopsis thaliana GN=VHA-A PE=1 SV=1
74236|scaffold_14|+|1602977|1626694	sp|Q9P2D7|DYH1_HUMAN	50.26	193	96	0	22041	22619	4136	4328	1e-52	211	Dynein heavy chain 7
74447|scaffold_16|+|2032917|2037241	sp|Q29048|VATA_PIG	47.81	251	62	3	124	876	20	201	1e-52	200	V-type proton ATPase catalytic subunit A OS=Arabidopsis thaliana GN=VHA-A PE=1 SV=1
127260|scaffold_1|+|2494248|2498092	sp|P77581|ASTC_ECOLI	47.32	224	109	3	516	1187	12	226	2e-52	194	Acetylornithine aminotransferase
74236|scaffold_14|+|1602977|1626694	sp|Q91XQ0|DYH8_MOUSE	36.5	337	200	7	19786	20787	3991	4316	2e-52	209	Dynein heavy chain 7
84748|scaffold_117|-|116864|121206	sp|P08181|CSK2A_DROME	82.69	104	18	0	1816	2127	154	257	4e-52	191	Casein kinase II subunit alpha OS=Drosophila melanogaster GN=CkIIalpha PE=1 SV=2
80229|scaffold_10|+|1098818|1107543	tr|E9Q8F3|E9Q8F3_MOUSE	58.57	140	57	1	5497	5916	745	883	5e-52	154	NAD(P) transhydrogenase
80229|scaffold_10|+|1098818|1107543	tr|E9Q8F3|E9Q8F3_MOUSE	48.15	81	42	0	5144	5386	653	733	5e-52	74.7	NAD(P) transhydrogenase
80229|scaffold_10|+|1098818|1107543	tr|E9Q8F2|E9Q8F2_MOUSE	58.57	140	57	1	5497	5916	745	883	5e-52	154	NAD(P) transhydrogenase
80229|scaffold_10|+|1098818|1107543	tr|E9Q8F2|E9Q8F2_MOUSE	48.15	81	42	0	5144	5386	653	733	5e-52	74.7	NAD(P) transhydrogenase
80229|scaffold_10|+|1098818|1107543	tr|Q8C1W8|Q8C1W8_MOUSE	58.57	140	57	1	5497	5916	739	877	5e-52	154	NAD(P) transhydrogenase
80229|scaffold_10|+|1098818|1107543	tr|Q8C1W8|Q8C1W8_MOUSE	48.15	81	42	0	5144	5386	647	727	5e-52	74.7	NAD(P) transhydrogenase
80229|scaffold_10|+|1098818|1107543	tr|Q8BGK0|Q8BGK0_MOUSE	58.57	140	57	1	5497	5916	488	626	5e-52	154	NAD(P) transhydrogenase
80229|scaffold_10|+|1098818|1107543	tr|Q8BGK0|Q8BGK0_MOUSE	48.15	81	42	0	5144	5386	396	476	5e-52	74.7	NAD(P) transhydrogenase
80229|scaffold_10|+|1098818|1107543	tr|E9Q8F4|E9Q8F4_MOUSE	58.57	140	57	1	5497	5916	488	626	5e-52	154	NAD(P) transhydrogenase
80229|scaffold_10|+|1098818|1107543	tr|E9Q8F4|E9Q8F4_MOUSE	48.15	81	42	0	5144	5386	396	476	5e-52	74.7	NAD(P) transhydrogenase
104417|scaffold_15|-|1170668|1175272	sp|O82662|SUCB_ARATH	59.63	161	64	1	891	1370	72	232	1e-51	192	Succinyl-CoA ligase [ADP-forming] subunit beta
74447|scaffold_16|+|2032917|2037241	sp|Q5R5H2|VATA_PONAB	47.01	251	64	3	124	876	20	201	1e-51	197	V-type proton ATPase catalytic subunit A OS=Arabidopsis thaliana GN=VHA-A PE=1 SV=1
74447|scaffold_16|+|2032917|2037241	sp|P38606|VATA_HUMAN	47.01	251	64	3	124	876	20	201	1e-51	197	V-type proton ATPase catalytic subunit A OS=Arabidopsis thaliana GN=VHA-A PE=1 SV=1
84748|scaffold_117|-|116864|121206	tr|Q8IIR9|Q8IIR9_PLAF7	82.52	103	18	0	1816	2124	160	262	2e-51	189	Casein kinase II subunit alpha OS=Drosophila melanogaster GN=CkIIalpha PE=1 SV=2
74447|scaffold_16|+|2032917|2037241	sp|P50516|VATA_MOUSE	47.01	251	64	3	124	876	20	201	2e-51	196	V-type proton ATPase catalytic subunit A OS=Arabidopsis thaliana GN=VHA-A PE=1 SV=1
74447|scaffold_16|+|2032917|2037241	sp|P31404|VATA_BOVIN	47.01	251	64	3	124	876	20	201	2e-51	196	V-type proton ATPase catalytic subunit A OS=Arabidopsis thaliana GN=VHA-A PE=1 SV=1
74447|scaffold_16|+|2032917|2037241	sp|P17255|VATA_YEAST	46.4	250	63	4	127	873	28	207	2e-51	200	V-type proton ATPase catalytic subunit A OS=Arabidopsis thaliana GN=VHA-A PE=1 SV=1
78928|scaffold_1|+|4487841|4494463	tr|A8J8Z1|A8J8Z1_CHLRE	71.14	149	25	2	123	569	31	161	3e-51	197	Phosphoglucomutase OS=Chlamydomonas reinhardtii GN=GPM1a|GPM1b PE=3 SV=1
84552|scaffold_100|-|132791|136503	sp|Q0C1E4|NUOD_HYPNA	57.49	167	44	1	498	998	6	145	3e-51	190	Uncharacterized protein OS=Mus musculus GN=Ndufs2 PE=3 SV=1
74236|scaffold_14|+|1602977|1626694	sp|Q9NYC9|DYH9_HUMAN	37.43	342	197	7	19786	20787	3744	4076	4e-51	206	Dynein heavy chain 7
74447|scaffold_16|+|2032917|2037241	sp|Q9XW92|VATA_CAEEL	72.94	85	23	0	2890	3144	418	502	4e-51	130	V-type proton ATPase catalytic subunit A OS=Arabidopsis thaliana GN=VHA-A PE=1 SV=1
74447|scaffold_16|+|2032917|2037241	sp|Q9XW92|VATA_CAEEL	52.38	84	37	1	3266	3517	498	578	4e-51	94.7	V-type proton ATPase catalytic subunit A OS=Arabidopsis thaliana GN=VHA-A PE=1 SV=1
84748|scaffold_117|-|116864|121206	tr|Q61177|Q61177_MOUSE	81.73	104	19	0	1816	2127	156	259	5e-51	190	Casein kinase II subunit alpha OS=Drosophila melanogaster GN=CkIIalpha PE=1 SV=2		ATGGCAGCCCCGGTGGGCAGGGGCCTGGTCTGGGAGCACCAGCGCTTCGTGTCCGCCCGGGCCTTCCCCGCGCTCGATCTGCCAATGCAGGTGAGCTGCGAGGCGTCCACCACACACATACCCGCAATCACGACATTCCAATTGCTATTTTACGTCGAATAGTGTCAAGATGCTCGGGGTCCTCCAGTACAGTCGGGGTTTCGCGACGCATTGCGGGGCGACGATGGATGGGTGTCGGTCCGGTCGGGCGCCAACGCAAAAGGTTCTTCATATGGCCATAATGCTCTATTCCTAGGCACGGTGGGCCACTGCCCATCTCAGCATGGATTTGAAATGCAGTCATAAAGCGGTTTCCGTCAGCACGGCGAAAAAGCTCCCTCTCTCTCTTTCTCCCTCTTT…
84748|scaffold_117|-|116864|121206	sp|P19139|CSK21_RAT	81.73	104	19	0	1816	2127	156	259	5e-51	190	Casein kinase II subunit alpha OS=Drosophila melanogaster GN=CkIIalpha PE=1 SV=2
84748|scaffold_117|-|116864|121206	sp|P33674|CSK21_RABIT	81.73	104	19	0	1816	2127	156	259	5e-51	190	Casein kinase II subunit alpha OS=Drosophila melanogaster GN=CkIIalpha PE=1 SV=2
84748|scaffold_117|-|116864|121206	sp|Q60737|CSK21_MOUSE	81.73	104	19	0	1816	2127	156	259	5e-51	190	Casein kinase II subunit alpha OS=Drosophila melanogaster GN=CkIIalpha PE=1 SV=2		ATGGCAGCCCCGGTGGGCAGGGGCCTGGTCTGGGAGCACCAGCGCTTCGTGTCCGCCCGGGCCTTCCCCGCGCTCGATCTGCCAATGCAGGTGAGCTGCGAGGCGTCCACCACACACATACCCGCAATCACGACATTCCAATTGCTATTTTACGTCGAATAGTGTCAAGATGCTCGGGGTCCTCCAGTACAGTCGGGGTTTCGCGACGCATTGCGGGGCGACGATGGATGGGTGTCGGTCCGGTCGGGCGCCAACGCAAAAGGTTCTTCATATGGCCATAATGCTCTATTCCTAGGCACGGTGGGCCACTGCCCATCTCAGCATGGATTTGAAATGCAGTCATAAAGCGGTTTCCGTCAGCACGGCGAAAAAGCTCCCTCTCTCTCTTTCTCCCTCTTT…
84748|scaffold_117|-|116864|121206	sp|P68400|CSK21_HUMAN	81.73	104	19	0	1816	2127	156	259	5e-51	190	Casein kinase II subunit alpha OS=Drosophila melanogaster GN=CkIIalpha PE=1 SV=2
84748|scaffold_117|-|116864|121206	sp|P21868|CSK21_CHICK	81.73	104	19	0	1816	2127	156	259	5e-51	190	Casein kinase II subunit alpha OS=Drosophila melanogaster GN=CkIIalpha PE=1 SV=2
84748|scaffold_117|-|116864|121206	sp|P68399|CSK21_BOVIN	81.73	104	19	0	1816	2127	156	259	5e-51	190	Casein kinase II subunit alpha OS=Drosophila melanogaster GN=CkIIalpha PE=1 SV=2		ATGGCAGCCCCGGTGGGCAGGGGCCTGGTCTGGGAGCACCAGCGCTTCGTGTCCGCCCGGGCCTTCCCCGCGCTCGATCTGCCAATGCAGGTGAGCTGCGAGGCGTCCACCACACACATACCCGCAATCACGACATTCCAATTGCTATTTTACGTCGAATAGTGTCAAGATGCTCGGGGTCCTCCAGTACAGTCGGGGTTTCGCGACGCATTGCGGGGCGACGATGGATGGGTGTCGGTCCGGTCGGGCGCCAACGCAAAAGGTTCTTCATATGGCCATAATGCTCTATTCCTAGGCACGGTGGGCCACTGCCCATCTCAGCATGGATTTGAAATGCAGTCATAAAGCGGTTTCCGTCAGCACGGCGAAAAAGCTCCCTCTCTCTCTTTCTCCCTCTTT…
74236|scaffold_14|+|1602977|1626694	sp|Q8WXX0|DYH7_HUMAN	46.49	228	116	2	21025	21708	3606	3827	1e-50	204	Dynein heavy chain 7
74236|scaffold_14|+|1602977|1626694	sp|Q96JB1|DYH8_HUMAN	35.91	337	202	7	19786	20787	3750	4075	1e-50	204	Dynein heavy chain 7
74447|scaffold_16|+|2032917|2037241	sp|Q27331|VATA2_DROME	71.76	85	24	0	2890	3144	426	510	1e-50	130	V-type proton ATPase catalytic subunit A OS=Arabidopsis thaliana GN=VHA-A PE=1 SV=1		ATGGCAGCCCCGGTGGGCAGGGGCCTGGTCTGGGAGCACCAGCGCTTCGTGTCCGCCCGGGCCTTCCCCGCGCTCGATCTGCCAATGCAGGTGAGCTGCGAGGCGTCCACCACACACATACCCGCAATCACGACATTCCAATTGCTATTTTACGTCGAATAGTGTCAAGATGCTCGGGGTCCTCCAGTACAGTCGGGGTTTCGCGACGCATTGCGGGGCGACGATGGATGGGTGTCGGTCCGGTCGGGCGCCAACGCAAAAGGTTCTTCATATGGCCATAATGCTCTATTCCTAGGCACGGTGGGCCACTGCCCATCTCAGCATGGATTTGAAATGCAGTCATAAAGCGGTTTCCGTCAGCACGGCGAAAAAGCTCCCTCTCTCTCTTTCTCCCTCTTT…
74447|scaffold_16|+|2032917|2037241	sp|Q27331|VATA2_DROME	48.84	86	41	1	3266	3523	506	588	1e-50	92.4	V-type proton ATPase catalytic subunit A OS=Arabidopsis thaliana GN=VHA-A PE=1 SV=1
80189|scaffold_10|-|465026|484446	tr|A8J189|A8J189_CHLRE	90.18	112	11	0	10218	10553	1260	1371	4e-50	201	SEC7/BIG-like ARF-guanine nucleotide exchange factor (Fragment) OS=Chlamydomonas reinhardtii GN=CHLREDRAFT_148829 PE=4 SV=1
74447|scaffold_16|+|2032917|2037241	sp|Q27331|VATA2_DROME	44.9	245	65	3	136	870	22	196	4e-50	192	V-type proton ATPase catalytic subunit A OS=Arabidopsis thaliana GN=VHA-A PE=1 SV=1		ATGGCAGCCCCGGTGGGCAGGGGCCTGGTCTGGGAGCACCAGCGCTTCGTGTCCGCCCGGGCCTTCCCCGCGCTCGATCTGCCAATGCAGGTGAGCTGCGAGGCGTCCACCACACACATACCCGCAATCACGACATTCCAATTGCTATTTTACGTCGAATAGTGTCAAGATGCTCGGGGTCCTCCAGTACAGTCGGGGTTTCGCGACGCATTGCGGGGCGACGATGGATGGGTGTCGGTCCGGTCGGGCGCCAACGCAAAAGGTTCTTCATATGGCCATAATGCTCTATTCCTAGGCACGGTGGGCCACTGCCCATCTCAGCATGGATTTGAAATGCAGTCATAAAGCGGTTTCCGTCAGCACGGCGAAAAAGCTCCCTCTCTCTCTTTCTCCCTCTTT…
104417|scaffold_15|-|1170668|1175272	sp|Q84LB6|SUCB_SOLLC	58.39	161	66	1	891	1370	69	229	9e-50	187	Succinyl-CoA ligase [ADP-forming] subunit beta
74447|scaffold_16|+|2032917|2037241	sp|Q5R5H2|VATA_PONAB	70.59	85	25	0	2890	3144	429	513	9e-50	126	V-type proton ATPase catalytic subunit A OS=Arabidopsis thaliana GN=VHA-A PE=1 SV=1
74447|scaffold_16|+|2032917|2037241	sp|Q5R5H2|VATA_PONAB	51.16	86	39	1	3266	3523	509	591	9e-50	94.4	V-type proton ATPase catalytic subunit A OS=Arabidopsis thaliana GN=VHA-A PE=1 SV=1		ATGGCAGCCCCGGTGGGCAGGGGCCTGGTCTGGGAGCACCAGCGCTTCGTGTCCGCCCGGGCCTTCCCCGCGCTCGATCTGCCAATGCAGGTGAGCTGCGAGGCGTCCACCACACACATACCCGCAATCACGACATTCCAATTGCTATTTTACGTCGAATAGTGTCAAGATGCTCGGGGTCCTCCAGTACAGTCGGGGTTTCGCGACGCATTGCGGGGCGACGATGGATGGGTGTCGGTCCGGTCGGGCGCCAACGCAAAAGGTTCTTCATATGGCCATAATGCTCTATTCCTAGGCACGGTGGGCCACTGCCCATCTCAGCATGGATTTGAAATGCAGTCATAAAGCGGTTTCCGTCAGCACGGCGAAAAAGCTCCCTCTCTCTCTTTCTCCCTCTTT…
110102|scaffold_108|+|89183|170656	sp|Q12099|FAL1_YEAST	67.16	134	44	0	70594	70193	265	398	1e-49	191	Eukaryotic initiation factor 4A-III OS=Homo sapiens GN=EIF4A3 PE=1 SV=4
110102|scaffold_108|+|89183|170656	sp|Q12099|FAL1_YEAST	67.16	134	44	0	70594	70193	265	398	1e-49	191	Eukaryotic initiation factor 4A-III OS=Homo sapiens GN=EIF4A3 PE=1 SV=4
74447|scaffold_16|+|2032917|2037241	sp|P48602|VATA1_DROME	71.76	85	24	0	2890	3144	426	510	1e-49	130	V-type proton ATPase catalytic subunit A OS=Arabidopsis thaliana GN=VHA-A PE=1 SV=1		ATGGCAGCCCCGGTGGGCAGGGGCCTGGTCTGGGAGCACCAGCGCTTCGTGTCCGCCCGGGCCTTCCCCGCGCTCGATCTGCCAATGCAGGTGAGCTGCGAGGCGTCCACCACACACATACCCGCAATCACGACATTCCAATTGCTATTTTACGTCGAATAGTGTCAAGATGCTCGGGGTCCTCCAGTACAGTCGGGGTTTCGCGACGCATTGCGGGGCGACGATGGATGGGTGTCGGTCCGGTCGGGCGCCAACGCAAAAGGTTCTTCATATGGCCATAATGCTCTATTCCTAGGCACGGTGGGCCACTGCCCATCTCAGCATGGATTTGAAATGCAGTCATAAAGCGGTTTCCGTCAGCACGGCGAAAAAGCTCCCTCTCTCTCTTTCTCCCTCTTT…
74447|scaffold_16|+|2032917|2037241	sp|P48602|VATA1_DROME	48.84	86	41	1	3266	3523	506	588	1e-49	90.1	V-type proton ATPase catalytic subunit A OS=Arabidopsis thaliana GN=VHA-A PE=1 SV=1
74447|scaffold_16|+|2032917|2037241	sp|Q29048|VATA_PIG	70.59	85	25	0	2890	3144	429	513	2e-49	126	V-type proton ATPase catalytic subunit A OS=Arabidopsis thaliana GN=VHA-A PE=1 SV=1
74447|scaffold_16|+|2032917|2037241	sp|Q29048|VATA_PIG	50	86	40	1	3266	3523	509	591	2e-49	92.8	V-type proton ATPase catalytic subunit A OS=Arabidopsis thaliana GN=VHA-A PE=1 SV=1		ATGGCAGCCCCGGTGGGCAGGGGCCTGGTCTGGGAGCACCAGCGCTTCGTGTCCGCCCGGGCCTTCCCCGCGCTCGATCTGCCAATGCAGGTGAGCTGCGAGGCGTCCACCACACACATACCCGCAATCACGACATTCCAATTGCTATTTTACGTCGAATAGTGTCAAGATGCTCGGGGTCCTCCAGTACAGTCGGGGTTTCGCGACGCATTGCGGGGCGACGATGGATGGGTGTCGGTCCGGTCGGGCGCCAACGCAAAAGGTTCTTCATATGGCCATAATGCTCTATTCCTAGGCACGGTGGGCCACTGCCCATCTCAGCATGGATTTGAAATGCAGTCATAAAGCGGTTTCCGTCAGCACGGCGAAAAAGCTCCCTCTCTCTCTTTCTCCCTCTTT…
74447|scaffold_16|+|2032917|2037241	sp|P38606|VATA_HUMAN	70.59	85	25	0	2890	3144	429	513	2e-49	126	V-type proton ATPase catalytic subunit A OS=Arabidopsis thaliana GN=VHA-A PE=1 SV=1
74447|scaffold_16|+|2032917|2037241	sp|P38606|VATA_HUMAN	50	86	40	1	3266	3523	509	591	2e-49	93.2	V-type proton ATPase catalytic subunit A OS=Arabidopsis thaliana GN=VHA-A PE=1 SV=1
84748|scaffold_117|-|116864|121206	tr|Q545V8|Q545V8_MOUSE	79.61	103	21	0	1816	2124	157	259	3e-49	184	Casein kinase II subunit alpha OS=Drosophila melanogaster GN=CkIIalpha PE=1 SV=2		ATGGCAGCCCCGGTGGGCAGGGGCCTGGTCTGGGAGCACCAGCGCTTCGTGTCCGCCCGGGCCTTCCCCGCGCTCGATCTGCCAATGCAGGTGAGCTGCGAGGCGTCCACCACACACATACCCGCAATCACGACATTCCAATTGCTATTTTACGTCGAATAGTGTCAAGATGCTCGGGGTCCTCCAGTACAGTCGGGGTTTCGCGACGCATTGCGGGGCGACGATGGATGGGTGTCGGTCCGGTCGGGCGCCAACGCAAAAGGTTCTTCATATGGCCATAATGCTCTATTCCTAGGCACGGTGGGCCACTGCCCATCTCAGCATGGATTTGAAATGCAGTCATAAAGCGGTTTCCGTCAGCACGGCGAAAAAGCTCCCTCTCTCTCTTTCTCCCTCTTT…
84748|scaffold_117|-|116864|121206	sp|O54833|CSK22_MOUSE	79.61	103	21	0	1816	2124	157	259	3e-49	184	Casein kinase II subunit alpha OS=Drosophila melanogaster GN=CkIIalpha PE=1 SV=2
84748|scaffold_117|-|116864|121206	sp|P20427|CSK22_BOVIN	79.61	103	21	0	1816	2124	157	259	3e-49	184	Casein kinase II subunit alpha OS=Drosophila melanogaster GN=CkIIalpha PE=1 SV=2
74236|scaffold_14|+|1602977|1626694	sp|Q96DT5|DYH11_HUMAN	34.4	343	206	7	19786	20787	3781	4113	3e-49	199	Dynein heavy chain 7		ATGGCAGCCCCGGTGGGCAGGGGCCTGGTCTGGGAGCACCAGCGCTTCGTGTCCGCCCGGGCCTTCCCCGCGCTCGATCTGCCAATGCAGGTGAGCTGCGAGGCGTCCACCACACACATACCCGCAATCACGACATTCCAATTGCTATTTTACGTCGAATAGTGTCAAGATGCTCGGGGTCCTCCAGTACAGTCGGGGTTTCGCGACGCATTGCGGGGCGACGATGGATGGGTGTCGGTCCGGTCGGGCGCCAACGCAAAAGGTTCTTCATATGGCCATAATGCTCTATTCCTAGGCACGGTGGGCCACTGCCCATCTCAGCATGGATTTGAAATGCAGTCATAAAGCGGTTTCCGTCAGCACGGCGAAAAAGCTCCCTCTCTCTCTTTCTCCCTCTTT…
74447|scaffold_16|+|2032917|2037241	sp|P50516|VATA_MOUSE	70.59	85	25	0	2890	3144	429	513	3e-49	126	V-type proton ATPase catalytic subunit A OS=Arabidopsis thaliana GN=VHA-A PE=1 SV=1
74447|scaffold_16|+|2032917|2037241	sp|P50516|VATA_MOUSE	48.84	86	41	1	3266	3523	509	591	3e-49	92.4	V-type proton ATPase catalytic subunit A OS=Arabidopsis thaliana GN=VHA-A PE=1 SV=1
74447|scaffold_16|+|2032917|2037241	sp|P31404|VATA_BOVIN	70.59	85	25	0	2890	3144	429	513	4e-49	126	V-type proton ATPase catalytic subunit A OS=Arabidopsis thaliana GN=VHA-A PE=1 SV=1		ATGGCAGCCCCGGTGGGCAGGGGCCTGGTCTGGGAGCACCAGCGCTTCGTGTCCGCCCGGGCCTTCCCCGCGCTCGATCTGCCAATGCAGGTGAGCTGCGAGGCGTCCACCACACACATACCCGCAATCACGACATTCCAATTGCTATTTTACGTCGAATAGTGTCAAGATGCTCGGGGTCCTCCAGTACAGTCGGGGTTTCGCGACGCATTGCGGGGCGACGATGGATGGGTGTCGGTCCGGTCGGGCGCCAACGCAAAAGGTTCTTCATATGGCCATAATGCTCTATTCCTAGGCACGGTGGGCCACTGCCCATCTCAGCATGGATTTGAAATGCAGTCATAAAGCGGTTTCCGTCAGCACGGCGAAAAAGCTCCCTCTCTCTCTTTCTCCCTCTTT…
74447|scaffold_16|+|2032917|2037241	sp|P31404|VATA_BOVIN	48.84	86	41	1	3266	3523	509	591	4e-49	92	V-type proton ATPase catalytic subunit A OS=Arabidopsis thaliana GN=VHA-A PE=1 SV=1
84748|scaffold_117|-|116864|121206	sp|P19784|CSK22_HUMAN	78.64	103	22	0	1816	2124	157	259	5e-49	183	Casein kinase II subunit alpha OS=Drosophila melanogaster GN=CkIIalpha PE=1 SV=2
74236|scaffold_14|+|1602977|1626694	tr|E9Q8T7|E9Q8T7_MOUSE	48.19	193	100	0	22041	22619	4056	4248	6e-49	198	Dynein heavy chain 7		ATGGCAGCCCCGGTGGGCAGGGGCCTGGTCTGGGAGCACCAGCGCTTCGTGTCCGCCCGGGCCTTCCCCGCGCTCGATCTGCCAATGCAGGTGAGCTGCGAGGCGTCCACCACACACATACCCGCAATCACGACATTCCAATTGCTATTTTACGTCGAATAGTGTCAAGATGCTCGGGGTCCTCCAGTACAGTCGGGGTTTCGCGACGCATTGCGGGGCGACGATGGATGGGTGTCGGTCCGGTCGGGCGCCAACGCAAAAGGTTCTTCATATGGCCATAATGCTCTATTCCTAGGCACGGTGGGCCACTGCCCATCTCAGCATGGATTTGAAATGCAGTCATAAAGCGGTTTCCGTCAGCACGGCGAAAAAGCTCCCTCTCTCTCTTTCTCCCTCTTT…
74236|scaffold_14|+|1602977|1626694	tr|A8Y5B7|A8Y5B7_DROME	34.71	340	207	7	19786	20787	2237	2567	6e-49	198	Dynein heavy chain 7
74236|scaffold_14|+|1602977|1626694	tr|Q9GPN7|Q9GPN7_DROME	34.71	340	207	7	19786	20787	3605	3935	7e-49	198	Dynein heavy chain 7
110102|scaffold_108|+|89183|170656	sp|P10081|IF4A_YEAST	64.23	137	49	0	70600	70190	258	394	1e-48	188	Eukaryotic initiation factor 4A-III OS=Homo sapiens GN=EIF4A3 PE=1 SV=4		ATGGCAGCCCCGGTGGGCAGGGGCCTGGTCTGGGAGCACCAGCGCTTCGTGTCCGCCCGGGCCTTCCCCGCGCTCGATCTGCCAATGCAGGTGAGCTGCGAGGCGTCCACCACACACATACCCGCAATCACGACATTCCAATTGCTATTTTACGTCGAATAGTGTCAAGATGCTCGGGGTCCTCCAGTACAGTCGGGGTTTCGCGACGCATTGCGGGGCGACGATGGATGGGTGTCGGTCCGGTCGGGCGCCAACGCAAAAGGTTCTTCATATGGCCATAATGCTCTATTCCTAGGCACGGTGGGCCACTGCCCATCTCAGCATGGATTTGAAATGCAGTCATAAAGCGGTTTCCGTCAGCACGGCGAAAAAGCTCCCTCTCTCTCTTTCTCCCTCTTT…
110102|scaffold_108|+|89183|170656	sp|P10081|IF4A_YEAST	64.23	137	49	0	70600	70190	258	394	1e-48	188	Eukaryotic initiation factor 4A-III OS=Homo sapiens GN=EIF4A3 PE=1 SV=4
74236|scaffold_14|+|1602977|1626694	sp|Q9UFH2|DYH17_HUMAN	34.86	350	203	8	19786	20787	3706	4046	1e-48	197	Dynein heavy chain 7
84748|scaffold_117|-|116864|121206	sp|P18334|CSK2A_CAEEL	78.64	103	22	0	1816	2124	155	257	2e-48	182	Casein kinase II subunit alpha OS=Drosophila melanogaster GN=CkIIalpha PE=1 SV=2		ATGGCAGCCCCGGTGGGCAGGGGCCTGGTCTGGGAGCACCAGCGCTTCGTGTCCGCCCGGGCCTTCCCCGCGCTCGATCTGCCAATGCAGGTGAGCTGCGAGGCGTCCACCACACACATACCCGCAATCACGACATTCCAATTGCTATTTTACGTCGAATAGTGTCAAGATGCTCGGGGTCCTCCAGTACAGTCGGGGTTTCGCGACGCATTGCGGGGCGACGATGGATGGGTGTCGGTCCGGTCGGGCGCCAACGCAAAAGGTTCTTCATATGGCCATAATGCTCTATTCCTAGGCACGGTGGGCCACTGCCCATCTCAGCATGGATTTGAAATGCAGTCATAAAGCGGTTTCCGTCAGCACGGCGAAAAAGCTCCCTCTCTCTCTTTCTCCCTCTTT…
84748|scaffold_117|-|116864|121206	tr|O64816|O64816_ARATH	79.81	104	21	0	1816	2127	249	352	2e-48	184	Casein kinase II subunit alpha OS=Drosophila melanogaster GN=CkIIalpha PE=1 SV=2
84748|scaffold_117|-|116864|121206	tr|Q9AR27|Q9AR27_ORYSI	79.81	104	21	0	1816	2127	151	254	2e-48	181	Casein kinase II subunit alpha OS=Drosophila melanogaster GN=CkIIalpha PE=1 SV=2
84748|scaffold_117|-|116864|121206	sp|Q08466|CSK22_ARATH	79.81	104	21	0	1816	2127	151	254	2e-48	181	Casein kinase II subunit alpha OS=Drosophila melanogaster GN=CkIIalpha PE=1 SV=2		ATGGCAGCCCCGGTGGGCAGGGGCCTGGTCTGGGAGCACCAGCGCTTCGTGTCCGCCCGGGCCTTCCCCGCGCTCGATCTGCCAATGCAGGTGAGCTGCGAGGCGTCCACCACACACATACCCGCAATCACGACATTCCAATTGCTATTTTACGTCGAATAGTGTCAAGATGCTCGGGGTCCTCCAGTACAGTCGGGGTTTCGCGACGCATTGCGGGGCGACGATGGATGGGTGTCGGTCCGGTCGGGCGCCAACGCAAAAGGTTCTTCATATGGCCATAATGCTCTATTCCTAGGCACGGTGGGCCACTGCCCATCTCAGCATGGATTTGAAATGCAGTCATAAAGCGGTTTCCGTCAGCACGGCGAAAAAGCTCCCTCTCTCTCTTTCTCCCTCTTT…
84748|scaffold_117|-|116864|121206	sp|Q08467|CSK21_ARATH	79.81	104	21	0	1816	2127	151	254	2e-48	181	Casein kinase II subunit alpha OS=Drosophila melanogaster GN=CkIIalpha PE=1 SV=2
109722|scaffold_15|+|30565|34447	sp|Q5RGE6|HSP7E_DANRE	40.32	186	109	1	565	1116	73	258	2e-48	140	Heat shock protein
109722|scaffold_15|+|30565|34447	sp|Q5RGE6|HSP7E_DANRE	45.07	71	39	0	267	479	4	74	2e-48	75.5	Heat shock protein		ATGGCAGCCCCGGTGGGCAGGGGCCTGGTCTGGGAGCACCAGCGCTTCGTGTCCGCCCGGGCCTTCCCCGCGCTCGATCTGCCAATGCAGGTGAGCTGCGAGGCGTCCACCACACACATACCCGCAATCACGACATTCCAATTGCTATTTTACGTCGAATAGTGTCAAGATGCTCGGGGTCCTCCAGTACAGTCGGGGTTTCGCGACGCATTGCGGGGCGACGATGGATGGGTGTCGGTCCGGTCGGGCGCCAACGCAAAAGGTTCTTCATATGGCCATAATGCTCTATTCCTAGGCACGGTGGGCCACTGCCCATCTCAGCATGGATTTGAAATGCAGTCATAAAGCGGTTTCCGTCAGCACGGCGAAAAAGCTCCCTCTCTCTCTTTCTCCCTCTTT…
110102|scaffold_108|+|89183|170656	sp|P87206|IF4A_CANAL	64.71	136	48	0	70600	70193	260	395	3e-48	187	Eukaryotic initiation factor 4A-III OS=Homo sapiens GN=EIF4A3 PE=1 SV=4
110102|scaffold_108|+|89183|170656	sp|P87206|IF4A_CANAL	64.71	136	48	0	70600	70193	260	395	3e-48	187	Eukaryotic initiation factor 4A-III OS=Homo sapiens GN=EIF4A3 PE=1 SV=4
74236|scaffold_14|+|1602977|1626694	tr|E9Q7N9|E9Q7N9_MOUSE	34.26	359	216	8	19741	20787	3730	4078	3e-48	196	Dynein heavy chain 7		ATGGCAGCCCCGGTGGGCAGGGGCCTGGTCTGGGAGCACCAGCGCTTCGTGTCCGCCCGGGCCTTCCCCGCGCTCGATCTGCCAATGCAGGTGAGCTGCGAGGCGTCCACCACACACATACCCGCAATCACGACATTCCAATTGCTATTTTACGTCGAATAGTGTCAAGATGCTCGGGGTCCTCCAGTACAGTCGGGGTTTCGCGACGCATTGCGGGGCGACGATGGATGGGTGTCGGTCCGGTCGGGCGCCAACGCAAAAGGTTCTTCATATGGCCATAATGCTCTATTCCTAGGCACGGTGGGCCACTGCCCATCTCAGCATGGATTTGAAATGCAGTCATAAAGCGGTTTCCGTCAGCACGGCGAAAAAGCTCCCTCTCTCTCTTTCTCCCTCTTT…
74447|scaffold_16|+|2032917|2037241	sp|Q9XW92|VATA_CAEEL	40	290	104	4	124	990	9	229	3e-48	186	V-type proton ATPase catalytic subunit A OS=Arabidopsis thaliana GN=VHA-A PE=1 SV=1
74447|scaffold_16|+|2032917|2037241	sp|P54647|VATA_DICDI	41.9	253	78	3	118	876	19	202	5e-48	186	V-type proton ATPase catalytic subunit A OS=Arabidopsis thaliana GN=VHA-A PE=1 SV=1
74447|scaffold_16|+|2032917|2037241	sp|P54647|VATA_DICDI	68.24	85	27	0	2890	3144	430	514	8e-48	128	V-type proton ATPase catalytic subunit A OS=Arabidopsis thaliana GN=VHA-A PE=1 SV=1		ATGGCAGCCCCGGTGGGCAGGGGCCTGGTCTGGGAGCACCAGCGCTTCGTGTCCGCCCGGGCCTTCCCCGCGCTCGATCTGCCAATGCAGGTGAGCTGCGAGGCGTCCACCACACACATACCCGCAATCACGACATTCCAATTGCTATTTTACGTCGAATAGTGTCAAGATGCTCGGGGTCCTCCAGTACAGTCGGGGTTTCGCGACGCATTGCGGGGCGACGATGGATGGGTGTCGGTCCGGTCGGGCGCCAACGCAAAAGGTTCTTCATATGGCCATAATGCTCTATTCCTAGGCACGGTGGGCCACTGCCCATCTCAGCATGGATTTGAAATGCAGTCATAAAGCGGTTTCCGTCAGCACGGCGAAAAAGCTCCCTCTCTCTCTTTCTCCCTCTTT…
74447|scaffold_16|+|2032917|2037241	sp|P54647|VATA_DICDI	45.24	84	42	1	3266	3517	510	589	8e-48	85.9	V-type proton ATPase catalytic subunit A OS=Arabidopsis thaliana GN=VHA-A PE=1 SV=1
78597|scaffold_1|+|47019|77282	sp|Q8WXX0|DYH7_HUMAN	57.06	170	64	4	26749	27240	3513	3679	1e-47	194	Dynein heavy chain 7
74447|scaffold_16|+|2032917|2037241	tr|Q7SY46|Q7SY46_DANRE	71.76	85	24	0	2890	3144	429	513	1e-47	127	V-type proton ATPase catalytic subunit A OS=Arabidopsis thaliana GN=VHA-A PE=1 SV=1		ATGGCAGCCCCGGTGGGCAGGGGCCTGGTCTGGGAGCACCAGCGCTTCGTGTCCGCCCGGGCCTTCCCCGCGCTCGATCTGCCAATGCAGGTGAGCTGCGAGGCGTCCACCACACACATACCCGCAATCACGACATTCCAATTGCTATTTTACGTCGAATAGTGTCAAGATGCTCGGGGTCCTCCAGTACAGTCGGGGTTTCGCGACGCATTGCGGGGCGACGATGGATGGGTGTCGGTCCGGTCGGGCGCCAACGCAAAAGGTTCTTCATATGGCCATAATGCTCTATTCCTAGGCACGGTGGGCCACTGCCCATCTCAGCATGGATTTGAAATGCAGTCATAAAGCGGTTTCCGTCAGCACGGCGAAAAAGCTCCCTCTCTCTCTTTCTCCCTCTTT…
74447|scaffold_16|+|2032917|2037241	tr|Q7SY46|Q7SY46_DANRE	46.51	86	43	1	3266	3523	509	591	1e-47	85.9	V-type proton ATPase catalytic subunit A OS=Arabidopsis thaliana GN=VHA-A PE=1 SV=1
110102|scaffold_108|+|89183|170656	sp|P41376|IF4A1_ARATH	65.19	135	47	0	70594	70190	278	412	3e-47	184	Eukaryotic initiation factor 4A-III OS=Homo sapiens GN=EIF4A3 PE=1 SV=4
110102|scaffold_108|+|89183|170656	sp|P41376|IF4A1_ARATH	65.19	135	47	0	70594	70190	278	412	3e-47	184	Eukaryotic initiation factor 4A-III OS=Homo sapiens GN=EIF4A3 PE=1 SV=4		ATGGCAGCCCCGGTGGGCAGGGGCCTGGTCTGGGAGCACCAGCGCTTCGTGTCCGCCCGGGCCTTCCCCGCGCTCGATCTGCCAATGCAGGTGAGCTGCGAGGCGTCCACCACACACATACCCGCAATCACGACATTCCAATTGCTATTTTACGTCGAATAGTGTCAAGATGCTCGGGGTCCTCCAGTACAGTCGGGGTTTCGCGACGCATTGCGGGGCGACGATGGATGGGTGTCGGTCCGGTCGGGCGCCAACGCAAAAGGTTCTTCATATGGCCATAATGCTCTATTCCTAGGCACGGTGGGCCACTGCCCATCTCAGCATGGATTTGAAATGCAGTCATAAAGCGGTTTCCGTCAGCACGGCGAAAAAGCTCCCTCTCTCTCTTTCTCCCTCTTT…
74447|scaffold_16|+|2032917|2037241	sp|P48602|VATA1_DROME	42.86	245	70	3	136	870	22	196	3e-47	184	V-type proton ATPase catalytic subunit A OS=Arabidopsis thaliana GN=VHA-A PE=1 SV=1
110102|scaffold_108|+|89183|170656	sp|P41377|IF4A2_ARATH	65.19	135	47	0	70594	70190	278	412	6e-47	183	Eukaryotic initiation factor 4A-III OS=Homo sapiens GN=EIF4A3 PE=1 SV=4
110102|scaffold_108|+|89183|170656	tr|Q8IKF0|Q8IKF0_PLAF7	65.69	137	45	1	70594	70190	262	398	6e-47	183	Eukaryotic initiation factor 4A-III OS=Homo sapiens GN=EIF4A3 PE=1 SV=4		ATGGCAGCCCCGGTGGGCAGGGGCCTGGTCTGGGAGCACCAGCGCTTCGTGTCCGCCCGGGCCTTCCCCGCGCTCGATCTGCCAATGCAGGTGAGCTGCGAGGCGTCCACCACACACATACCCGCAATCACGACATTCCAATTGCTATTTTACGTCGAATAGTGTCAAGATGCTCGGGGTCCTCCAGTACAGTCGGGGTTTCGCGACGCATTGCGGGGCGACGATGGATGGGTGTCGGTCCGGTCGGGCGCCAACGCAAAAGGTTCTTCATATGGCCATAATGCTCTATTCCTAGGCACGGTGGGCCACTGCCCATCTCAGCATGGATTTGAAATGCAGTCATAAAGCGGTTTCCGTCAGCACGGCGAAAAAGCTCCCTCTCTCTCTTTCTCCCTCTTT…
110102|scaffold_108|+|89183|170656	sp|P41377|IF4A2_ARATH	65.19	135	47	0	70594	70190	278	412	6e-47	183	Eukaryotic initiation factor 4A-III OS=Homo sapiens GN=EIF4A3 PE=1 SV=4
110102|scaffold_108|+|89183|170656	tr|Q8IKF0|Q8IKF0_PLAF7	65.69	137	45	1	70594	70190	262	398	6e-47	183	Eukaryotic initiation factor 4A-III OS=Homo sapiens GN=EIF4A3 PE=1 SV=4
127260|scaffold_1|+|2494248|2498092	tr|Q4K834|Q4K834_PSEF5	43.7	238	117	4	474	1187	9	229	2e-46	177	Acetylornithine aminotransferase		ATGGCAGCCCCGGTGGGCAGGGGCCTGGTCTGGGAGCACCAGCGCTTCGTGTCCGCCCGGGCCTTCCCCGCGCTCGATCTGCCAATGCAGGTGAGCTGCGAGGCGTCCACCACACACATACCCGCAATCACGACATTCCAATTGCTATTTTACGTCGAATAGTGTCAAGATGCTCGGGGTCCTCCAGTACAGTCGGGGTTTCGCGACGCATTGCGGGGCGACGATGGATGGGTGTCGGTCCGGTCGGGCGCCAACGCAAAAGGTTCTTCATATGGCCATAATGCTCTATTCCTAGGCACGGTGGGCCACTGCCCATCTCAGCATGGATTTGAAATGCAGTCATAAAGCGGTTTCCGTCAGCACGGCGAAAAAGCTCCCTCTCTCTCTTTCTCCCTCTTT…
127260|scaffold_1|+|2494248|2498092	sp|O74548|ARGD_SCHPO	42.26	239	120	5	498	1190	39	267	2e-46	177	Acetylornithine aminotransferase
78597|scaffold_1|+|47019|77282	sp|Q9C0G6|DYH6_HUMAN	57.73	97	40	1	23024	23314	2994	3089	2e-46	124	Dynein heavy chain 7
78597|scaffold_1|+|47019|77282	sp|Q9C0G6|DYH6_HUMAN	66.67	63	21	0	23434	23622	3082	3144	2e-46	87.4	Dynein heavy chain 7		ATGGCAGCCCCGGTGGGCAGGGGCCTGGTCTGGGAGCACCAGCGCTTCGTGTCCGCCCGGGCCTTCCCCGCGCTCGATCTGCCAATGCAGGTGAGCTGCGAGGCGTCCACCACACACATACCCGCAATCACGACATTCCAATTGCTATTTTACGTCGAATAGTGTCAAGATGCTCGGGGTCCTCCAGTACAGTCGGGGTTTCGCGACGCATTGCGGGGCGACGATGGATGGGTGTCGGTCCGGTCGGGCGCCAACGCAAAAGGTTCTTCATATGGCCATAATGCTCTATTCCTAGGCACGGTGGGCCACTGCCCATCTCAGCATGGATTTGAAATGCAGTCATAAAGCGGTTTCCGTCAGCACGGCGAAAAAGCTCCCTCTCTCTCTTTCTCCCTCTTT…
110102|scaffold_108|+|89183|170656	sp|Q9CAI7|IF4A3_ARATH	62.96	135	50	0	70594	70190	280	414	2e-46	182	Eukaryotic initiation factor 4A-III OS=Homo sapiens GN=EIF4A3 PE=1 SV=4
110102|scaffold_108|+|89183|170656	sp|Q9CAI7|IF4A3_ARATH	62.96	135	50	0	70594	70190	280	414	2e-46	182	Eukaryotic initiation factor 4A-III OS=Homo sapiens GN=EIF4A3 PE=1 SV=4
59234|scaffold_14|-|447604|471267	tr|E9Q8T7|E9Q8T7_MOUSE	35.66	286	92	4	9250	10089	2231	2430	3e-46	161	Uncharacterized protein OS=Mus musculus GN=Dnahc1 PE=4 SV=1		ATGGCAGCCCCGGTGGGCAGGGGCCTGGTCTGGGAGCACCAGCGCTTCGTGTCCGCCCGGGCCTTCCCCGCGCTCGATCTGCCAATGCAGGTGAGCTGCGAGGCGTCCACCACACACATACCCGCAATCACGACATTCCAATTGCTATTTTACGTCGAATAGTGTCAAGATGCTCGGGGTCCTCCAGTACAGTCGGGGTTTCGCGACGCATTGCGGGGCGACGATGGATGGGTGTCGGTCCGGTCGGGCGCCAACGCAAAAGGTTCTTCATATGGCCATAATGCTCTATTCCTAGGCACGGTGGGCCACTGCCCATCTCAGCATGGATTTGAAATGCAGTCATAAAGCGGTTTCCGTCAGCACGGCGAAAAAGCTCCCTCTCTCTCTTTCTCCCTCTTT…
59234|scaffold_14|-|447604|471267	tr|E9Q8T7|E9Q8T7_MOUSE	41.67	60	34	1	10167	10346	2434	2492	3e-46	49.7	Uncharacterized protein OS=Mus musculus GN=Dnahc1 PE=4 SV=1
74236|scaffold_14|+|1602977|1626694	tr|Q9VB44|Q9VB44_DROME	36.21	348	198	10	19786	20787	3942	4279	5e-46	189	Dynein heavy chain 7
74236|scaffold_14|+|1602977|1626694	tr|Q0KI05|Q0KI05_DROME	36.21	348	198	10	19786	20787	4095	4432	5e-46	189	Dynein heavy chain 7		ATGGCAGCCCCGGTGGGCAGGGGCCTGGTCTGGGAGCACCAGCGCTTCGTGTCCGCCCGGGCCTTCCCCGCGCTCGATCTGCCAATGCAGGTGAGCTGCGAGGCGTCCACCACACACATACCCGCAATCACGACATTCCAATTGCTATTTTACGTCGAATAGTGTCAAGATGCTCGGGGTCCTCCAGTACAGTCGGGGTTTCGCGACGCATTGCGGGGCGACGATGGATGGGTGTCGGTCCGGTCGGGCGCCAACGCAAAAGGTTCTTCATATGGCCATAATGCTCTATTCCTAGGCACGGTGGGCCACTGCCCATCTCAGCATGGATTTGAAATGCAGTCATAAAGCGGTTTCCGTCAGCACGGCGAAAAAGCTCCCTCTCTCTCTTTCTCCCTCTTT…
104366|scaffold_15|-|601499|614668	sp|Q39043|HSP7L_ARATH	79.13	115	23	1	7956	8297	108	222	5e-46	182	Heat shock 70 kDa protein 12 OS=Arabidopsis thaliana GN=HSP70-11 PE=1 SV=2
104366|scaffold_15|-|601499|614668	sp|Q9LKR3|HSP7K_ARATH	79.13	115	23	1	7956	8297	108	222	5e-46	182	Heat shock 70 kDa protein 12 OS=Arabidopsis thaliana GN=HSP70-11 PE=1 SV=2
74447|scaffold_16|+|2032917|2037241	sp|P31406|VATA_SCHPO	42	250	75	4	127	873	28	208	5e-46	180	V-type proton ATPase catalytic subunit A OS=Arabidopsis thaliana GN=VHA-A PE=1 SV=1		ATGGCAGCCCCGGTGGGCAGGGGCCTGGTCTGGGAGCACCAGCGCTTCGTGTCCGCCCGGGCCTTCCCCGCGCTCGATCTGCCAATGCAGGTGAGCTGCGAGGCGTCCACCACACACATACCCGCAATCACGACATTCCAATTGCTATTTTACGTCGAATAGTGTCAAGATGCTCGGGGTCCTCCAGTACAGTCGGGGTTTCGCGACGCATTGCGGGGCGACGATGGATGGGTGTCGGTCCGGTCGGGCGCCAACGCAAAAGGTTCTTCATATGGCCATAATGCTCTATTCCTAGGCACGGTGGGCCACTGCCCATCTCAGCATGGATTTGAAATGCAGTCATAAAGCGGTTTCCGTCAGCACGGCGAAAAAGCTCCCTCTCTCTCTTTCTCCCTCTTT…
59234|scaffold_14|-|447604|471267	sp|Q8WXX0|DYH7_HUMAN	36.09	266	74	3	9292	10089	2016	2185	6e-46	160	Uncharacterized protein OS=Mus musculus GN=Dnahc1 PE=4 SV=1
59234|scaffold_14|-|447604|471267	sp|Q8WXX0|DYH7_HUMAN	42.55	47	27	0	10206	10346	2202	2248	6e-46	49.7	Uncharacterized protein OS=Mus musculus GN=Dnahc1 PE=4 SV=1
109722|scaffold_15|+|30565|34447	sp|P0A5B9|DNAK_MYCTU	59.24	157	62	1	649	1119	78	232	7e-46	179	Heat shock protein		ATGGCAGCCCCGGTGGGCAGGGGCCTGGTCTGGGAGCACCAGCGCTTCGTGTCCGCCCGGGCCTTCCCCGCGCTCGATCTGCCAATGCAGGTGAGCTGCGAGGCGTCCACCACACACATACCCGCAATCACGACATTCCAATTGCTATTTTACGTCGAATAGTGTCAAGATGCTCGGGGTCCTCCAGTACAGTCGGGGTTTCGCGACGCATTGCGGGGCGACGATGGATGGGTGTCGGTCCGGTCGGGCGCCAACGCAAAAGGTTCTTCATATGGCCATAATGCTCTATTCCTAGGCACGGTGGGCCACTGCCCATCTCAGCATGGATTTGAAATGCAGTCATAAAGCGGTTTCCGTCAGCACGGCGAAAAAGCTCCCTCTCTCTCTTTCTCCCTCTTT…
59234|scaffold_14|-|447604|471267	sp|Q9P2D7|DYH1_HUMAN	70.67	75	22	0	4065	4289	1511	1585	8e-46	119	Uncharacterized protein OS=Mus musculus GN=Dnahc1 PE=4 SV=1
59234|scaffold_14|-|447604|471267	sp|Q9P2D7|DYH1_HUMAN	44.33	97	52	2	3670	3960	1417	1511	8e-46	90.5	Uncharacterized protein OS=Mus musculus GN=Dnahc1 PE=4 SV=1
78597|scaffold_1|+|47019|77282	tr|E9Q8T7|E9Q8T7_MOUSE	54.22	166	75	1	26743	27240	3738	3902	1e-45	187	Dynein heavy chain 7		ATGGCAGCCCCGGTGGGCAGGGGCCTGGTCTGGGAGCACCAGCGCTTCGTGTCCGCCCGGGCCTTCCCCGCGCTCGATCTGCCAATGCAGGTGAGCTGCGAGGCGTCCACCACACACATACCCGCAATCACGACATTCCAATTGCTATTTTACGTCGAATAGTGTCAAGATGCTCGGGGTCCTCCAGTACAGTCGGGGTTTCGCGACGCATTGCGGGGCGACGATGGATGGGTGTCGGTCCGGTCGGGCGCCAACGCAAAAGGTTCTTCATATGGCCATAATGCTCTATTCCTAGGCACGGTGGGCCACTGCCCATCTCAGCATGGATTTGAAATGCAGTCATAAAGCGGTTTCCGTCAGCACGGCGAAAAAGCTCCCTCTCTCTCTTTCTCCCTCTTT…
78720|scaffold_1|+|1996501|2004120	sp|P09151|LEU1_ECOLI	49.73	183	91	1	2175	2723	70	251	2e-45	177	2-isopropylmalate synthase 1
80229|scaffold_10|+|1098818|1107543	tr|Q18031|Q18031_CAEEL	52.05	146	69	1	5479	5916	689	833	2e-45	134	NAD(P) transhydrogenase
80229|scaffold_10|+|1098818|1107543	tr|Q18031|Q18031_CAEEL	43.53	85	48	0	5144	5398	602	686	2e-45	72.4	NAD(P) transhydrogenase		ATGCAACGTACCTATGGTCTGCAAAAGCCGACTGGCACAAGGCCATTGAAAGCTGGCCGTAGTGTGTGCAACCCTATCTTCCTAGCGTCGCGTATAGCTGAGGTTAATACAATTCAACCTTCAAGCAGCGGCCGCACCGCTGGGATGGAGGCGCCCACATCTGGGAGCCGCAGCGGGGAATCTTCGACTTTATTGTCTCCTATGTTCGGACGCTCGGCTTCGAGTGTGGCGGATCATCGGCTTGTCGCGTCGCTCGGATCTGGTGCTATTCTTACGTCGTCCTTGATTGCCAAGGCGGCGAACTTGTCGATTGAAGAGGTTCGTGCCGGCGCAGCAATTAAAATTATCGTGAATAGCCACATGTAATTATATCTATTTGGAAACCCACAGGGTCCTATG…
104366|scaffold_15|-|601499|614668	tr|B9RYP6|B9RYP6_RICCO	78.26	115	24	1	7956	8297	108	222	4e-45	180	Heat shock 70 kDa protein 12 OS=Arabidopsis thaliana GN=HSP70-11 PE=1 SV=2		ATGCAACGTACCTATGGTCTGCAAAAGCCGACTGGCACAAGGCCATTGAAAGCTGGCCGTAGTGTGTGCAACCCTATCTTCCTAGCGTCGCGTATAGCTGAGGTTAATACAATTCAACCTTCAAGCAGCGGCCGCACCGCTGGGATGGAGGCGCCCACATCTGGGAGCCGCAGCGGGGAATCTTCGACTTTATTGTCTCCTATGTTCGGACGCTCGGCTTCGAGTGTGGCGGATCATCGGCTTGTCGCGTCGCTCGGATCTGGTGCTATTCTTACGTCGTCCTTGATTGCCAAGGCGGCGAACTTGTCGATTGAAGAGGTTCGTGCCGGCGCAGCAATTAAAATTATCGTGAATAGCCACATGTAATTATATCTATTTGGAAACCCACAGGGTCCTATG…
109722|scaffold_15|+|30565|34447	sp|Q5HV33|DNAK_CAMJR	52.3	174	78	3	598	1119	86	254	4e-45	177	Heat shock protein		ATGCAACGTACCTATGGTCTGCAAAAGCCGACTGGCACAAGGCCATTGAAAGCTGGCCGTAGTGTGTGCAACCCTATCTTCCTAGCGTCGCGTATAGCTGAGGTTAATACAATTCAACCTTCAAGCAGCGGCCGCACCGCTGGGATGGAGGCGCCCACATCTGGGAGCCGCAGCGGGGAATCTTCGACTTTATTGTCTCCTATGTTCGGACGCTCGGCTTCGAGTGTGGCGGATCATCGGCTTGTCGCGTCGCTCGGATCTGGTGCTATTCTTACGTCGTCCTTGATTGCCAAGGCGGCGAACTTGTCGATTGAAGAGGTTCGTGCCGGCGCAGCAATTAAAATTATCGTGAATAGCCACATGTAATTATATCTATTTGGAAACCCACAGGGTCCTATG…
120224|scaffold_1|+|3955456|3963346	tr|Q9FG73|Q9FG73_ARATH	75.89	112	27	0	3899	4234	343	454	8e-45	178	Nucleolar protein-like OS=Arabidopsis thaliana GN=OLI2 PE=4 SV=1		ATGCAACGTACCTATGGTCTGCAAAAGCCGACTGGCACAAGGCCATTGAAAGCTGGCCGTAGTGTGTGCAACCCTATCTTCCTAGCGTCGCGTATAGCTGAGGTTAATACAATTCAACCTTCAAGCAGCGGCCGCACCGCTGGGATGGAGGCGCCCACATCTGGGAGCCGCAGCGGGGAATCTTCGACTTTATTGTCTCCTATGTTCGGACGCTCGGCTTCGAGTGTGGCGGATCATCGGCTTGTCGCGTCGCTCGGATCTGGTGCTATTCTTACGTCGTCCTTGATTGCCAAGGCGGCGAACTTGTCGATTGAAGAGGTTCGTGCCGGCGCAGCAATTAAAATTATCGTGAATAGCCACATGTAATTATATCTATTTGGAAACCCACAGGGTCCTATG…
74236|scaffold_14|+|1602977|1626694	sp|Q8TD57|DYH3_HUMAN	45.06	233	119	4	21025	21720	3698	3922	1e-44	184	Dynein heavy chain 7		ATGCAACGTACCTATGGTCTGCAAAAGCCGACTGGCACAAGGCCATTGAAAGCTGGCCGTAGTGTGTGCAACCCTATCTTCCTAGCGTCGCGTATAGCTGAGGTTAATACAATTCAACCTTCAAGCAGCGGCCGCACCGCTGGGATGGAGGCGCCCACATCTGGGAGCCGCAGCGGGGAATCTTCGACTTTATTGTCTCCTATGTTCGGACGCTCGGCTTCGAGTGTGGCGGATCATCGGCTTGTCGCGTCGCTCGGATCTGGTGCTATTCTTACGTCGTCCTTGATTGCCAAGGCGGCGAACTTGTCGATTGAAGAGGTTCGTGCCGGCGCAGCAATTAAAATTATCGTGAATAGCCACATGTAATTATATCTATTTGGAAACCCACAGGGTCCTATG…
109722|scaffold_15|+|30565|34447	sp|P48723|HSP13_HUMAN	44.44	162	88	2	571	1056	107	266	1e-44	134	Heat shock protein		ATGCAACGTACCTATGGTCTGCAAAAGCCGACTGGCACAAGGCCATTGAAAGCTGGCCGTAGTGTGTGCAACCCTATCTTCCTAGCGTCGCGTATAGCTGAGGTTAATACAATTCAACCTTCAAGCAGCGGCCGCACCGCTGGGATGGAGGCGCCCACATCTGGGAGCCGCAGCGGGGAATCTTCGACTTTATTGTCTCCTATGTTCGGACGCTCGGCTTCGAGTGTGGCGGATCATCGGCTTGTCGCGTCGCTCGGATCTGGTGCTATTCTTACGTCGTCCTTGATTGCCAAGGCGGCGAACTTGTCGATTGAAGAGGTTCGTGCCGGCGCAGCAATTAAAATTATCGTGAATAGCCACATGTAATTATATCTATTTGGAAACCCACAGGGTCCTATG…
109722|scaffold_15|+|30565|34447	sp|P48723|HSP13_HUMAN	47.95	73	36	1	264	476	33	105	1e-44	68.6	Heat shock protein		ATGGCGATGCGGAAAGCGAAGGTTTTTGCCGGAATCATCGTTTTGATTCTCCTTCCGATTGTTGTTCACGGCATCAGGTAGGGTATGCCTTCGAATGGCCCGTTAGATCCGCTGGCGAAGCTCTTCCTTGTCCGATAATGATTGCAGTTCAACGACCTTTTGAATGCCTCGCACCAGCAATACAGCCGCACAGCCCCTTATCCACATCCAACATTTTCATCATTCCATTCAGCCAAAAAGAACCTGCCTCGACGGCTTCTGTCCGCCTCACCGCTGTGCTGCGTGGCGATGGTCACGTTCAATCCCATCTCAGTCCTAACCACACTTCCCCACCGCATGCACGGAGGCCCACGCACTCTGGAACCCCGCGTAGCCATTCATTCCTGAAAGGTCTGGCAA…
109722|scaffold_15|+|30565|34447	tr|F5H3L8|F5H3L8_HUMAN	68.12	138	43	1	706	1119	123	259	1e-44	175	Heat shock protein		ATGGCGATGCGGAAAGCGAAGGTTTTTGCCGGAATCATCGTTTTGATTCTCCTTCCGATTGTTGTTCACGGCATCAGGTAGGGTATGCCTTCGAATGGCCCGTTAGATCCGCTGGCGAAGCTCTTCCTTGTCCGATAATGATTGCAGTTCAACGACCTTTTGAATGCCTCGCACCAGCAATACAGCCGCACAGCCCCTTATCCACATCCAACATTTTCATCATTCCATTCAGCCAAAAAGAACCTGCCTCGACGGCTTCTGTCCGCCTCACCGCTGTGCTGCGTGGCGATGGTCACGTTCAATCCCATCTCAGTCCTAACCACACTTCCCCACCGCATGCACGGAGGCCCACGCACTCTGGAACCCCGCGTAGCCATTCATTCCTGAAAGGTCTGGCAA…
78597|scaffold_1|+|47019|77282	sp|Q9C0G6|DYH6_HUMAN	51.53	163	73	3	26758	27240	3629	3787	2e-44	184	Dynein heavy chain 7		ATGGCGATGCGGAAAGCGAAGGTTTTTGCCGGAATCATCGTTTTGATTCTCCTTCCGATTGTTGTTCACGGCATCAGGTAGGGTATGCCTTCGAATGGCCCGTTAGATCCGCTGGCGAAGCTCTTCCTTGTCCGATAATGATTGCAGTTCAACGACCTTTTGAATGCCTCGCACCAGCAATACAGCCGCACAGCCCCTTATCCACATCCAACATTTTCATCATTCCATTCAGCCAAAAAGAACCTGCCTCGACGGCTTCTGTCCGCCTCACCGCTGTGCTGCGTGGCGATGGTCACGTTCAATCCCATCTCAGTCCTAACCACACTTCCCCACCGCATGCACGGAGGCCCACGCACTCTGGAACCCCGCGTAGCCATTCATTCCTGAAAGGTCTGGCAA…
78597|scaffold_1|+|47019|77282	sp|Q8TD57|DYH3_HUMAN	55.56	162	68	3	26758	27234	3608	3768	2e-44	184	Dynein heavy chain 7		ATGGCGATGCGGAAAGCGAAGGTTTTTGCCGGAATCATCGTTTTGATTCTCCTTCCGATTGTTGTTCACGGCATCAGGTAGGGTATGCCTTCGAATGGCCCGTTAGATCCGCTGGCGAAGCTCTTCCTTGTCCGATAATGATTGCAGTTCAACGACCTTTTGAATGCCTCGCACCAGCAATACAGCCGCACAGCCCCTTATCCACATCCAACATTTTCATCATTCCATTCAGCCAAAAAGAACCTGCCTCGACGGCTTCTGTCCGCCTCACCGCTGTGCTGCGTGGCGATGGTCACGTTCAATCCCATCTCAGTCCTAACCACACTTCCCCACCGCATGCACGGAGGCCCACGCACTCTGGAACCCCGCGTAGCCATTCATTCCTGAAAGGTCTGGCAA…
59940|scaffold_16|+|1019359|1021562	sp|Q39192|SRK2D_ARATH	50.26	195	24	3	314	898	49	170	2e-44	166	Serine/threonine-protein kinase SRK2D OS=Arabidopsis thaliana GN=SRK2D PE=1 SV=1
104742|scaffold_19|-|225311|242013	tr|Q84K35|Q84K35_ARATH	63.16	171	63	0	14260	14772	30	200	2e-44	171	Indigoidine synthase A-like protein OS=Arabidopsis thaliana GN=At1g50510 PE=2 SV=1
59940|scaffold_16|+|1019359|1021562	sp|Q940H6|SRK2E_ARATH	50.26	195	24	3	314	898	47	168	4e-44	165	Serine/threonine-protein kinase SRK2D OS=Arabidopsis thaliana GN=SRK2D PE=1 SV=1
78597|scaffold_1|+|47019|77282	sp|Q9C0G6|DYH6_HUMAN	66.67	132	43	1	12331	12726	1784	1914	7e-44	182	Dynein heavy chain 7
59234|scaffold_14|-|447604|471267	tr|E9Q8T7|E9Q8T7_MOUSE	68	75	24	0	4065	4289	1496	1570	7e-44	114	Uncharacterized protein OS=Mus musculus GN=Dnahc1 PE=4 SV=1
59234|scaffold_14|-|447604|471267	tr|E9Q8T7|E9Q8T7_MOUSE	42.27	97	54	1	3670	3960	1402	1496	7e-44	89	Uncharacterized protein OS=Mus musculus GN=Dnahc1 PE=4 SV=1
59234|scaffold_14|-|447604|471267	tr|E9Q0Y9|E9Q0Y9_MOUSE	68	75	24	0	4065	4289	770	844	7e-44	114	Uncharacterized protein OS=Mus musculus GN=Dnahc1 PE=4 SV=1
59234|scaffold_14|-|447604|471267	tr|E9Q0Y9|E9Q0Y9_MOUSE	42.27	97	54	1	3670	3960	676	770	7e-44	89	Uncharacterized protein OS=Mus musculus GN=Dnahc1 PE=4 SV=1
109722|scaffold_15|+|30565|34447	tr|Q20752|Q20752_CAEEL	41.92	167	94	2	565	1056	108	274	7e-44	132	Heat shock protein
109722|scaffold_15|+|30565|34447	tr|Q20752|Q20752_CAEEL	51.35	74	33	2	264	476	35	108	7e-44	68.2	Heat shock protein
58337|scaffold_10|-|1284499|1289790	tr|A8JCV0|A8JCV0_CHLRE	72.65	117	26	1	2243	2575	264	380	1e-43	173	Cysteinyl-tRNA synthetase (Fragment) OS=Chlamydomonas reinhardtii GN=CHLREDRAFT_153062 PE=3 SV=1
80779|scaffold_15|+|1327072|1340977	tr|Q68K27|Q68K27_CHLRE	91.4	93	8	0	10027	10305	998	1090	1e-43	179	Intraflagellar transport particle protein 140 OS=Chlamydomonas reinhardtii GN=IFT140 PE=1 SV=1
127260|scaffold_1|+|2494248|2498092	sp|P18335|ARGD_ECOLI	42.15	223	120	3	522	1190	17	230	2e-43	167	Acetylornithine aminotransferase
78597|scaffold_1|+|47019|77282	sp|Q9P2D7|DYH1_HUMAN	51.81	166	79	1	26743	27240	3818	3982	2e-43	181	Dynein heavy chain 7
80229|scaffold_10|+|1098818|1107543	tr|Q8C9V5|Q8C9V5_MOUSE	58.57	140	57	1	5497	5916	374	512	2e-43	154	NAD(P) transhydrogenase		TGGGCTGAACCCTTCTATAGCTAAAGCTGCCAATATCTCAGGAAAAGCTTTTGTTCTATAGCTTTTAGGAAACTCGGCTCAGGACCATGGGCAAAGGAATGGGAGCAGTTCTTTCTAGGAAGAAGAAGGTGCGCCCAAGCACATAACTACGTTACACGTGCGTTGGAAGCTACTTGATTGGGGCCTAGCTCCCCCCGACAACATCCATCGAGTCTTTTCTCTCGCCTTTGGCATCGGATTATCCTGCGACAATTGTGTTAATATTGAAAAGGAAGTTGCTTTAATAAATGTTTGGGGCATAATCATGCAATCTTAACACTTTTGCGCCCATCACAGGCGGACGACGCCGCAGCACCACCCGCCACGGGTGAAGCAGCAGATTCTGCACCGGCTGCGCCT…
80229|scaffold_10|+|1098818|1107543	tr|Q8C9V5|Q8C9V5_MOUSE	39.39	66	36	1	5201	5386	297	362	2e-43	46.2	NAD(P) transhydrogenase		TGGGCTGAACCCTTCTATAGCTAAAGCTGCCAATATCTCAGGAAAAGCTTTTGTTCTATAGCTTTTAGGAAACTCGGCTCAGGACCATGGGCAAAGGAATGGGAGCAGTTCTTTCTAGGAAGAAGAAGGTGCGCCCAAGCACATAACTACGTTACACGTGCGTTGGAAGCTACTTGATTGGGGCCTAGCTCCCCCCGACAACATCCATCGAGTCTTTTCTCTCGCCTTTGGCATCGGATTATCCTGCGACAATTGTGTTAATATTGAAAAGGAAGTTGCTTTAATAAATGTTTGGGGCATAATCATGCAATCTTAACACTTTTGCGCCCATCACAGGCGGACGACGCCGCAGCACCACCCGCCACGGGTGAAGCAGCAGATTCTGCACCGGCTGCGCCT…
104366|scaffold_15|-|601499|614668	sp|Q8H1B3|HSP7M_ARATH	73.68	114	30	0	7956	8297	123	236	2e-43	174	Heat shock 70 kDa protein 12 OS=Arabidopsis thaliana GN=HSP70-11 PE=1 SV=2		TGGGCTGAACCCTTCTATAGCTAAAGCTGCCAATATCTCAGGAAAAGCTTTTGTTCTATAGCTTTTAGGAAACTCGGCTCAGGACCATGGGCAAAGGAATGGGAGCAGTTCTTTCTAGGAAGAAGAAGGTGCGCCCAAGCACATAACTACGTTACACGTGCGTTGGAAGCTACTTGATTGGGGCCTAGCTCCCCCCGACAACATCCATCGAGTCTTTTCTCTCGCCTTTGGCATCGGATTATCCTGCGACAATTGTGTTAATATTGAAAAGGAAGTTGCTTTAATAAATGTTTGGGGCATAATCATGCAATCTTAACACTTTTGCGCCCATCACAGGCGGACGACGCCGCAGCACCACCCGCCACGGGTGAAGCAGCAGATTCTGCACCGGCTGCGCCT…
74447|scaffold_16|+|2032917|2037241	sp|P50516|VATA_MOUSE	76.99	113	25	1	1004	1342	201	312	2e-43	171	V-type proton ATPase catalytic subunit A OS=Arabidopsis thaliana GN=VHA-A PE=1 SV=1		TGGGCTGAACCCTTCTATAGCTAAAGCTGCCAATATCTCAGGAAAAGCTTTTGTTCTATAGCTTTTAGGAAACTCGGCTCAGGACCATGGGCAAAGGAATGGGAGCAGTTCTTTCTAGGAAGAAGAAGGTGCGCCCAAGCACATAACTACGTTACACGTGCGTTGGAAGCTACTTGATTGGGGCCTAGCTCCCCCCGACAACATCCATCGAGTCTTTTCTCTCGCCTTTGGCATCGGATTATCCTGCGACAATTGTGTTAATATTGAAAAGGAAGTTGCTTTAATAAATGTTTGGGGCATAATCATGCAATCTTAACACTTTTGCGCCCATCACAGGCGGACGACGCCGCAGCACCACCCGCCACGGGTGAAGCAGCAGATTCTGCACCGGCTGCGCCT…
74447|scaffold_16|+|2032917|2037241	sp|P31404|VATA_BOVIN	76.99	113	25	1	1004	1342	201	312	2e-43	171	V-type proton ATPase catalytic subunit A OS=Arabidopsis thaliana GN=VHA-A PE=1 SV=1		TGGGCTGAACCCTTCTATAGCTAAAGCTGCCAATATCTCAGGAAAAGCTTTTGTTCTATAGCTTTTAGGAAACTCGGCTCAGGACCATGGGCAAAGGAATGGGAGCAGTTCTTTCTAGGAAGAAGAAGGTGCGCCCAAGCACATAACTACGTTACACGTGCGTTGGAAGCTACTTGATTGGGGCCTAGCTCCCCCCGACAACATCCATCGAGTCTTTTCTCTCGCCTTTGGCATCGGATTATCCTGCGACAATTGTGTTAATATTGAAAAGGAAGTTGCTTTAATAAATGTTTGGGGCATAATCATGCAATCTTAACACTTTTGCGCCCATCACAGGCGGACGACGCCGCAGCACCACCCGCCACGGGTGAAGCAGCAGATTCTGCACCGGCTGCGCCT…
74447|scaffold_16|+|2032917|2037241	sp|Q9XW92|VATA_CAEEL	74.36	117	29	1	992	1342	186	301	2e-43	171	V-type proton ATPase catalytic subunit A OS=Arabidopsis thaliana GN=VHA-A PE=1 SV=1		TGGGCTGAACCCTTCTATAGCTAAAGCTGCCAATATCTCAGGAAAAGCTTTTGTTCTATAGCTTTTAGGAAACTCGGCTCAGGACCATGGGCAAAGGAATGGGAGCAGTTCTTTCTAGGAAGAAGAAGGTGCGCCCAAGCACATAACTACGTTACACGTGCGTTGGAAGCTACTTGATTGGGGCCTAGCTCCCCCCGACAACATCCATCGAGTCTTTTCTCTCGCCTTTGGCATCGGATTATCCTGCGACAATTGTGTTAATATTGAAAAGGAAGTTGCTTTAATAAATGTTTGGGGCATAATCATGCAATCTTAACACTTTTGCGCCCATCACAGGCGGACGACGCCGCAGCACCACCCGCCACGGGTGAAGCAGCAGATTCTGCACCGGCTGCGCCT…
120224|scaffold_1|+|3955456|3963346	tr|Q8VYM6|Q8VYM6_ARATH	76.58	111	26	0	3899	4231	326	436	3e-43	173	Nucleolar protein-like OS=Arabidopsis thaliana GN=OLI2 PE=4 SV=1		TGGGCTGAACCCTTCTATAGCTAAAGCTGCCAATATCTCAGGAAAAGCTTTTGTTCTATAGCTTTTAGGAAACTCGGCTCAGGACCATGGGCAAAGGAATGGGAGCAGTTCTTTCTAGGAAGAAGAAGGTGCGCCCAAGCACATAACTACGTTACACGTGCGTTGGAAGCTACTTGATTGGGGCCTAGCTCCCCCCGACAACATCCATCGAGTCTTTTCTCTCGCCTTTGGCATCGGATTATCCTGCGACAATTGTGTTAATATTGAAAAGGAAGTTGCTTTAATAAATGTTTGGGGCATAATCATGCAATCTTAACACTTTTGCGCCCATCACAGGCGGACGACGCCGCAGCACCACCCGCCACGGGTGAAGCAGCAGATTCTGCACCGGCTGCGCCT…
100009|scaffold_102|+|57397|63654	tr|O22854|O22854_ARATH	67.26	113	37	0	5917	6255	521	633	3e-43	172	Electron-transferring-flavoprotein dehydrogenase OS=Arabidopsis thaliana GN=ETFQO PE=4 SV=1		TGGGCTGAACCCTTCTATAGCTAAAGCTGCCAATATCTCAGGAAAAGCTTTTGTTCTATAGCTTTTAGGAAACTCGGCTCAGGACCATGGGCAAAGGAATGGGAGCAGTTCTTTCTAGGAAGAAGAAGGTGCGCCCAAGCACATAACTACGTTACACGTGCGTTGGAAGCTACTTGATTGGGGCCTAGCTCCCCCCGACAACATCCATCGAGTCTTTTCTCTCGCCTTTGGCATCGGATTATCCTGCGACAATTGTGTTAATATTGAAAAGGAAGTTGCTTTAATAAATGTTTGGGGCATAATCATGCAATCTTAACACTTTTGCGCCCATCACAGGCGGACGACGCCGCAGCACCACCCGCCACGGGTGAAGCAGCAGATTCTGCACCGGCTGCGCCT…
84748|scaffold_117|-|116864|121206	sp|P40231|CSK2A_SCHPO	74.76	103	26	0	1816	2124	160	262	3e-43	166	Casein kinase II subunit alpha OS=Drosophila melanogaster GN=CkIIalpha PE=1 SV=2		TGGGCTGAACCCTTCTATAGCTAAAGCTGCCAATATCTCAGGAAAAGCTTTTGTTCTATAGCTTTTAGGAAACTCGGCTCAGGACCATGGGCAAAGGAATGGGAGCAGTTCTTTCTAGGAAGAAGAAGGTGCGCCCAAGCACATAACTACGTTACACGTGCGTTGGAAGCTACTTGATTGGGGCCTAGCTCCCCCCGACAACATCCATCGAGTCTTTTCTCTCGCCTTTGGCATCGGATTATCCTGCGACAATTGTGTTAATATTGAAAAGGAAGTTGCTTTAATAAATGTTTGGGGCATAATCATGCAATCTTAACACTTTTGCGCCCATCACAGGCGGACGACGCCGCAGCACCACCCGCCACGGGTGAAGCAGCAGATTCTGCACCGGCTGCGCCT…
59234|scaffold_14|-|447604|471267	sp|Q8WXX0|DYH7_HUMAN	68	75	24	0	4065	4289	1258	1332	3e-43	115	Uncharacterized protein OS=Mus musculus GN=Dnahc1 PE=4 SV=1
59234|scaffold_14|-|447604|471267	sp|Q8WXX0|DYH7_HUMAN	45.26	95	51	1	3676	3960	1165	1258	3e-43	85.5	Uncharacterized protein OS=Mus musculus GN=Dnahc1 PE=4 SV=1
110102|scaffold_108|+|89183|170656	tr|P90529|P90529_DICDI	61.48	135	50	1	70594	70190	263	395	6e-43	171	Eukaryotic initiation factor 4A-III OS=Homo sapiens GN=EIF4A3 PE=1 SV=4
110102|scaffold_108|+|89183|170656	tr|P90529|P90529_DICDI	61.48	135	50	1	70594	70190	263	395	6e-43	171	Eukaryotic initiation factor 4A-III OS=Homo sapiens GN=EIF4A3 PE=1 SV=4
84748|scaffold_117|-|116864|121206	tr|Q5ACJ0|Q5ACJ0_CANAL	74.04	104	27	0	1816	2127	241	344	6e-43	167	Casein kinase II subunit alpha OS=Drosophila melanogaster GN=CkIIalpha PE=1 SV=2
109722|scaffold_15|+|30565|34447	sp|Q9LKR3|HSP7K_ARATH	74.67	150	36	1	2690	3133	470	619	6e-43	170	Heat shock protein
74447|scaffold_16|+|2032917|2037241	sp|Q5R5H2|VATA_PONAB	76.11	113	26	1	1004	1342	201	312	6e-43	170	V-type proton ATPase catalytic subunit A OS=Arabidopsis thaliana GN=VHA-A PE=1 SV=1
74447|scaffold_16|+|2032917|2037241	sp|P38606|VATA_HUMAN	76.11	113	26	1	1004	1342	201	312	6e-43	170	V-type proton ATPase catalytic subunit A OS=Arabidopsis thaliana GN=VHA-A PE=1 SV=1
84552|scaffold_100|-|132791|136503	sp|P17694|NDUS2_BOVIN	46.33	218	99	5	3090	3710	253	463	7e-43	167	Uncharacterized protein OS=Mus musculus GN=Ndufs2 PE=3 SV=1
84713|scaffold_113|-|182858|192961	tr|Q3TKV1|Q3TKV1_MOUSE	53.61	166	74	2	248	745	52	214	8e-43	174	MCG129789
84713|scaffold_113|-|182858|192961	sp|Q8VDM4|PSMD2_MOUSE	53.61	166	74	2	248	745	52	214	8e-43	174	MCG129789
84748|scaffold_117|-|116864|121206	sp|Q02720|CSK2A_DICDI	71.15	104	30	0	1816	2127	164	267	8e-43	164	Casein kinase II subunit alpha OS=Drosophila melanogaster GN=CkIIalpha PE=1 SV=2
80244|scaffold_10|-|1191001|1192851	sp|Q9C681|H2A1_ARATH	83.87	93	13	1	882	1160	25	115	1e-42	153	Probable histone H2A.1 OS=Arabidopsis thaliana GN=At1g51060 PE=1 SV=1
59940|scaffold_16|+|1019359|1021562	sp|P43291|SRK2A_ARATH	51.65	182	34	3	398	928	34	166	1e-42	161	Serine/threonine-protein kinase SRK2D OS=Arabidopsis thaliana GN=SRK2D PE=1 SV=1
84552|scaffold_100|-|132791|136503	sp|Q0MQG3|NDUS2_PONPY	46.33	218	99	5	3090	3710	253	463	2e-42	166	Uncharacterized protein OS=Mus musculus GN=Ndufs2 PE=3 SV=1
84713|scaffold_113|-|182858|192961	sp|Q13200|PSMD2_HUMAN	54.17	168	70	3	248	745	52	214	2e-42	172	MCG129789
109722|scaffold_15|+|30565|34447	sp|Q54MR6|HS7C5_DICDI	32.58	178	107	3	565	1059	76	253	2e-42	103	Heat shock protein
109722|scaffold_15|+|30565|34447	sp|Q54MR6|HS7C5_DICDI	56.94	72	31	0	264	479	6	77	2e-42	92.8	Heat shock protein
59940|scaffold_16|+|1019359|1021562	sp|Q39193|SRK2I_ARATH	47.18	195	30	3	314	898	48	169	2e-42	160	Serine/threonine-protein kinase SRK2D OS=Arabidopsis thaliana GN=SRK2D PE=1 SV=1
59940|scaffold_16|+|1019359|1021562	sp|Q9C958|SRK2B_ARATH	53.66	164	27	2	398	889	34	148	2e-42	160	Serine/threonine-protein kinase SRK2D OS=Arabidopsis thaliana GN=SRK2D PE=1 SV=1
74447|scaffold_16|+|2032917|2037241	sp|Q27331|VATA2_DROME	75.89	112	26	1	1007	1342	199	309	2e-42	168	V-type proton ATPase catalytic subunit A OS=Arabidopsis thaliana GN=VHA-A PE=1 SV=1
80189|scaffold_10|-|465026|484446	tr|A8J189|A8J189_CHLRE	83.33	102	17	0	7301	7606	921	1022	3e-42	175	SEC7/BIG-like ARF-guanine nucleotide exchange factor (Fragment) OS=Chlamydomonas reinhardtii GN=CHLREDRAFT_148829 PE=4 SV=1
84552|scaffold_100|-|132791|136503	sp|Q91WD5|NDUS2_MOUSE	45.87	218	100	5	3090	3710	253	463	3e-42	165	Uncharacterized protein OS=Mus musculus GN=Ndufs2 PE=3 SV=1
84552|scaffold_100|-|132791|136503	sp|Q0MQG5|NDUS2_PANTR	46.33	218	99	5	3090	3710	253	463	3e-42	165	Uncharacterized protein OS=Mus musculus GN=Ndufs2 PE=3 SV=1
84552|scaffold_100|-|132791|136503	sp|O75306|NDUS2_HUMAN	46.33	218	99	5	3090	3710	253	463	3e-42	165	Uncharacterized protein OS=Mus musculus GN=Ndufs2 PE=3 SV=1
84552|scaffold_100|-|132791|136503	sp|Q0MQG4|NDUS2_GORGO	46.33	218	99	5	3090	3710	253	463	3e-42	165	Uncharacterized protein OS=Mus musculus GN=Ndufs2 PE=3 SV=1
109722|scaffold_15|+|30565|34447	tr|B9RYP6|B9RYP6_RICCO	74.67	150	36	1	2690	3133	470	619	3e-42	168	Heat shock protein
74447|scaffold_16|+|2032917|2037241	sp|Q29048|VATA_PIG	76.11	113	26	1	1004	1342	201	312	3e-42	168	V-type proton ATPase catalytic subunit A OS=Arabidopsis thaliana GN=VHA-A PE=1 SV=1
84552|scaffold_100|-|132791|136503	tr|Q8HCQ3|Q8HCQ3_ORYSJ	64.29	126	45	0	3333	3710	269	394	4e-42	163	Uncharacterized protein OS=Mus musculus GN=Ndufs2 PE=3 SV=1
84552|scaffold_100|-|132791|136503	tr|Q2F990|Q2F990_ORYSI	64.29	126	45	0	3333	3710	269	394	4e-42	163	Uncharacterized protein OS=Mus musculus GN=Ndufs2 PE=3 SV=1
109722|scaffold_15|+|30565|34447	sp|Q39043|HSP7L_ARATH	73.33	150	38	1	2690	3133	470	619	4e-42	167	Heat shock protein
74447|scaffold_16|+|2032917|2037241	tr|Q7SY46|Q7SY46_DANRE	75.22	113	27	1	1004	1342	201	312	4e-42	167	V-type proton ATPase catalytic subunit A OS=Arabidopsis thaliana GN=VHA-A PE=1 SV=1
74447|scaffold_16|+|2032917|2037241	sp|P48602|VATA1_DROME	75.89	112	26	1	1007	1342	199	309	4e-42	167	V-type proton ATPase catalytic subunit A OS=Arabidopsis thaliana GN=VHA-A PE=1 SV=1
84748|scaffold_117|-|116864|121206	sp|P15790|CSK21_YEAST	71.84	103	29	0	1816	2124	195	297	5e-42	163	Casein kinase II subunit alpha OS=Drosophila melanogaster GN=CkIIalpha PE=1 SV=2
80229|scaffold_10|+|1098818|1107543	tr|Q55F30|Q55F30_DICDI	53.15	143	61	2	5503	5916	810	951	7e-42	130	NAD(P) transhydrogenase
80229|scaffold_10|+|1098818|1107543	tr|Q55F30|Q55F30_DICDI	38.46	91	54	1	5144	5410	718	808	7e-42	65.1	NAD(P) transhydrogenase
80244|scaffold_10|-|1191001|1192851	sp|Q9LD28|H2A6_ARATH	82.8	93	14	1	882	1160	25	115	7e-42	150	Probable histone H2A.1 OS=Arabidopsis thaliana GN=At1g51060 PE=1 SV=1
80244|scaffold_10|-|1191001|1192851	sp|O81826|H2A3_ARATH	82.8	93	14	1	882	1160	25	115	7e-42	150	Probable histone H2A.1 OS=Arabidopsis thaliana GN=At1g51060 PE=1 SV=1
84713|scaffold_113|-|182858|192961	sp|Q6XJG8|RPN1B_ARATH	54.55	165	69	3	248	736	46	206	7e-42	171	MCG129789
84552|scaffold_100|-|132791|136503	tr|D3YXT0|D3YXT0_MOUSE	62.7	126	47	0	3333	3710	312	437	9e-42	163	Uncharacterized protein OS=Mus musculus GN=Ndufs2 PE=3 SV=1
89222|scaffold_11|-|1999163|2010996	tr|Q9XEA0|Q9XEA0_ARATH	62.79	129	37	2	677	1057	99	218	1e-41	171	AT4g04350/T19B17_7 OS=Arabidopsis thaliana GN=T19B17.7 PE=1 SV=1
109722|scaffold_15|+|30565|34447	sp|Q5FVX7|HSP7E_XENTR	35.29	187	117	3	565	1116	73	258	1e-41	118	Heat shock protein
109722|scaffold_15|+|30565|34447	sp|Q5FVX7|HSP7E_XENTR	47.14	70	37	0	267	476	4	73	1e-41	75.1	Heat shock protein
109722|scaffold_15|+|30565|34447	sp|E1C2P3|HSP7E_CHICK	34.62	182	109	3	577	1116	81	254	1e-41	115	Heat shock protein
109722|scaffold_15|+|30565|34447	sp|E1C2P3|HSP7E_CHICK	47.14	70	37	0	267	476	4	73	1e-41	77.4	Heat shock protein
74447|scaffold_16|+|2032917|2037241	sp|Q76NM6|VATA_PLAF7	39.6	250	81	4	127	873	14	194	1e-41	166	V-type proton ATPase catalytic subunit A OS=Arabidopsis thaliana GN=VHA-A PE=1 SV=1
104339|scaffold_14|+|1872621|1877818	sp|Q38885|SCY1_ARATH	47.49	179	93	1	2239	2772	191	369	2e-41	165	Preprotein translocase subunit SCY1
59234|scaffold_14|-|447604|471267	sp|Q8TD57|DYH3_HUMAN	65.79	76	26	0	4062	4289	1358	1433	2e-41	112	Uncharacterized protein OS=Mus musculus GN=Dnahc1 PE=4 SV=1
59234|scaffold_14|-|447604|471267	sp|Q8TD57|DYH3_HUMAN	42.27	97	53	1	3670	3960	1266	1359	2e-41	83.2	Uncharacterized protein OS=Mus musculus GN=Dnahc1 PE=4 SV=1
74447|scaffold_16|+|2032917|2037241	sp|Q76NM6|VATA_PLAF7	72.07	111	30	1	1010	1342	197	306	2e-41	165	V-type proton ATPase catalytic subunit A OS=Arabidopsis thaliana GN=VHA-A PE=1 SV=1
104366|scaffold_15|-|601499|614668	tr|Q4WHP9|Q4WHP9_ASPFU	69.91	113	34	0	7956	8294	122	234	3e-41	167	Heat shock 70 kDa protein 12 OS=Arabidopsis thaliana GN=HSP70-11 PE=1 SV=2
104366|scaffold_15|-|601499|614668	tr|Q0CJU4|Q0CJU4_ASPTN	71.68	113	32	0	7956	8294	122	234	3e-41	167	Heat shock 70 kDa protein 12 OS=Arabidopsis thaliana GN=HSP70-11 PE=1 SV=2
104366|scaffold_15|-|601499|614668	tr|B0XV51|B0XV51_ASPFC	69.91	113	34	0	7956	8294	122	234	3e-41	167	Heat shock 70 kDa protein 12 OS=Arabidopsis thaliana GN=HSP70-11 PE=1 SV=2
59940|scaffold_16|+|1019359|1021562	sp|O64812|SRK2J_ARATH	49.23	195	26	3	314	898	30	151	3e-41	157	Serine/threonine-protein kinase SRK2D OS=Arabidopsis thaliana GN=SRK2D PE=1 SV=1
109722|scaffold_15|+|30565|34447	sp|A2VD93|HS7EB_XENLA	33.33	186	122	1	565	1116	73	258	5e-41	118	Heat shock protein
109722|scaffold_15|+|30565|34447	sp|A2VD93|HS7EB_XENLA	45.71	70	38	0	267	476	4	73	5e-41	72.8	Heat shock protein
84713|scaffold_113|-|182858|192961	sp|Q9SIV2|RPN1A_ARATH	52.73	165	72	3	248	736	46	206	6e-41	168	MCG129789
104366|scaffold_15|-|601499|614668	tr|Q3U7T8|Q3U7T8_MOUSE	72.81	114	30	1	7959	8297	104	217	6e-41	166	Heat shock 70 kDa protein 12 OS=Arabidopsis thaliana GN=HSP70-11 PE=1 SV=2
78597|scaffold_1|+|47019|77282	sp|Q8WXX0|DYH7_HUMAN	52.58	97	45	1	23024	23314	2906	3001	7e-41	111	Dynein heavy chain 7
78597|scaffold_1|+|47019|77282	sp|Q8WXX0|DYH7_HUMAN	58.82	68	28	0	23434	23637	2994	3061	7e-41	82	Dynein heavy chain 7
104366|scaffold_15|-|601499|614668	tr|G3I8R9|G3I8R9_CRIGR	72.81	114	30	1	7959	8297	103	216	7e-41	166	Heat shock 70 kDa protein 12 OS=Arabidopsis thaliana GN=HSP70-11 PE=1 SV=2
104366|scaffold_15|-|601499|614668	sp|P06761|GRP78_RAT	72.81	114	30	1	7959	8297	103	216	7e-41	166	Heat shock 70 kDa protein 12 OS=Arabidopsis thaliana GN=HSP70-11 PE=1 SV=2
104366|scaffold_15|-|601499|614668	sp|P07823|GRP78_MESAU	72.81	114	30	1	7959	8297	103	216	7e-41	166	Heat shock 70 kDa protein 12 OS=Arabidopsis thaliana GN=HSP70-11 PE=1 SV=2
104366|scaffold_15|-|601499|614668	sp|P11021|GRP78_HUMAN	72.81	114	30	1	7959	8297	103	216	7e-41	166	Heat shock 70 kDa protein 12 OS=Arabidopsis thaliana GN=HSP70-11 PE=1 SV=2
104366|scaffold_15|-|601499|614668	tr|A2AUF6|A2AUF6_MOUSE	72.81	114	30	1	7959	8297	104	217	7e-41	166	Heat shock 70 kDa protein 12 OS=Arabidopsis thaliana GN=HSP70-11 PE=1 SV=2
104366|scaffold_15|-|601499|614668	sp|P20029|GRP78_MOUSE	72.81	114	30	1	7959	8297	104	217	7e-41	166	Heat shock 70 kDa protein 12 OS=Arabidopsis thaliana GN=HSP70-11 PE=1 SV=2
104366|scaffold_15|-|601499|614668	tr|A1DFN8|A1DFN8_NEOFI	69.03	113	35	0	7956	8294	122	234	8e-41	166	Heat shock 70 kDa protein 12 OS=Arabidopsis thaliana GN=HSP70-11 PE=1 SV=2
78597|scaffold_1|+|47019|77282	sp|Q9P225|DYH2_HUMAN	55.8	138	60	1	12334	12747	2114	2250	1e-40	171	Dynein heavy chain 7
103925|scaffold_10|-|1047796|1060240	sp|Q70G58|NTRC_ORYSJ	76.7	103	24	0	1978	2286	139	241	1e-40	164	Thioredoxin reductase NTRC OS=Oryza sativa subsp. japonica GN=Os07g0657900 PE=1 SV=2
58337|scaffold_10|-|1284499|1289790	tr|A8JCV0|A8JCV0_CHLRE	85.26	95	14	0	1466	1750	135	229	1e-40	164	Cysteinyl-tRNA synthetase (Fragment) OS=Chlamydomonas reinhardtii GN=CHLREDRAFT_153062 PE=3 SV=1
84552|scaffold_100|-|132791|136503	sp|Q0C1E4|NUOD_HYPNA	72.55	102	28	0	3405	3710	291	392	1e-40	159	Uncharacterized protein OS=Mus musculus GN=Ndufs2 PE=3 SV=1
84677|scaffold_108|-|94988|100056	sp|Q9FL12|DEGP9_ARATH	53.28	137	64	0	2086	2496	295	431	1e-40	163	Protease Do-like 9 OS=Arabidopsis thaliana GN=DEGP9 PE=2 SV=1
104366|scaffold_15|-|601499|614668	sp|P29844|HSP7C_DROME	73.45	113	30	0	7959	8297	104	216	1e-40	165	Heat shock 70 kDa protein 12 OS=Arabidopsis thaliana GN=HSP70-11 PE=1 SV=2
104366|scaffold_15|-|601499|614668	sp|Q90593|GRP78_CHICK	72.81	114	30	1	7959	8297	101	214	2e-40	165	Heat shock 70 kDa protein 12 OS=Arabidopsis thaliana GN=HSP70-11 PE=1 SV=2
104366|scaffold_15|-|601499|614668	tr|A2QW80|A2QW80_ASPNC	69.03	113	35	0	7956	8294	122	234	2e-40	165	Heat shock 70 kDa protein 12 OS=Arabidopsis thaliana GN=HSP70-11 PE=1 SV=2
104366|scaffold_15|-|601499|614668	sp|P83616|GRP78_ASPNG	69.03	113	35	0	7956	8294	122	234	2e-40	165	Heat shock 70 kDa protein 12 OS=Arabidopsis thaliana GN=HSP70-11 PE=1 SV=2
104366|scaffold_15|-|601499|614668	sp|P83617|GRP78_ASPKA	69.03	113	35	0	7956	8294	122	234	2e-40	165	Heat shock 70 kDa protein 12 OS=Arabidopsis thaliana GN=HSP70-11 PE=1 SV=2
104366|scaffold_15|-|601499|614668	sp|P59769|GRP78_ASPAW	69.03	113	35	0	7956	8294	122	234	2e-40	165	Heat shock 70 kDa protein 12 OS=Arabidopsis thaliana GN=HSP70-11 PE=1 SV=2
72231|scaffold_1|-|446984|451814	tr|Q940G0|Q940G0_ARATH	74.6	126	32	0	3861	4238	464	589	3e-40	162	At1g10950/T19D16_13 OS=Arabidopsis thaliana GN=T19D16.13 PE=2 SV=1
59234|scaffold_14|-|447604|471267	sp|Q8WXX0|DYH7_HUMAN	40.82	147	45	1	16720	17160	3093	3197	3e-40	100	Uncharacterized protein OS=Mus musculus GN=Dnahc1 PE=4 SV=1
59234|scaffold_14|-|447604|471267	sp|Q8WXX0|DYH7_HUMAN	54.79	73	33	0	17235	17453	3200	3272	3e-40	90.5	Uncharacterized protein OS=Mus musculus GN=Dnahc1 PE=4 SV=1
104366|scaffold_15|-|601499|614668	tr|A1CEK9|A1CEK9_ASPCL	69.91	113	34	0	7956	8294	123	235	3e-40	164	Heat shock 70 kDa protein 12 OS=Arabidopsis thaliana GN=HSP70-11 PE=1 SV=2
80244|scaffold_10|-|1191001|1192851	sp|O04848|H2AXA_ARATH	86.75	83	11	0	882	1130	31	113	4e-40	146	Probable histone H2A.1 OS=Arabidopsis thaliana GN=At1g51060 PE=1 SV=1
104366|scaffold_15|-|601499|614668	sp|Q8T869|BIP2_DICDI	69.91	113	34	0	7956	8294	105	217	4e-40	164	Heat shock 70 kDa protein 12 OS=Arabidopsis thaliana GN=HSP70-11 PE=1 SV=2
127260|scaffold_1|+|2494248|2498092	sp|P18544|ARGD_YEAST	38.75	240	126	6	507	1190	19	249	5e-40	158	Acetylornithine aminotransferase
103924|scaffold_10|+|1039510|1046544	sp|B9DGD6|ACS_ARATH	69.83	116	34	1	6117	6461	579	694	5e-40	163	Acetate--CoA ligase ACS
84748|scaffold_117|-|116864|121206	sp|P19454|CSK22_YEAST	74.76	103	26	0	1816	2124	167	269	5e-40	156	Casein kinase II subunit alpha OS=Drosophila melanogaster GN=CkIIalpha PE=1 SV=2
59940|scaffold_16|+|1019359|1021562	sp|Q9FFP9|SRK2H_ARATH	45.71	210	36	4	314	928	30	166	5e-40	154	Serine/threonine-protein kinase SRK2D OS=Arabidopsis thaliana GN=SRK2D PE=1 SV=1
80244|scaffold_10|-|1191001|1192851	sp|Q9S9K7|H2AXB_ARATH	86.75	83	11	0	882	1130	31	113	6e-40	145	Probable histone H2A.1 OS=Arabidopsis thaliana GN=At1g51060 PE=1 SV=1
74447|scaffold_16|+|2032917|2037241	sp|P54647|VATA_DICDI	70.8	113	32	1	1004	1342	202	313	8e-40	160	V-type proton ATPase catalytic subunit A OS=Arabidopsis thaliana GN=VHA-A PE=1 SV=1
74447|scaffold_16|+|2032917|2037241	sp|P31406|VATA_SCHPO	72.97	111	29	1	1010	1342	211	320	8e-40	160	V-type proton ATPase catalytic subunit A OS=Arabidopsis thaliana GN=VHA-A PE=1 SV=1
104366|scaffold_15|-|601499|614668	tr|Q9UWE3|Q9UWE3_ASPOZ	68.14	113	36	0	7956	8294	122	234	9e-40	162	Heat shock 70 kDa protein 12 OS=Arabidopsis thaliana GN=HSP70-11 PE=1 SV=2
104366|scaffold_15|-|601499|614668	tr|B8N4E9|B8N4E9_ASPFN	68.14	113	36	0	7956	8294	122	234	9e-40	162	Heat shock 70 kDa protein 12 OS=Arabidopsis thaliana GN=HSP70-11 PE=1 SV=2
78980|scaffold_1|+|5454912|5473249	tr|A9XPA6|A9XPA6_CHLRE	94.44	54	3	0	3299	3460	1	54	1e-39	111	Intraflagellar transport protein 139 OS=Chlamydomonas reinhardtii GN=IFT139 PE=2 SV=1
78980|scaffold_1|+|5454912|5473249	tr|A9XPA6|A9XPA6_CHLRE	80.43	46	9	0	3559	3696	55	100	1e-39	77.4	Intraflagellar transport protein 139 OS=Chlamydomonas reinhardtii GN=IFT139 PE=2 SV=1
104366|scaffold_15|-|601499|614668	tr|Q7SZD3|Q7SZD3_DANRE	71.43	112	31	1	7965	8297	103	214	1e-39	162	Heat shock 70 kDa protein 12 OS=Arabidopsis thaliana GN=HSP70-11 PE=1 SV=2
59940|scaffold_16|+|1019359|1021562	sp|Q9SMQ4|SRK2F_ARATH	50.3	167	34	2	398	898	34	151	1e-39	152	Serine/threonine-protein kinase SRK2D OS=Arabidopsis thaliana GN=SRK2D PE=1 SV=1
78597|scaffold_1|+|47019|77282	tr|E9Q0Y9|E9Q0Y9_MOUSE	59.71	139	54	2	12331	12747	1153	1289	2e-39	166	Dynein heavy chain 7
74236|scaffold_14|+|1602977|1626694	sp|Q9SMH5|DYHC2_CHLRE	33.43	344	188	12	19786	20775	3581	3897	2e-39	167	Dynein heavy chain 7
59940|scaffold_16|+|1019359|1021562	sp|P43292|SRK2G_ARATH	45.24	210	37	4	314	928	30	166	2e-39	152	Serine/threonine-protein kinase SRK2D OS=Arabidopsis thaliana GN=SRK2D PE=1 SV=1
59940|scaffold_16|+|1019359|1021562	sp|Q9M9E9|SRK2C_ARATH	46.6	191	29	3	317	889	31	148	2e-39	151	Serine/threonine-protein kinase SRK2D OS=Arabidopsis thaliana GN=SRK2D PE=1 SV=1
78597|scaffold_1|+|47019|77282	sp|Q9C0G6|DYH6_HUMAN	40.15	259	125	7	25578	26291	3360	3609	3e-39	166	Dynein heavy chain 7
78597|scaffold_1|+|47019|77282	tr|E9Q8T7|E9Q8T7_MOUSE	59.71	139	54	2	12331	12747	1879	2015	3e-39	166	Dynein heavy chain 7
80185|scaffold_10|-|327529|331643	sp|Q9JMJ4|PRP19_RAT	40.64	251	144	3	358	1101	2	250	3e-39	157	U-box domain-containing protein 72 OS=Oryza sativa subsp. japonica GN=PUB72 PE=2 SV=1
80185|scaffold_10|-|327529|331643	sp|Q99KP6|PRP19_MOUSE	40.64	251	144	3	358	1101	2	250	3e-39	157	U-box domain-containing protein 72 OS=Oryza sativa subsp. japonica GN=PUB72 PE=2 SV=1
80185|scaffold_10|-|327529|331643	sp|Q9UMS4|PRP19_HUMAN	40.64	251	144	3	358	1101	2	250	3e-39	157	U-box domain-containing protein 72 OS=Oryza sativa subsp. japonica GN=PUB72 PE=2 SV=1
80185|scaffold_10|-|327529|331643	sp|Q08E38|PRP19_BOVIN	40.64	251	144	3	358	1101	2	250	3e-39	157	U-box domain-containing protein 72 OS=Oryza sativa subsp. japonica GN=PUB72 PE=2 SV=1
80244|scaffold_10|-|1191001|1192851	sp|Q99878|H2A1J_HUMAN	85.54	83	12	0	882	1130	24	106	3e-39	143	Probable histone H2A.1 OS=Arabidopsis thaliana GN=At1g51060 PE=1 SV=1
80244|scaffold_10|-|1191001|1192851	sp|P0C0S8|H2A1_HUMAN	85.54	83	12	0	882	1130	24	106	3e-39	143	Probable histone H2A.1 OS=Arabidopsis thaliana GN=At1g51060 PE=1 SV=1
110102|scaffold_108|+|89183|170656	sp|Q9FL12|DEGP9_ARATH	53.28	137	64	0	8789	8379	295	431	3e-39	163	Eukaryotic initiation factor 4A-III OS=Homo sapiens GN=EIF4A3 PE=1 SV=4
110102|scaffold_108|+|89183|170656	sp|Q9FL12|DEGP9_ARATH	53.28	137	64	0	8789	8379	295	431	3e-39	163	Eukaryotic initiation factor 4A-III OS=Homo sapiens GN=EIF4A3 PE=1 SV=4
74236|scaffold_14|+|1602977|1626694	sp|Q9P2D7|DYH1_HUMAN	40.95	232	129	4	21025	21717	3910	4134	3e-39	166	Dynein heavy chain 7
109722|scaffold_15|+|30565|34447	sp|Q8H1B3|HSP7M_ARATH	66	150	49	1	2690	3133	484	633	3e-39	159	Heat shock protein
80244|scaffold_10|-|1191001|1192851	sp|Q93077|H2A1C_HUMAN	85.54	83	12	0	882	1130	24	106	4e-39	143	Probable histone H2A.1 OS=Arabidopsis thaliana GN=At1g51060 PE=1 SV=1
102618|scaffold_1|+|644547|660807	sp|A8JAM0|CC135_CHLRE	82.42	91	16	0	7328	7600	487	577	5e-39	164	Coiled-coil domain-containing protein lobo homolog (Fragment) OS=Chlamydomonas reinhardtii GN=FAP50 PE=2 SV=1
80244|scaffold_10|-|1191001|1192851	sp|Q16777|H2A2C_HUMAN	84.34	83	13	0	882	1130	24	106	5e-39	142	Probable histone H2A.1 OS=Arabidopsis thaliana GN=At1g51060 PE=1 SV=1
59470|scaffold_14|-|949277|954136	tr|A8J3H6|A8J3H6_CHLRE	76.29	97	23	0	1	291	1	97	5e-39	148	Eukaryotic initiation factor OS=Chlamydomonas reinhardtii GN=CHLREDRAFT_149134 PE=4 SV=1
80244|scaffold_10|-|1191001|1192851	sp|Q6GSS7|H2A2A_MOUSE	84.34	83	13	0	882	1130	24	106	6e-39	142	Probable histone H2A.1 OS=Arabidopsis thaliana GN=At1g51060 PE=1 SV=1
80244|scaffold_10|-|1191001|1192851	sp|Q7ZUY3|H2AX_DANRE	84.34	83	13	0	882	1130	24	106	6e-39	143	Probable histone H2A.1 OS=Arabidopsis thaliana GN=At1g51060 PE=1 SV=1
80244|scaffold_10|-|1191001|1192851	sp|P27661|H2AX_MOUSE	85.54	83	12	0	882	1130	24	106	6e-39	143	Probable histone H2A.1 OS=Arabidopsis thaliana GN=At1g51060 PE=1 SV=1
80244|scaffold_10|-|1191001|1192851	sp|P16104|H2AX_HUMAN	85.54	83	12	0	882	1130	24	106	6e-39	143	Probable histone H2A.1 OS=Arabidopsis thaliana GN=At1g51060 PE=1 SV=1
78597|scaffold_1|+|47019|77282	tr|Q5LJP0|Q5LJP0_DROME	46.79	156	82	1	26743	27210	3640	3794	7e-39	165	Dynein heavy chain 7
78597|scaffold_1|+|47019|77282	tr|Q9GPN8|Q9GPN8_DROME	46.79	156	82	1	26743	27210	3661	3815	7e-39	165	Dynein heavy chain 7
58690|scaffold_11|-|490658|502333	sp|Q9M8D3|PUR4_ARATH	72.55	102	28	0	5449	5754	549	650	7e-39	163	Probable phosphoribosylformylglycinamidine synthase
74236|scaffold_14|+|1602977|1626694	tr|E9Q8T7|E9Q8T7_MOUSE	42.24	232	126	4	21025	21717	3830	4054	7e-39	165	Dynein heavy chain 7
78597|scaffold_1|+|47019|77282	sp|Q9P2D7|DYH1_HUMAN	57.86	140	58	1	12331	12750	1894	2032	8e-39	165	Dynein heavy chain 7
78597|scaffold_1|+|47019|77282	sp|Q9P225|DYH2_HUMAN	47.13	174	86	2	26689	27210	3904	4071	8e-39	165	Dynein heavy chain 7
80244|scaffold_10|-|1191001|1192851	sp|P20671|H2A1D_HUMAN	84.34	83	13	0	882	1130	24	106	8e-39	142	Probable histone H2A.1 OS=Arabidopsis thaliana GN=At1g51060 PE=1 SV=1
104366|scaffold_15|-|601499|614668	sp|P41797|HSP71_CANAL	67.52	117	38	0	7956	8306	75	191	8e-39	159	Heat shock 70 kDa protein 12 OS=Arabidopsis thaliana GN=HSP70-11 PE=1 SV=2
109722|scaffold_15|+|30565|34447	sp|Q92598|HS105_HUMAN	40.7	172	95	3	565	1059	73	244	8e-39	125	Heat shock protein
109722|scaffold_15|+|30565|34447	sp|Q92598|HS105_HUMAN	38.89	72	44	0	261	476	2	73	8e-39	57.8	Heat shock protein
80244|scaffold_10|-|1191001|1192851	sp|P04908|H2A1B_HUMAN	84.34	83	13	0	882	1130	24	106	1e-38	142	Probable histone H2A.1 OS=Arabidopsis thaliana GN=At1g51060 PE=1 SV=1
59332|scaffold_14|+|585866|596914	tr|Q6VTH1|Q6VTH1_CHLRE	54.73	148	67	0	13	456	2	149	1e-38	162	ATP-binding cassette half-transporter cadmium sensitive 1 OS=Chlamydomonas reinhardtii GN=Cds1 PE=2 SV=1
104366|scaffold_15|-|601499|614668	sp|P36415|HS7C1_DICDI	71.05	114	32	1	7956	8294	74	187	1e-38	159	Heat shock 70 kDa protein 12 OS=Arabidopsis thaliana GN=HSP70-11 PE=1 SV=2
78597|scaffold_1|+|47019|77282	sp|Q9MBF8|DYH1B_CHLRE	47.88	165	84	2	26743	27234	4003	4166	2e-38	164	Dynein heavy chain 7
80185|scaffold_10|-|327529|331643	sp|Q7KWK5|PRP19_DICDI	37.35	249	148	3	361	1098	1	244	2e-38	155	U-box domain-containing protein 72 OS=Oryza sativa subsp. japonica GN=PUB72 PE=2 SV=1
59234|scaffold_14|-|447604|471267	sp|Q9P2D7|DYH1_HUMAN	37.59	266	80	4	9292	10089	2266	2445	2e-38	163	Uncharacterized protein OS=Mus musculus GN=Dnahc1 PE=4 SV=1
103925|scaffold_10|-|1047796|1060240	sp|O22229|TRXB3_ARATH	54.05	185	60	2	4214	4765	336	496	3e-38	157	Thioredoxin reductase NTRC OS=Oryza sativa subsp. japonica GN=Os07g0657900 PE=1 SV=2
104366|scaffold_15|-|601499|614668	sp|P46587|HSP72_CANAL	68.7	115	36	0	7956	8300	75	189	3e-38	157	Heat shock 70 kDa protein 12 OS=Arabidopsis thaliana GN=HSP70-11 PE=1 SV=2
104366|scaffold_15|-|601499|614668	sp|P09435|HSP73_YEAST	66.09	115	39	0	7956	8300	75	189	3e-38	157	Heat shock 70 kDa protein 12 OS=Arabidopsis thaliana GN=HSP70-11 PE=1 SV=2
109722|scaffold_15|+|30565|34447	sp|P27420|HSP7C_CAEEL	61.94	155	57	1	2690	3148	467	621	3e-38	154	Heat shock protein
109722|scaffold_15|+|30565|34447	sp|P27420|HSP7C_CAEEL	38.46	26	16	0	3264	3341	616	641	3e-38	26.9	Heat shock protein
80189|scaffold_10|-|465026|484446	tr|Q9LPC5|Q9LPC5_ARATH	68.47	111	35	0	10218	10550	1074	1184	4e-38	162	SEC7/BIG-like ARF-guanine nucleotide exchange factor (Fragment) OS=Chlamydomonas reinhardtii GN=CHLREDRAFT_148829 PE=4 SV=1
80244|scaffold_10|-|1191001|1192851	sp|Q00728|H2A4_RAT	84.34	83	13	0	882	1130	24	106	4e-38	140	Probable histone H2A.1 OS=Arabidopsis thaliana GN=At1g51060 PE=1 SV=1
80244|scaffold_10|-|1191001|1192851	sp|Q9FJE8|H2A7_ARATH	76.34	93	20	1	882	1160	33	123	7e-38	140	Probable histone H2A.1 OS=Arabidopsis thaliana GN=At1g51060 PE=1 SV=1
104366|scaffold_15|-|601499|614668	tr|G4MNH8|G4MNH8_MAGO7	68.75	112	35	0	7956	8291	75	186	7e-38	156	Heat shock 70 kDa protein 12 OS=Arabidopsis thaliana GN=HSP70-11 PE=1 SV=2
109722|scaffold_15|+|30565|34447	tr|Q7SX63|Q7SX63_CHICK	63.51	148	53	1	2693	3133	443	590	7e-38	144	Heat shock protein
109722|scaffold_15|+|30565|34447	tr|Q7SX63|Q7SX63_CHICK	41.94	31	18	0	3249	3341	585	615	7e-38	36.2	Heat shock protein
80244|scaffold_10|-|1191001|1192851	sp|P84055|H2A_DROYA	84.34	83	13	0	882	1130	23	105	8e-38	139	Probable histone H2A.1 OS=Arabidopsis thaliana GN=At1g51060 PE=1 SV=1
80244|scaffold_10|-|1191001|1192851	sp|P84051|H2A_DROME	84.34	83	13	0	882	1130	23	105	8e-38	139	Probable histone H2A.1 OS=Arabidopsis thaliana GN=At1g51060 PE=1 SV=1
80244|scaffold_10|-|1191001|1192851	sp|P84053|H2A_DROHY	84.34	83	13	0	882	1130	23	105	8e-38	139	Probable histone H2A.1 OS=Arabidopsis thaliana GN=At1g51060 PE=1 SV=1
80244|scaffold_10|-|1191001|1192851	sp|P84052|H2A_DROER	84.34	83	13	0	882	1130	23	105	8e-38	139	Probable histone H2A.1 OS=Arabidopsis thaliana GN=At1g51060 PE=1 SV=1
84552|scaffold_100|-|132791|136503	tr|Q5AH07|Q5AH07_CANAL	57.94	126	53	0	3333	3710	353	478	8e-38	152	Uncharacterized protein OS=Mus musculus GN=Ndufs2 PE=3 SV=1
109718|scaffold_14|-|1180968|1186680	sp|O49196|KAP2_ARATH	62.5	112	41	1	2	337	183	293	8e-38	149	Adenylyl-sulfate kinase 2
104366|scaffold_15|-|601499|614668	sp|P27420|HSP7C_CAEEL	67.26	113	37	0	7959	8297	109	221	8e-38	156	Heat shock 70 kDa protein 12 OS=Arabidopsis thaliana GN=HSP70-11 PE=1 SV=2
109722|scaffold_15|+|30565|34447	tr|Q0CJU4|Q0CJU4_ASPTN	66.67	147	47	1	2693	3127	482	628	8e-38	154	Heat shock protein
104366|scaffold_15|-|601499|614668	sp|P16474|GRP78_YEAST	66.96	112	37	0	7953	8288	122	233	9e-38	156	Heat shock 70 kDa protein 12 OS=Arabidopsis thaliana GN=HSP70-11 PE=1 SV=2
120224|scaffold_1|+|3955456|3963346	tr|Q05BA7|Q05BA7_HUMAN	67.57	111	34	1	3899	4231	364	472	1e-37	154	Nucleolar protein-like OS=Arabidopsis thaliana GN=OLI2 PE=4 SV=1
127260|scaffold_1|+|2494248|2498092	sp|P63568|ARGD_MYCTU	39.42	241	126	4	477	1187	3	227	1e-37	150	Acetylornithine aminotransferase
80185|scaffold_10|-|327529|331643	tr|Q7KLW9|Q7KLW9_DROME	40.24	251	146	3	358	1101	2	251	1e-37	152	U-box domain-containing protein 72 OS=Oryza sativa subsp. japonica GN=PUB72 PE=2 SV=1
80244|scaffold_10|-|1191001|1192851	sp|Q6PV61|H2A_LITVA	83.13	83	14	0	882	1130	23	105	1e-37	139	Probable histone H2A.1 OS=Arabidopsis thaliana GN=At1g51060 PE=1 SV=1
104366|scaffold_15|-|601499|614668	tr|Q7SX63|Q7SX63_CHICK	69.03	113	35	0	7956	8294	78	190	1e-37	155	Heat shock 70 kDa protein 12 OS=Arabidopsis thaliana GN=HSP70-11 PE=1 SV=2
109722|scaffold_15|+|30565|34447	sp|Q61699|HS105_MOUSE	39.53	172	97	3	565	1059	73	244	1e-37	122	Heat shock protein
109722|scaffold_15|+|30565|34447	sp|Q61699|HS105_MOUSE	38.89	72	44	0	261	476	2	73	1e-37	57.4	Heat shock protein
109722|scaffold_15|+|30565|34447	tr|Q4K624|Q4K624_PSEF5	56.59	129	56	0	673	1059	82	210	1e-37	152	Heat shock protein
104742|scaffold_19|-|225311|242013	sp|Q9USY1|YOW5_SCHPO	60.82	171	67	0	14260	14772	41	211	1e-37	157	Indigoidine synthase A-like protein OS=Arabidopsis thaliana GN=At1g50510 PE=2 SV=1
40597|scaffold_1|+|3417048|3424375	tr|B0F481|B0F481_ARATH	35.66	272	132	3	4399	5214	304	532	2e-37	155	Adenosylmethionine-8-amino-7-oxononanoate aminotransferase OS=Arabidopsis thaliana GN=BIO1 PE=2 SV=1
78597|scaffold_1|+|47019|77282	sp|Q8WXX0|DYH7_HUMAN	54.07	135	60	2	12355	12759	1646	1778	2e-37	160	Dynein heavy chain 7
78980|scaffold_1|+|5454912|5473249	tr|A9XPA6|A9XPA6_CHLRE	65.87	126	41	1	7980	8351	390	515	2e-37	159	Intraflagellar transport protein 139 OS=Chlamydomonas reinhardtii GN=IFT139 PE=2 SV=1
103925|scaffold_10|-|1047796|1060240	sp|O22229|TRXB3_ARATH	67.96	103	33	0	1978	2286	153	255	2e-37	154	Thioredoxin reductase NTRC OS=Oryza sativa subsp. japonica GN=Os07g0657900 PE=1 SV=2
80189|scaffold_10|-|465026|484446	tr|Q9LZX8|Q9LZX8_ARATH	67.57	111	36	0	10218	10550	1083	1193	2e-37	159	SEC7/BIG-like ARF-guanine nucleotide exchange factor (Fragment) OS=Chlamydomonas reinhardtii GN=CHLREDRAFT_148829 PE=4 SV=1
80244|scaffold_10|-|1191001|1192851	sp|Q94F49|H2A5_ARATH	85.54	83	12	0	882	1130	34	116	2e-37	139	Probable histone H2A.1 OS=Arabidopsis thaliana GN=At1g51060 PE=1 SV=1
74236|scaffold_14|+|1602977|1626694	sp|Q9C0G6|DYH6_HUMAN	40.09	217	109	3	22035	22625	3943	4158	2e-37	160	Dynein heavy chain 7
104366|scaffold_15|-|601499|614668	sp|P22202|HSP74_YEAST	66.07	112	38	0	7956	8291	75	186	2e-37	155	Heat shock 70 kDa protein 12 OS=Arabidopsis thaliana GN=HSP70-11 PE=1 SV=2
104366|scaffold_15|-|601499|614668	sp|P10591|HSP71_YEAST	68.75	112	35	0	7959	8294	76	187	2e-37	155	Heat shock 70 kDa protein 12 OS=Arabidopsis thaliana GN=HSP70-11 PE=1 SV=2
104366|scaffold_15|-|601499|614668	sp|P10592|HSP72_YEAST	68.75	112	35	0	7959	8294	76	187	2e-37	155	Heat shock 70 kDa protein 12 OS=Arabidopsis thaliana GN=HSP70-11 PE=1 SV=2
104366|scaffold_15|-|601499|614668	sp|P36604|GRP78_SCHPO	67.57	111	36	0	7956	8288	108	218	2e-37	155	Heat shock 70 kDa protein 12 OS=Arabidopsis thaliana GN=HSP70-11 PE=1 SV=2
80244|scaffold_10|-|1191001|1192851	sp|P04910|H2A2_SCHPO	81.93	83	15	0	882	1130	25	107	3e-37	138	Probable histone H2A.1 OS=Arabidopsis thaliana GN=At1g51060 PE=1 SV=1
80244|scaffold_10|-|1191001|1192851	sp|P04909|H2A1_SCHPO	81.93	83	15	0	882	1130	25	107	3e-37	138	Probable histone H2A.1 OS=Arabidopsis thaliana GN=At1g51060 PE=1 SV=1
84748|scaffold_117|-|116864|121206	tr|Q59ZI9|Q59ZI9_CANAL	66.35	104	35	0	1816	2127	159	262	3e-37	148	Casein kinase II subunit alpha OS=Drosophila melanogaster GN=CkIIalpha PE=1 SV=2
104366|scaffold_15|-|601499|614668	sp|Q9HG01|GRP78_PICAN	66.67	111	37	0	7956	8288	113	223	3e-37	154	Heat shock 70 kDa protein 12 OS=Arabidopsis thaliana GN=HSP70-11 PE=1 SV=2		GCGCTATCTGCTGATATTGTATTAGTGCGAATTGAGCTCAGCTCTGTATATCGGTCATTTGCGCTCTCTGGACGTACCTGACTTGCAATTTCCATCAGCAGTACCTGGCCTTGTGTTCGCTAGCTTCTGGTGCGTAGTCTTGCGAGCCATCTTGCCGCAAGCACTTTTGCCGAGCTTGTTTAGGCCAAGGGATTTTGAGCAGACAATGGCTAGGGCTTATTACCTGTCTAGAGGTCGGAGGCTTGCGGAATATATGAAACATCTGATGCGTTGTATGGCGCTGGTTGCAAATTATATGCAGGCTTTAAACCTCAGGGACGATGGCCCACTTGAAGCATCGCCACGCCGCCCCTTGCCGGGGAAGCTGCACATCGCGCATACGATGCGTTATCCCACGCG…
109722|scaffold_15|+|30565|34447	sp|P54652|HSP72_HUMAN	62.16	148	55	1	2693	3133	443	590	3e-37	141	Heat shock protein		GCGCTATCTGCTGATATTGTATTAGTGCGAATTGAGCTCAGCTCTGTATATCGGTCATTTGCGCTCTCTGGACGTACCTGACTTGCAATTTCCATCAGCAGTACCTGGCCTTGTGTTCGCTAGCTTCTGGTGCGTAGTCTTGCGAGCCATCTTGCCGCAAGCACTTTTGCCGAGCTTGTTTAGGCCAAGGGATTTTGAGCAGACAATGGCTAGGGCTTATTACCTGTCTAGAGGTCGGAGGCTTGCGGAATATATGAAACATCTGATGCGTTGTATGGCGCTGGTTGCAAATTATATGCAGGCTTTAAACCTCAGGGACGATGGCCCACTTGAAGCATCGCCACGCCGCCCCTTGCCGGGGAAGCTGCACATCGCGCATACGATGCGTTATCCCACGCG…
109722|scaffold_15|+|30565|34447	sp|P54652|HSP72_HUMAN	45.16	31	17	0	3249	3341	585	615	3e-37	36.6	Heat shock protein		GCGCTATCTGCTGATATTGTATTAGTGCGAATTGAGCTCAGCTCTGTATATCGGTCATTTGCGCTCTCTGGACGTACCTGACTTGCAATTTCCATCAGCAGTACCTGGCCTTGTGTTCGCTAGCTTCTGGTGCGTAGTCTTGCGAGCCATCTTGCCGCAAGCACTTTTGCCGAGCTTGTTTAGGCCAAGGGATTTTGAGCAGACAATGGCTAGGGCTTATTACCTGTCTAGAGGTCGGAGGCTTGCGGAATATATGAAACATCTGATGCGTTGTATGGCGCTGGTTGCAAATTATATGCAGGCTTTAAACCTCAGGGACGATGGCCCACTTGAAGCATCGCCACGCCGCCCCTTGCCGGGGAAGCTGCACATCGCGCATACGATGCGTTATCCCACGCG…
74425|scaffold_16|+|1344257|1349550	sp|Q2XQY7|IFT57_CHLRE	87.85	107	13	0	4547	4867	363	469	3e-37	151	Intraflagellar transport protein 57 OS=Chlamydomonas reinhardtii GN=IFT57 PE=1 SV=1		GCGCTATCTGCTGATATTGTATTAGTGCGAATTGAGCTCAGCTCTGTATATCGGTCATTTGCGCTCTCTGGACGTACCTGACTTGCAATTTCCATCAGCAGTACCTGGCCTTGTGTTCGCTAGCTTCTGGTGCGTAGTCTTGCGAGCCATCTTGCCGCAAGCACTTTTGCCGAGCTTGTTTAGGCCAAGGGATTTTGAGCAGACAATGGCTAGGGCTTATTACCTGTCTAGAGGTCGGAGGCTTGCGGAATATATGAAACATCTGATGCGTTGTATGGCGCTGGTTGCAAATTATATGCAGGCTTTAAACCTCAGGGACGATGGCCCACTTGAAGCATCGCCACGCCGCCCCTTGCCGGGGAAGCTGCACATCGCGCATACGATGCGTTATCCCACGCG…
80244|scaffold_10|-|1191001|1192851	sp|Q59SU5|H2A1_CANAL	80.72	83	16	0	882	1130	24	106	4e-37	137	Probable histone H2A.1 OS=Arabidopsis thaliana GN=At1g51060 PE=1 SV=1		GCGCTATCTGCTGATATTGTATTAGTGCGAATTGAGCTCAGCTCTGTATATCGGTCATTTGCGCTCTCTGGACGTACCTGACTTGCAATTTCCATCAGCAGTACCTGGCCTTGTGTTCGCTAGCTTCTGGTGCGTAGTCTTGCGAGCCATCTTGCCGCAAGCACTTTTGCCGAGCTTGTTTAGGCCAAGGGATTTTGAGCAGACAATGGCTAGGGCTTATTACCTGTCTAGAGGTCGGAGGCTTGCGGAATATATGAAACATCTGATGCGTTGTATGGCGCTGGTTGCAAATTATATGCAGGCTTTAAACCTCAGGGACGATGGCCCACTTGAAGCATCGCCACGCCGCCCCTTGCCGGGGAAGCTGCACATCGCGCATACGATGCGTTATCCCACGCG…
104366|scaffold_15|-|601499|614668	sp|P08106|HSP70_CHICK	69.03	113	35	0	7956	8294	78	190	4e-37	154	Heat shock 70 kDa protein 12 OS=Arabidopsis thaliana GN=HSP70-11 PE=1 SV=2		GCGCTATCTGCTGATATTGTATTAGTGCGAATTGAGCTCAGCTCTGTATATCGGTCATTTGCGCTCTCTGGACGTACCTGACTTGCAATTTCCATCAGCAGTACCTGGCCTTGTGTTCGCTAGCTTCTGGTGCGTAGTCTTGCGAGCCATCTTGCCGCAAGCACTTTTGCCGAGCTTGTTTAGGCCAAGGGATTTTGAGCAGACAATGGCTAGGGCTTATTACCTGTCTAGAGGTCGGAGGCTTGCGGAATATATGAAACATCTGATGCGTTGTATGGCGCTGGTTGCAAATTATATGCAGGCTTTAAACCTCAGGGACGATGGCCCACTTGAAGCATCGCCACGCCGCCCCTTGCCGGGGAAGCTGCACATCGCGCATACGATGCGTTATCCCACGCG…
104366|scaffold_15|-|601499|614668	sp|O97125|HSP68_DROME	68.47	111	35	0	7956	8288	74	184	4e-37	154	Heat shock 70 kDa protein 12 OS=Arabidopsis thaliana GN=HSP70-11 PE=1 SV=2		GCGCTATCTGCTGATATTGTATTAGTGCGAATTGAGCTCAGCTCTGTATATCGGTCATTTGCGCTCTCTGGACGTACCTGACTTGCAATTTCCATCAGCAGTACCTGGCCTTGTGTTCGCTAGCTTCTGGTGCGTAGTCTTGCGAGCCATCTTGCCGCAAGCACTTTTGCCGAGCTTGTTTAGGCCAAGGGATTTTGAGCAGACAATGGCTAGGGCTTATTACCTGTCTAGAGGTCGGAGGCTTGCGGAATATATGAAACATCTGATGCGTTGTATGGCGCTGGTTGCAAATTATATGCAGGCTTTAAACCTCAGGGACGATGGCCCACTTGAAGCATCGCCACGCCGCCCCTTGCCGGGGAAGCTGCACATCGCGCATACGATGCGTTATCCCACGCG…
120224|scaffold_1|+|3955456|3963346	sp|P46087|NOP2_HUMAN	67.57	111	34	1	3899	4231	368	476	5e-37	154	Nucleolar protein-like OS=Arabidopsis thaliana GN=OLI2 PE=4 SV=1		GCGCTATCTGCTGATATTGTATTAGTGCGAATTGAGCTCAGCTCTGTATATCGGTCATTTGCGCTCTCTGGACGTACCTGACTTGCAATTTCCATCAGCAGTACCTGGCCTTGTGTTCGCTAGCTTCTGGTGCGTAGTCTTGCGAGCCATCTTGCCGCAAGCACTTTTGCCGAGCTTGTTTAGGCCAAGGGATTTTGAGCAGACAATGGCTAGGGCTTATTACCTGTCTAGAGGTCGGAGGCTTGCGGAATATATGAAACATCTGATGCGTTGTATGGCGCTGGTTGCAAATTATATGCAGGCTTTAAACCTCAGGGACGATGGCCCACTTGAAGCATCGCCACGCCGCCCCTTGCCGGGGAAGCTGCACATCGCGCATACGATGCGTTATCCCACGCG…
80189|scaffold_10|-|465026|484446	tr|Q10P53|Q10P53_ORYSJ	69.81	106	32	0	10236	10553	1101	1206	5e-37	158	SEC7/BIG-like ARF-guanine nucleotide exchange factor (Fragment) OS=Chlamydomonas reinhardtii GN=CHLREDRAFT_148829 PE=4 SV=1		GCGCTATCTGCTGATATTGTATTAGTGCGAATTGAGCTCAGCTCTGTATATCGGTCATTTGCGCTCTCTGGACGTACCTGACTTGCAATTTCCATCAGCAGTACCTGGCCTTGTGTTCGCTAGCTTCTGGTGCGTAGTCTTGCGAGCCATCTTGCCGCAAGCACTTTTGCCGAGCTTGTTTAGGCCAAGGGATTTTGAGCAGACAATGGCTAGGGCTTATTACCTGTCTAGAGGTCGGAGGCTTGCGGAATATATGAAACATCTGATGCGTTGTATGGCGCTGGTTGCAAATTATATGCAGGCTTTAAACCTCAGGGACGATGGCCCACTTGAAGCATCGCCACGCCGCCCCTTGCCGGGGAAGCTGCACATCGCGCATACGATGCGTTATCCCACGCG…
104366|scaffold_15|-|601499|614668	sp|P17156|HSP72_MOUSE	68.7	115	36	0	7956	8300	78	192	5e-37	154	Heat shock 70 kDa protein 12 OS=Arabidopsis thaliana GN=HSP70-11 PE=1 SV=2		GCGCTATCTGCTGATATTGTATTAGTGCGAATTGAGCTCAGCTCTGTATATCGGTCATTTGCGCTCTCTGGACGTACCTGACTTGCAATTTCCATCAGCAGTACCTGGCCTTGTGTTCGCTAGCTTCTGGTGCGTAGTCTTGCGAGCCATCTTGCCGCAAGCACTTTTGCCGAGCTTGTTTAGGCCAAGGGATTTTGAGCAGACAATGGCTAGGGCTTATTACCTGTCTAGAGGTCGGAGGCTTGCGGAATATATGAAACATCTGATGCGTTGTATGGCGCTGGTTGCAAATTATATGCAGGCTTTAAACCTCAGGGACGATGGCCCACTTGAAGCATCGCCACGCCGCCCCTTGCCGGGGAAGCTGCACATCGCGCATACGATGCGTTATCCCACGCG…
104366|scaffold_15|-|601499|614668	sp|P54652|HSP72_HUMAN	68.7	115	36	0	7956	8300	78	192	5e-37	154	Heat shock 70 kDa protein 12 OS=Arabidopsis thaliana GN=HSP70-11 PE=1 SV=2		GCGCTATCTGCTGATATTGTATTAGTGCGAATTGAGCTCAGCTCTGTATATCGGTCATTTGCGCTCTCTGGACGTACCTGACTTGCAATTTCCATCAGCAGTACCTGGCCTTGTGTTCGCTAGCTTCTGGTGCGTAGTCTTGCGAGCCATCTTGCCGCAAGCACTTTTGCCGAGCTTGTTTAGGCCAAGGGATTTTGAGCAGACAATGGCTAGGGCTTATTACCTGTCTAGAGGTCGGAGGCTTGCGGAATATATGAAACATCTGATGCGTTGTATGGCGCTGGTTGCAAATTATATGCAGGCTTTAAACCTCAGGGACGATGGCCCACTTGAAGCATCGCCACGCCGCCCCTTGCCGGGGAAGCTGCACATCGCGCATACGATGCGTTATCCCACGCG…
104366|scaffold_15|-|601499|614668	sp|P63018|HSP7C_RAT	67.83	115	37	0	7956	8300	77	191	5e-37	154	Heat shock 70 kDa protein 12 OS=Arabidopsis thaliana GN=HSP70-11 PE=1 SV=2		GCGCTATCTGCTGATATTGTATTAGTGCGAATTGAGCTCAGCTCTGTATATCGGTCATTTGCGCTCTCTGGACGTACCTGACTTGCAATTTCCATCAGCAGTACCTGGCCTTGTGTTCGCTAGCTTCTGGTGCGTAGTCTTGCGAGCCATCTTGCCGCAAGCACTTTTGCCGAGCTTGTTTAGGCCAAGGGATTTTGAGCAGACAATGGCTAGGGCTTATTACCTGTCTAGAGGTCGGAGGCTTGCGGAATATATGAAACATCTGATGCGTTGTATGGCGCTGGTTGCAAATTATATGCAGGCTTTAAACCTCAGGGACGATGGCCCACTTGAAGCATCGCCACGCCGCCCCTTGCCGGGGAAGCTGCACATCGCGCATACGATGCGTTATCCCACGCG…
104366|scaffold_15|-|601499|614668	sp|Q5NVM9|HSP7C_PONAB	67.83	115	37	0	7956	8300	77	191	5e-37	154	Heat shock 70 kDa protein 12 OS=Arabidopsis thaliana GN=HSP70-11 PE=1 SV=2		GCGCTATCTGCTGATATTGTATTAGTGCGAATTGAGCTCAGCTCTGTATATCGGTCATTTGCGCTCTCTGGACGTACCTGACTTGCAATTTCCATCAGCAGTACCTGGCCTTGTGTTCGCTAGCTTCTGGTGCGTAGTCTTGCGAGCCATCTTGCCGCAAGCACTTTTGCCGAGCTTGTTTAGGCCAAGGGATTTTGAGCAGACAATGGCTAGGGCTTATTACCTGTCTAGAGGTCGGAGGCTTGCGGAATATATGAAACATCTGATGCGTTGTATGGCGCTGGTTGCAAATTATATGCAGGCTTTAAACCTCAGGGACGATGGCCCACTTGAAGCATCGCCACGCCGCCCCTTGCCGGGGAAGCTGCACATCGCGCATACGATGCGTTATCCCACGCG…
104366|scaffold_15|-|601499|614668	sp|P63017|HSP7C_MOUSE	67.83	115	37	0	7956	8300	77	191	5e-37	154	Heat shock 70 kDa protein 12 OS=Arabidopsis thaliana GN=HSP70-11 PE=1 SV=2		GCGCTATCTGCTGATATTGTATTAGTGCGAATTGAGCTCAGCTCTGTATATCGGTCATTTGCGCTCTCTGGACGTACCTGACTTGCAATTTCCATCAGCAGTACCTGGCCTTGTGTTCGCTAGCTTCTGGTGCGTAGTCTTGCGAGCCATCTTGCCGCAAGCACTTTTGCCGAGCTTGTTTAGGCCAAGGGATTTTGAGCAGACAATGGCTAGGGCTTATTACCTGTCTAGAGGTCGGAGGCTTGCGGAATATATGAAACATCTGATGCGTTGTATGGCGCTGGTTGCAAATTATATGCAGGCTTTAAACCTCAGGGACGATGGCCCACTTGAAGCATCGCCACGCCGCCCCTTGCCGGGGAAGCTGCACATCGCGCATACGATGCGTTATCCCACGCG…
104366|scaffold_15|-|601499|614668	sp|P11142|HSP7C_HUMAN	67.83	115	37	0	7956	8300	77	191	5e-37	154	Heat shock 70 kDa protein 12 OS=Arabidopsis thaliana GN=HSP70-11 PE=1 SV=2		GCGCTATCTGCTGATATTGTATTAGTGCGAATTGAGCTCAGCTCTGTATATCGGTCATTTGCGCTCTCTGGACGTACCTGACTTGCAATTTCCATCAGCAGTACCTGGCCTTGTGTTCGCTAGCTTCTGGTGCGTAGTCTTGCGAGCCATCTTGCCGCAAGCACTTTTGCCGAGCTTGTTTAGGCCAAGGGATTTTGAGCAGACAATGGCTAGGGCTTATTACCTGTCTAGAGGTCGGAGGCTTGCGGAATATATGAAACATCTGATGCGTTGTATGGCGCTGGTTGCAAATTATATGCAGGCTTTAAACCTCAGGGACGATGGCCCACTTGAAGCATCGCCACGCCGCCCCTTGCCGGGGAAGCTGCACATCGCGCATACGATGCGTTATCCCACGCG…
104366|scaffold_15|-|601499|614668	sp|A2Q0Z1|HSP7C_HORSE	67.83	115	37	0	7956	8300	77	191	5e-37	154	Heat shock 70 kDa protein 12 OS=Arabidopsis thaliana GN=HSP70-11 PE=1 SV=2		GCGCTATCTGCTGATATTGTATTAGTGCGAATTGAGCTCAGCTCTGTATATCGGTCATTTGCGCTCTCTGGACGTACCTGACTTGCAATTTCCATCAGCAGTACCTGGCCTTGTGTTCGCTAGCTTCTGGTGCGTAGTCTTGCGAGCCATCTTGCCGCAAGCACTTTTGCCGAGCTTGTTTAGGCCAAGGGATTTTGAGCAGACAATGGCTAGGGCTTATTACCTGTCTAGAGGTCGGAGGCTTGCGGAATATATGAAACATCTGATGCGTTGTATGGCGCTGGTTGCAAATTATATGCAGGCTTTAAACCTCAGGGACGATGGCCCACTTGAAGCATCGCCACGCCGCCCCTTGCCGGGGAAGCTGCACATCGCGCATACGATGCGTTATCCCACGCG…
104366|scaffold_15|-|601499|614668	sp|P19378|HSP7C_CRIGR	67.83	115	37	0	7956	8300	77	191	5e-37	154	Heat shock 70 kDa protein 12 OS=Arabidopsis thaliana GN=HSP70-11 PE=1 SV=2		GCGCTATCTGCTGATATTGTATTAGTGCGAATTGAGCTCAGCTCTGTATATCGGTCATTTGCGCTCTCTGGACGTACCTGACTTGCAATTTCCATCAGCAGTACCTGGCCTTGTGTTCGCTAGCTTCTGGTGCGTAGTCTTGCGAGCCATCTTGCCGCAAGCACTTTTGCCGAGCTTGTTTAGGCCAAGGGATTTTGAGCAGACAATGGCTAGGGCTTATTACCTGTCTAGAGGTCGGAGGCTTGCGGAATATATGAAACATCTGATGCGTTGTATGGCGCTGGTTGCAAATTATATGCAGGCTTTAAACCTCAGGGACGATGGCCCACTTGAAGCATCGCCACGCCGCCCCTTGCCGGGGAAGCTGCACATCGCGCATACGATGCGTTATCCCACGCG…
104366|scaffold_15|-|601499|614668	sp|O73885|HSP7C_CHICK	67.83	115	37	0	7956	8300	77	191	5e-37	154	Heat shock 70 kDa protein 12 OS=Arabidopsis thaliana GN=HSP70-11 PE=1 SV=2		GCGCTATCTGCTGATATTGTATTAGTGCGAATTGAGCTCAGCTCTGTATATCGGTCATTTGCGCTCTCTGGACGTACCTGACTTGCAATTTCCATCAGCAGTACCTGGCCTTGTGTTCGCTAGCTTCTGGTGCGTAGTCTTGCGAGCCATCTTGCCGCAAGCACTTTTGCCGAGCTTGTTTAGGCCAAGGGATTTTGAGCAGACAATGGCTAGGGCTTATTACCTGTCTAGAGGTCGGAGGCTTGCGGAATATATGAAACATCTGATGCGTTGTATGGCGCTGGTTGCAAATTATATGCAGGCTTTAAACCTCAGGGACGATGGCCCACTTGAAGCATCGCCACGCCGCCCCTTGCCGGGGAAGCTGCACATCGCGCATACGATGCGTTATCCCACGCG…
104366|scaffold_15|-|601499|614668	sp|P19120|HSP7C_BOVIN	67.83	115	37	0	7956	8300	77	191	5e-37	154	Heat shock 70 kDa protein 12 OS=Arabidopsis thaliana GN=HSP70-11 PE=1 SV=2		GCGCTATCTGCTGATATTGTATTAGTGCGAATTGAGCTCAGCTCTGTATATCGGTCATTTGCGCTCTCTGGACGTACCTGACTTGCAATTTCCATCAGCAGTACCTGGCCTTGTGTTCGCTAGCTTCTGGTGCGTAGTCTTGCGAGCCATCTTGCCGCAAGCACTTTTGCCGAGCTTGTTTAGGCCAAGGGATTTTGAGCAGACAATGGCTAGGGCTTATTACCTGTCTAGAGGTCGGAGGCTTGCGGAATATATGAAACATCTGATGCGTTGTATGGCGCTGGTTGCAAATTATATGCAGGCTTTAAACCTCAGGGACGATGGCCCACTTGAAGCATCGCCACGCCGCCCCTTGCCGGGGAAGCTGCACATCGCGCATACGATGCGTTATCCCACGCG…
104366|scaffold_15|-|601499|614668	sp|P11147|HSP7D_DROME	69.64	112	34	0	7956	8291	77	188	5e-37	154	Heat shock 70 kDa protein 12 OS=Arabidopsis thaliana GN=HSP70-11 PE=1 SV=2		GCGCTATCTGCTGATATTGTATTAGTGCGAATTGAGCTCAGCTCTGTATATCGGTCATTTGCGCTCTCTGGACGTACCTGACTTGCAATTTCCATCAGCAGTACCTGGCCTTGTGTTCGCTAGCTTCTGGTGCGTAGTCTTGCGAGCCATCTTGCCGCAAGCACTTTTGCCGAGCTTGTTTAGGCCAAGGGATTTTGAGCAGACAATGGCTAGGGCTTATTACCTGTCTAGAGGTCGGAGGCTTGCGGAATATATGAAACATCTGATGCGTTGTATGGCGCTGGTTGCAAATTATATGCAGGCTTTAAACCTCAGGGACGATGGCCCACTTGAAGCATCGCCACGCCGCCCCTTGCCGGGGAAGCTGCACATCGCGCATACGATGCGTTATCCCACGCG…
120224|scaffold_1|+|3955456|3963346	tr|Q3KQS4|Q3KQS4_HUMAN	67.57	111	34	1	3899	4231	401	509	6e-37	154	Nucleolar protein-like OS=Arabidopsis thaliana GN=OLI2 PE=4 SV=1		GCGCTATCTGCTGATATTGTATTAGTGCGAATTGAGCTCAGCTCTGTATATCGGTCATTTGCGCTCTCTGGACGTACCTGACTTGCAATTTCCATCAGCAGTACCTGGCCTTGTGTTCGCTAGCTTCTGGTGCGTAGTCTTGCGAGCCATCTTGCCGCAAGCACTTTTGCCGAGCTTGTTTAGGCCAAGGGATTTTGAGCAGACAATGGCTAGGGCTTATTACCTGTCTAGAGGTCGGAGGCTTGCGGAATATATGAAACATCTGATGCGTTGTATGGCGCTGGTTGCAAATTATATGCAGGCTTTAAACCTCAGGGACGATGGCCCACTTGAAGCATCGCCACGCCGCCCCTTGCCGGGGAAGCTGCACATCGCGCATACGATGCGTTATCCCACGCG…
120224|scaffold_1|+|3955456|3963346	sp|P40991|NOP2_YEAST	65.18	112	37	1	3899	4234	329	438	7e-37	152	Nucleolar protein-like OS=Arabidopsis thaliana GN=OLI2 PE=4 SV=1		GCGCTATCTGCTGATATTGTATTAGTGCGAATTGAGCTCAGCTCTGTATATCGGTCATTTGCGCTCTCTGGACGTACCTGACTTGCAATTTCCATCAGCAGTACCTGGCCTTGTGTTCGCTAGCTTCTGGTGCGTAGTCTTGCGAGCCATCTTGCCGCAAGCACTTTTGCCGAGCTTGTTTAGGCCAAGGGATTTTGAGCAGACAATGGCTAGGGCTTATTACCTGTCTAGAGGTCGGAGGCTTGCGGAATATATGAAACATCTGATGCGTTGTATGGCGCTGGTTGCAAATTATATGCAGGCTTTAAACCTCAGGGACGATGGCCCACTTGAAGCATCGCCACGCCGCCCCTTGCCGGGGAAGCTGCACATCGCGCATACGATGCGTTATCCCACGCG…
78597|scaffold_1|+|47019|77282	sp|Q9C0G6|DYH6_HUMAN	50	176	82	2	27553	28065	3772	3946	7e-37	159	Dynein heavy chain 7		GCGCTATCTGCTGATATTGTATTAGTGCGAATTGAGCTCAGCTCTGTATATCGGTCATTTGCGCTCTCTGGACGTACCTGACTTGCAATTTCCATCAGCAGTACCTGGCCTTGTGTTCGCTAGCTTCTGGTGCGTAGTCTTGCGAGCCATCTTGCCGCAAGCACTTTTGCCGAGCTTGTTTAGGCCAAGGGATTTTGAGCAGACAATGGCTAGGGCTTATTACCTGTCTAGAGGTCGGAGGCTTGCGGAATATATGAAACATCTGATGCGTTGTATGGCGCTGGTTGCAAATTATATGCAGGCTTTAAACCTCAGGGACGATGGCCCACTTGAAGCATCGCCACGCCGCCCCTTGCCGGGGAAGCTGCACATCGCGCATACGATGCGTTATCCCACGCG…
109722|scaffold_15|+|30565|34447	sp|P17156|HSP72_MOUSE	61.49	148	56	1	2693	3133	443	590	7e-37	140	Heat shock protein		GCGCTATCTGCTGATATTGTATTAGTGCGAATTGAGCTCAGCTCTGTATATCGGTCATTTGCGCTCTCTGGACGTACCTGACTTGCAATTTCCATCAGCAGTACCTGGCCTTGTGTTCGCTAGCTTCTGGTGCGTAGTCTTGCGAGCCATCTTGCCGCAAGCACTTTTGCCGAGCTTGTTTAGGCCAAGGGATTTTGAGCAGACAATGGCTAGGGCTTATTACCTGTCTAGAGGTCGGAGGCTTGCGGAATATATGAAACATCTGATGCGTTGTATGGCGCTGGTTGCAAATTATATGCAGGCTTTAAACCTCAGGGACGATGGCCCACTTGAAGCATCGCCACGCCGCCCCTTGCCGGGGAAGCTGCACATCGCGCATACGATGCGTTATCCCACGCG…
109722|scaffold_15|+|30565|34447	sp|P17156|HSP72_MOUSE	45.16	31	17	0	3249	3341	585	615	7e-37	36.6	Heat shock protein		GCGCTATCTGCTGATATTGTATTAGTGCGAATTGAGCTCAGCTCTGTATATCGGTCATTTGCGCTCTCTGGACGTACCTGACTTGCAATTTCCATCAGCAGTACCTGGCCTTGTGTTCGCTAGCTTCTGGTGCGTAGTCTTGCGAGCCATCTTGCCGCAAGCACTTTTGCCGAGCTTGTTTAGGCCAAGGGATTTTGAGCAGACAATGGCTAGGGCTTATTACCTGTCTAGAGGTCGGAGGCTTGCGGAATATATGAAACATCTGATGCGTTGTATGGCGCTGGTTGCAAATTATATGCAGGCTTTAAACCTCAGGGACGATGGCCCACTTGAAGCATCGCCACGCCGCCCCTTGCCGGGGAAGCTGCACATCGCGCATACGATGCGTTATCCCACGCG…
109722|scaffold_15|+|30565|34447	sp|Q27965|HS71B_BOVIN	60.27	146	57	1	2693	3127	440	585	7e-37	137	Heat shock protein		GCGCTATCTGCTGATATTGTATTAGTGCGAATTGAGCTCAGCTCTGTATATCGGTCATTTGCGCTCTCTGGACGTACCTGACTTGCAATTTCCATCAGCAGTACCTGGCCTTGTGTTCGCTAGCTTCTGGTGCGTAGTCTTGCGAGCCATCTTGCCGCAAGCACTTTTGCCGAGCTTGTTTAGGCCAAGGGATTTTGAGCAGACAATGGCTAGGGCTTATTACCTGTCTAGAGGTCGGAGGCTTGCGGAATATATGAAACATCTGATGCGTTGTATGGCGCTGGTTGCAAATTATATGCAGGCTTTAAACCTCAGGGACGATGGCCCACTTGAAGCATCGCCACGCCGCCCCTTGCCGGGGAAGCTGCACATCGCGCATACGATGCGTTATCCCACGCG…
109722|scaffold_15|+|30565|34447	sp|Q27965|HS71B_BOVIN	48.39	31	16	0	3249	3341	582	612	7e-37	39.3	Heat shock protein		GCGCTATCTGCTGATATTGTATTAGTGCGAATTGAGCTCAGCTCTGTATATCGGTCATTTGCGCTCTCTGGACGTACCTGACTTGCAATTTCCATCAGCAGTACCTGGCCTTGTGTTCGCTAGCTTCTGGTGCGTAGTCTTGCGAGCCATCTTGCCGCAAGCACTTTTGCCGAGCTTGTTTAGGCCAAGGGATTTTGAGCAGACAATGGCTAGGGCTTATTACCTGTCTAGAGGTCGGAGGCTTGCGGAATATATGAAACATCTGATGCGTTGTATGGCGCTGGTTGCAAATTATATGCAGGCTTTAAACCTCAGGGACGATGGCCCACTTGAAGCATCGCCACGCCGCCCCTTGCCGGGGAAGCTGCACATCGCGCATACGATGCGTTATCCCACGCG…
109722|scaffold_15|+|30565|34447	sp|P08107|HSP71_HUMAN	60.96	146	56	1	2693	3127	440	585	7e-37	139	Heat shock protein		GCGCTATCTGCTGATATTGTATTAGTGCGAATTGAGCTCAGCTCTGTATATCGGTCATTTGCGCTCTCTGGACGTACCTGACTTGCAATTTCCATCAGCAGTACCTGGCCTTGTGTTCGCTAGCTTCTGGTGCGTAGTCTTGCGAGCCATCTTGCCGCAAGCACTTTTGCCGAGCTTGTTTAGGCCAAGGGATTTTGAGCAGACAATGGCTAGGGCTTATTACCTGTCTAGAGGTCGGAGGCTTGCGGAATATATGAAACATCTGATGCGTTGTATGGCGCTGGTTGCAAATTATATGCAGGCTTTAAACCTCAGGGACGATGGCCCACTTGAAGCATCGCCACGCCGCCCCTTGCCGGGGAAGCTGCACATCGCGCATACGATGCGTTATCCCACGCG…
109722|scaffold_15|+|30565|34447	sp|P08107|HSP71_HUMAN	48.39	31	16	0	3249	3341	582	612	7e-37	38.1	Heat shock protein		GCGCTATCTGCTGATATTGTATTAGTGCGAATTGAGCTCAGCTCTGTATATCGGTCATTTGCGCTCTCTGGACGTACCTGACTTGCAATTTCCATCAGCAGTACCTGGCCTTGTGTTCGCTAGCTTCTGGTGCGTAGTCTTGCGAGCCATCTTGCCGCAAGCACTTTTGCCGAGCTTGTTTAGGCCAAGGGATTTTGAGCAGACAATGGCTAGGGCTTATTACCTGTCTAGAGGTCGGAGGCTTGCGGAATATATGAAACATCTGATGCGTTGTATGGCGCTGGTTGCAAATTATATGCAGGCTTTAAACCTCAGGGACGATGGCCCACTTGAAGCATCGCCACGCCGCCCCTTGCCGGGGAAGCTGCACATCGCGCATACGATGCGTTATCCCACGCG…
104742|scaffold_19|-|225311|242013	tr|Q55FH2|Q55FH2_DICDI	57.89	171	72	0	14260	14772	72	242	9e-37	154	Indigoidine synthase A-like protein OS=Arabidopsis thaliana GN=At1g50510 PE=2 SV=1		GCGCTATCTGCTGATATTGTATTAGTGCGAATTGAGCTCAGCTCTGTATATCGGTCATTTGCGCTCTCTGGACGTACCTGACTTGCAATTTCCATCAGCAGTACCTGGCCTTGTGTTCGCTAGCTTCTGGTGCGTAGTCTTGCGAGCCATCTTGCCGCAAGCACTTTTGCCGAGCTTGTTTAGGCCAAGGGATTTTGAGCAGACAATGGCTAGGGCTTATTACCTGTCTAGAGGTCGGAGGCTTGCGGAATATATGAAACATCTGATGCGTTGTATGGCGCTGGTTGCAAATTATATGCAGGCTTTAAACCTCAGGGACGATGGCCCACTTGAAGCATCGCCACGCCGCCCCTTGCCGGGGAAGCTGCACATCGCGCATACGATGCGTTATCCCACGCG…
78597|scaffold_1|+|47019|77282	tr|Q5LJP0|Q5LJP0_DROME	57.81	128	53	1	12346	12729	1825	1951	1e-36	158	Dynein heavy chain 7		GCGCTATCTGCTGATATTGTATTAGTGCGAATTGAGCTCAGCTCTGTATATCGGTCATTTGCGCTCTCTGGACGTACCTGACTTGCAATTTCCATCAGCAGTACCTGGCCTTGTGTTCGCTAGCTTCTGGTGCGTAGTCTTGCGAGCCATCTTGCCGCAAGCACTTTTGCCGAGCTTGTTTAGGCCAAGGGATTTTGAGCAGACAATGGCTAGGGCTTATTACCTGTCTAGAGGTCGGAGGCTTGCGGAATATATGAAACATCTGATGCGTTGTATGGCGCTGGTTGCAAATTATATGCAGGCTTTAAACCTCAGGGACGATGGCCCACTTGAAGCATCGCCACGCCGCCCCTTGCCGGGGAAGCTGCACATCGCGCATACGATGCGTTATCCCACGCG…
78597|scaffold_1|+|47019|77282	tr|Q9GPN8|Q9GPN8_DROME	57.81	128	53	1	12346	12729	1846	1972	1e-36	158	Dynein heavy chain 7		GCGCTATCTGCTGATATTGTATTAGTGCGAATTGAGCTCAGCTCTGTATATCGGTCATTTGCGCTCTCTGGACGTACCTGACTTGCAATTTCCATCAGCAGTACCTGGCCTTGTGTTCGCTAGCTTCTGGTGCGTAGTCTTGCGAGCCATCTTGCCGCAAGCACTTTTGCCGAGCTTGTTTAGGCCAAGGGATTTTGAGCAGACAATGGCTAGGGCTTATTACCTGTCTAGAGGTCGGAGGCTTGCGGAATATATGAAACATCTGATGCGTTGTATGGCGCTGGTTGCAAATTATATGCAGGCTTTAAACCTCAGGGACGATGGCCCACTTGAAGCATCGCCACGCCGCCCCTTGCCGGGGAAGCTGCACATCGCGCATACGATGCGTTATCCCACGCG…
103925|scaffold_10|-|1047796|1060240	sp|Q70G58|NTRC_ORYSJ	50.27	185	67	2	4214	4765	322	482	1e-36	152	Thioredoxin reductase NTRC OS=Oryza sativa subsp. japonica GN=Os07g0657900 PE=1 SV=2		GCGCTATCTGCTGATATTGTATTAGTGCGAATTGAGCTCAGCTCTGTATATCGGTCATTTGCGCTCTCTGGACGTACCTGACTTGCAATTTCCATCAGCAGTACCTGGCCTTGTGTTCGCTAGCTTCTGGTGCGTAGTCTTGCGAGCCATCTTGCCGCAAGCACTTTTGCCGAGCTTGTTTAGGCCAAGGGATTTTGAGCAGACAATGGCTAGGGCTTATTACCTGTCTAGAGGTCGGAGGCTTGCGGAATATATGAAACATCTGATGCGTTGTATGGCGCTGGTTGCAAATTATATGCAGGCTTTAAACCTCAGGGACGATGGCCCACTTGAAGCATCGCCACGCCGCCCCTTGCCGGGGAAGCTGCACATCGCGCATACGATGCGTTATCCCACGCG…
127414|scaffold_11|+|1270612|1277016	sp|O35066|KIF3C_MOUSE	48.29	205	87	5	2704	3264	195	398	1e-36	152	Kinesin-like protein KIF3C OS=Mus musculus GN=Kif3c PE=2 SV=3
104366|scaffold_15|-|601499|614668	sp|P29843|HSP7A_DROME	67.26	113	37	0	7956	8294	77	189	1e-36	152	Heat shock 70 kDa protein 12 OS=Arabidopsis thaliana GN=HSP70-11 PE=1 SV=2
104366|scaffold_15|-|601499|614668	sp|P17066|HSP76_HUMAN	67.26	113	37	0	7956	8294	79	191	1e-36	152	Heat shock 70 kDa protein 12 OS=Arabidopsis thaliana GN=HSP70-11 PE=1 SV=2
78980|scaffold_1|+|5454912|5473249	tr|A9XPA6|A9XPA6_CHLRE	96.2	79	3	0	11020	11256	683	761	2e-36	155	Intraflagellar transport protein 139 OS=Chlamydomonas reinhardtii GN=IFT139 PE=2 SV=1
80185|scaffold_10|-|327529|331643	sp|Q10051|PRP19_CAEEL	34.84	310	159	8	358	1212	2	293	2e-36	148	U-box domain-containing protein 72 OS=Oryza sativa subsp. japonica GN=PUB72 PE=2 SV=1
80244|scaffold_10|-|1191001|1192851	tr|Q27485|Q27485_CAEEL	80.72	83	16	0	882	1130	25	107	2e-36	135	Probable histone H2A.1 OS=Arabidopsis thaliana GN=At1g51060 PE=1 SV=1
80244|scaffold_10|-|1191001|1192851	sp|P09588|H2A_CAEEL	80.72	83	16	0	882	1130	25	107	2e-36	135	Probable histone H2A.1 OS=Arabidopsis thaliana GN=At1g51060 PE=1 SV=1
100164|scaffold_107|-|107714|112037	sp|Q01656|RSP4_CHLRE	52.99	134	63	0	3100	3501	204	337	2e-36	148	Flagellar radial spoke protein 4 OS=Chlamydomonas reinhardtii GN=RSP4 PE=3 SV=1
127414|scaffold_11|+|1270612|1277016	sp|O14782|KIF3C_HUMAN	48.28	203	88	5	2704	3264	195	396	2e-36	152	Kinesin-like protein KIF3C OS=Mus musculus GN=Kif3c PE=2 SV=3
74236|scaffold_14|+|1602977|1626694	sp|Q8NCM8|DYHC2_HUMAN	32.39	284	175	5	19936	20775	3615	3885	2e-36	157	Dynein heavy chain 7
104366|scaffold_15|-|601499|614668	sp|O59855|HSP72_SCHPO	66.67	111	37	0	7956	8288	75	185	2e-36	152	Heat shock 70 kDa protein 12 OS=Arabidopsis thaliana GN=HSP70-11 PE=1 SV=2		CAGGTATGCGAGCTGCCATCCATGATAGCATATACGCTGTTCAGAAGGCTGTGTGGCGCATCTTCATCGCCAGGAGCAGCAGCAGCNNNNNNNNNNNNNNNNNNNNNNNNNNNNNNNNNNNNNNNNNNNNNNNNNNNNNNNNNNNTAGTCGATGAGGAGAGTGGCTCGGTGCCCCGCGACAAGCTGGTCAAGTTCTGGACGGGGCGGGGACTGGTGACGGCGCCGCCAGCCAAGCGGGCGTTCGAGTGCCTGAGGCCGGACAGCCAGAATGTGAGTAGCGGCGGCATGCCAGTCAGCGAGGACGGGGCCATTCCGACCTCTGCGCTGCCCGATTGTCCCCAGCAATTCGAATCCGGATGTGACGCCTTTACAACAGAGGGTAGATTAAACAGGCGACAT…
104366|scaffold_15|-|601499|614668	sp|P20163|HSP7D_CAEEL	65.49	113	39	0	7959	8297	106	218	2e-36	152	Heat shock 70 kDa protein 12 OS=Arabidopsis thaliana GN=HSP70-11 PE=1 SV=2		CAGGTATGCGAGCTGCCATCCATGATAGCATATACGCTGTTCAGAAGGCTGTGTGGCGCATCTTCATCGCCAGGAGCAGCAGCAGCNNNNNNNNNNNNNNNNNNNNNNNNNNNNNNNNNNNNNNNNNNNNNNNNNNNNNNNNNNNTAGTCGATGAGGAGAGTGGCTCGGTGCCCCGCGACAAGCTGGTCAAGTTCTGGACGGGGCGGGGACTGGTGACGGCGCCGCCAGCCAAGCGGGCGTTCGAGTGCCTGAGGCCGGACAGCCAGAATGTGAGTAGCGGCGGCATGCCAGTCAGCGAGGACGGGGCCATTCCGACCTCTGCGCTGCCCGATTGTCCCCAGCAATTCGAATCCGGATGTGACGCCTTTACAACAGAGGGTAGATTAAACAGGCGACAT…
104366|scaffold_15|-|601499|614668	tr|Q5AD54|Q5AD54_CANAL	67.86	112	36	0	7953	8288	121	232	2e-36	152	Heat shock 70 kDa protein 12 OS=Arabidopsis thaliana GN=HSP70-11 PE=1 SV=2		CAGGTATGCGAGCTGCCATCCATGATAGCATATACGCTGTTCAGAAGGCTGTGTGGCGCATCTTCATCGCCAGGAGCAGCAGCAGCNNNNNNNNNNNNNNNNNNNNNNNNNNNNNNNNNNNNNNNNNNNNNNNNNNNNNNNNNNNTAGTCGATGAGGAGAGTGGCTCGGTGCCCCGCGACAAGCTGGTCAAGTTCTGGACGGGGCGGGGACTGGTGACGGCGCCGCCAGCCAAGCGGGCGTTCGAGTGCCTGAGGCCGGACAGCCAGAATGTGAGTAGCGGCGGCATGCCAGTCAGCGAGGACGGGGCCATTCCGACCTCTGCGCTGCCCGATTGTCCCCAGCAATTCGAATCCGGATGTGACGCCTTTACAACAGAGGGTAGATTAAACAGGCGACAT…
109722|scaffold_15|+|30565|34447	sp|Q6S4N2|HS71B_PIG	60.27	146	57	1	2693	3127	440	585	2e-36	137	Heat shock protein		CAGGTATGCGAGCTGCCATCCATGATAGCATATACGCTGTTCAGAAGGCTGTGTGGCGCATCTTCATCGCCAGGAGCAGCAGCAGCNNNNNNNNNNNNNNNNNNNNNNNNNNNNNNNNNNNNNNNNNNNNNNNNNNNNNNNNNNNTAGTCGATGAGGAGAGTGGCTCGGTGCCCCGCGACAAGCTGGTCAAGTTCTGGACGGGGCGGGGACTGGTGACGGCGCCGCCAGCCAAGCGGGCGTTCGAGTGCCTGAGGCCGGACAGCCAGAATGTGAGTAGCGGCGGCATGCCAGTCAGCGAGGACGGGGCCATTCCGACCTCTGCGCTGCCCGATTGTCCCCAGCAATTCGAATCCGGATGTGACGCCTTTACAACAGAGGGTAGATTAAACAGGCGACAT…
109722|scaffold_15|+|30565|34447	sp|Q6S4N2|HS71B_PIG	48.39	31	16	0	3249	3341	582	612	2e-36	38.1	Heat shock protein		CAGGTATGCGAGCTGCCATCCATGATAGCATATACGCTGTTCAGAAGGCTGTGTGGCGCATCTTCATCGCCAGGAGCAGCAGCAGCNNNNNNNNNNNNNNNNNNNNNNNNNNNNNNNNNNNNNNNNNNNNNNNNNNNNNNNNNNNTAGTCGATGAGGAGAGTGGCTCGGTGCCCCGCGACAAGCTGGTCAAGTTCTGGACGGGGCGGGGACTGGTGACGGCGCCGCCAGCCAAGCGGGCGTTCGAGTGCCTGAGGCCGGACAGCCAGAATGTGAGTAGCGGCGGCATGCCAGTCAGCGAGGACGGGGCCATTCCGACCTCTGCGCTGCCCGATTGTCCCCAGCAATTCGAATCCGGATGTGACGCCTTTACAACAGAGGGTAGATTAAACAGGCGACAT…
109722|scaffold_15|+|30565|34447	sp|P48722|HS74L_MOUSE	34.55	191	118	2	565	1116	73	263	2e-36	116	Heat shock protein		CAGGTATGCGAGCTGCCATCCATGATAGCATATACGCTGTTCAGAAGGCTGTGTGGCGCATCTTCATCGCCAGGAGCAGCAGCAGCNNNNNNNNNNNNNNNNNNNNNNNNNNNNNNNNNNNNNNNNNNNNNNNNNNNNNNNNNNNTAGTCGATGAGGAGAGTGGCTCGGTGCCCCGCGACAAGCTGGTCAAGTTCTGGACGGGGCGGGGACTGGTGACGGCGCCGCCAGCCAAGCGGGCGTTCGAGTGCCTGAGGCCGGACAGCCAGAATGTGAGTAGCGGCGGCATGCCAGTCAGCGAGGACGGGGCCATTCCGACCTCTGCGCTGCCCGATTGTCCCCAGCAATTCGAATCCGGATGTGACGCCTTTACAACAGAGGGTAGATTAAACAGGCGACAT…
109722|scaffold_15|+|30565|34447	sp|P48722|HS74L_MOUSE	40.28	72	43	0	261	476	2	73	2e-36	59.7	Heat shock protein		CAGGTATGCGAGCTGCCATCCATGATAGCATATACGCTGTTCAGAAGGCTGTGTGGCGCATCTTCATCGCCAGGAGCAGCAGCAGCNNNNNNNNNNNNNNNNNNNNNNNNNNNNNNNNNNNNNNNNNNNNNNNNNNNNNNNNNNNTAGTCGATGAGGAGAGTGGCTCGGTGCCCCGCGACAAGCTGGTCAAGTTCTGGACGGGGCGGGGACTGGTGACGGCGCCGCCAGCCAAGCGGGCGTTCGAGTGCCTGAGGCCGGACAGCCAGAATGTGAGTAGCGGCGGCATGCCAGTCAGCGAGGACGGGGCCATTCCGACCTCTGCGCTGCCCGATTGTCCCCAGCAATTCGAATCCGGATGTGACGCCTTTACAACAGAGGGTAGATTAAACAGGCGACAT…
78949|scaffold_1|+|4928224|4932741	sp|Q9LMR3|TYRA2_ARATH	60.91	110	43	0	2612	2941	212	321	3e-36	145	Arogenate dehydrogenase 2		CAGGTATGCGAGCTGCCATCCATGATAGCATATACGCTGTTCAGAAGGCTGTGTGGCGCATCTTCATCGCCAGGAGCAGCAGCAGCNNNNNNNNNNNNNNNNNNNNNNNNNNNNNNNNNNNNNNNNNNNNNNNNNNNNNNNNNNNTAGTCGATGAGGAGAGTGGCTCGGTGCCCCGCGACAAGCTGGTCAAGTTCTGGACGGGGCGGGGACTGGTGACGGCGCCGCCAGCCAAGCGGGCGTTCGAGTGCCTGAGGCCGGACAGCCAGAATGTGAGTAGCGGCGGCATGCCAGTCAGCGAGGACGGGGCCATTCCGACCTCTGCGCTGCCCGATTGTCCCCAGCAATTCGAATCCGGATGTGACGCCTTTACAACAGAGGGTAGATTAAACAGGCGACAT…
104366|scaffold_15|-|601499|614668	tr|Q6PH56|Q6PH56_DANRE	69.37	111	34	0	7956	8288	79	189	3e-36	151	Heat shock 70 kDa protein 12 OS=Arabidopsis thaliana GN=HSP70-11 PE=1 SV=2		CAGGTATGCGAGCTGCCATCCATGATAGCATATACGCTGTTCAGAAGGCTGTGTGGCGCATCTTCATCGCCAGGAGCAGCAGCAGCNNNNNNNNNNNNNNNNNNNNNNNNNNNNNNNNNNNNNNNNNNNNNNNNNNNNNNNNNNNTAGTCGATGAGGAGAGTGGCTCGGTGCCCCGCGACAAGCTGGTCAAGTTCTGGACGGGGCGGGGACTGGTGACGGCGCCGCCAGCCAAGCGGGCGTTCGAGTGCCTGAGGCCGGACAGCCAGAATGTGAGTAGCGGCGGCATGCCAGTCAGCGAGGACGGGGCCATTCCGACCTCTGCGCTGCCCGATTGTCCCCAGCAATTCGAATCCGGATGTGACGCCTTTACAACAGAGGGTAGATTAAACAGGCGACAT…
104366|scaffold_15|-|601499|614668	tr|B7ZV46|B7ZV46_DANRE	69.37	111	34	0	7956	8288	79	189	3e-36	151	Heat shock 70 kDa protein 12 OS=Arabidopsis thaliana GN=HSP70-11 PE=1 SV=2		CAGGTATGCGAGCTGCCATCCATGATAGCATATACGCTGTTCAGAAGGCTGTGTGGCGCATCTTCATCGCCAGGAGCAGCAGCAGCNNNNNNNNNNNNNNNNNNNNNNNNNNNNNNNNNNNNNNNNNNNNNNNNNNNNNNNNNNNTAGTCGATGAGGAGAGTGGCTCGGTGCCCCGCGACAAGCTGGTCAAGTTCTGGACGGGGCGGGGACTGGTGACGGCGCCGCCAGCCAAGCGGGCGTTCGAGTGCCTGAGGCCGGACAGCCAGAATGTGAGTAGCGGCGGCATGCCAGTCAGCGAGGACGGGGCCATTCCGACCTCTGCGCTGCCCGATTGTCCCCAGCAATTCGAATCCGGATGTGACGCCTTTACAACAGAGGGTAGATTAAACAGGCGACAT…
104366|scaffold_15|-|601499|614668	sp|Q10265|HSP71_SCHPO	67.57	111	36	0	7956	8288	75	185	3e-36	151	Heat shock 70 kDa protein 12 OS=Arabidopsis thaliana GN=HSP70-11 PE=1 SV=2		CAGGTATGCGAGCTGCCATCCATGATAGCATATACGCTGTTCAGAAGGCTGTGTGGCGCATCTTCATCGCCAGGAGCAGCAGCAGCNNNNNNNNNNNNNNNNNNNNNNNNNNNNNNNNNNNNNNNNNNNNNNNNNNNNNNNNNNNTAGTCGATGAGGAGAGTGGCTCGGTGCCCCGCGACAAGCTGGTCAAGTTCTGGACGGGGCGGGGACTGGTGACGGCGCCGCCAGCCAAGCGGGCGTTCGAGTGCCTGAGGCCGGACAGCCAGAATGTGAGTAGCGGCGGCATGCCAGTCAGCGAGGACGGGGCCATTCCGACCTCTGCGCTGCCCGATTGTCCCCAGCAATTCGAATCCGGATGTGACGCCTTTACAACAGAGGGTAGATTAAACAGGCGACAT…
104366|scaffold_15|-|601499|614668	sp|Q99170|GRP78_YARLI	65.77	111	38	0	7953	8285	109	219	3e-36	151	Heat shock 70 kDa protein 12 OS=Arabidopsis thaliana GN=HSP70-11 PE=1 SV=2		CAGGTATGCGAGCTGCCATCCATGATAGCATATACGCTGTTCAGAAGGCTGTGTGGCGCATCTTCATCGCCAGGAGCAGCAGCAGCNNNNNNNNNNNNNNNNNNNNNNNNNNNNNNNNNNNNNNNNNNNNNNNNNNNNNNNNNNNTAGTCGATGAGGAGAGTGGCTCGGTGCCCCGCGACAAGCTGGTCAAGTTCTGGACGGGGCGGGGACTGGTGACGGCGCCGCCAGCCAAGCGGGCGTTCGAGTGCCTGAGGCCGGACAGCCAGAATGTGAGTAGCGGCGGCATGCCAGTCAGCGAGGACGGGGCCATTCCGACCTCTGCGCTGCCCGATTGTCCCCAGCAATTCGAATCCGGATGTGACGCCTTTACAACAGAGGGTAGATTAAACAGGCGACAT…
109722|scaffold_15|+|30565|34447	tr|Q4WHP9|Q4WHP9_ASPFU	64.63	147	50	1	2693	3127	482	628	3e-36	149	Heat shock protein		CAGGTATGCGAGCTGCCATCCATGATAGCATATACGCTGTTCAGAAGGCTGTGTGGCGCATCTTCATCGCCAGGAGCAGCAGCAGCNNNNNNNNNNNNNNNNNNNNNNNNNNNNNNNNNNNNNNNNNNNNNNNNNNNNNNNNNNNTAGTCGATGAGGAGAGTGGCTCGGTGCCCCGCGACAAGCTGGTCAAGTTCTGGACGGGGCGGGGACTGGTGACGGCGCCGCCAGCCAAGCGGGCGTTCGAGTGCCTGAGGCCGGACAGCCAGAATGTGAGTAGCGGCGGCATGCCAGTCAGCGAGGACGGGGCCATTCCGACCTCTGCGCTGCCCGATTGTCCCCAGCAATTCGAATCCGGATGTGACGCCTTTACAACAGAGGGTAGATTAAACAGGCGACAT…
109722|scaffold_15|+|30565|34447	tr|B0XV51|B0XV51_ASPFC	64.63	147	50	1	2693	3127	482	628	3e-36	149	Heat shock protein		TGGCAGTTCGACACGTGGGGCCTTCAGGCTGCCACAGGCGGTCACGCGCTGTCAGCTCTGGGCTTCTACATCATACAGAGGGAGGGCCTCATCAAGGCCTTCCGCATCCAACCTGTCACGCTGGCCAGGTAGGCATGTGTGAGTGCATGGGCCTTGGAGGATCTGTTGCTTTCTTTCTCTTGGGGGCTGCTGAGGGCATTTCCTTCTTAAATAGCCGGGATCGCGCAGCCAATCTATAGGGAAAAGAATTTGCGGAAAAAAGGTCACGAGTTCAAATCCGGATCGAGGTTGTTTCAGATCATTAAGTCCAAGACTCTCGGTGGAATGTCCGGCTGGTTGACAGAGCCCACGTGCTACAGTTACAGTTACATATCCGCAGTCCGACTATGTGTCAAGAGA…
109722|scaffold_15|+|30565|34447	tr|A2QW80|A2QW80_ASPNC	65.31	147	49	1	2693	3127	482	628	3e-36	149	Heat shock protein		TGGCAGTTCGACACGTGGGGCCTTCAGGCTGCCACAGGCGGTCACGCGCTGTCAGCTCTGGGCTTCTACATCATACAGAGGGAGGGCCTCATCAAGGCCTTCCGCATCCAACCTGTCACGCTGGCCAGGTAGGCATGTGTGAGTGCATGGGCCTTGGAGGATCTGTTGCTTTCTTTCTCTTGGGGGCTGCTGAGGGCATTTCCTTCTTAAATAGCCGGGATCGCGCAGCCAATCTATAGGGAAAAGAATTTGCGGAAAAAAGGTCACGAGTTCAAATCCGGATCGAGGTTGTTTCAGATCATTAAGTCCAAGACTCTCGGTGGAATGTCCGGCTGGTTGACAGAGCCCACGTGCTACAGTTACAGTTACATATCCGCAGTCCGACTATGTGTCAAGAGA…
109722|scaffold_15|+|30565|34447	sp|P83616|GRP78_ASPNG	65.31	147	49	1	2693	3127	482	628	3e-36	149	Heat shock protein		TGGCAGTTCGACACGTGGGGCCTTCAGGCTGCCACAGGCGGTCACGCGCTGTCAGCTCTGGGCTTCTACATCATACAGAGGGAGGGCCTCATCAAGGCCTTCCGCATCCAACCTGTCACGCTGGCCAGGTAGGCATGTGTGAGTGCATGGGCCTTGGAGGATCTGTTGCTTTCTTTCTCTTGGGGGCTGCTGAGGGCATTTCCTTCTTAAATAGCCGGGATCGCGCAGCCAATCTATAGGGAAAAGAATTTGCGGAAAAAAGGTCACGAGTTCAAATCCGGATCGAGGTTGTTTCAGATCATTAAGTCCAAGACTCTCGGTGGAATGTCCGGCTGGTTGACAGAGCCCACGTGCTACAGTTACAGTTACATATCCGCAGTCCGACTATGTGTCAAGAGA…
109722|scaffold_15|+|30565|34447	sp|P83617|GRP78_ASPKA	65.31	147	49	1	2693	3127	482	628	3e-36	149	Heat shock protein		TGGCAGTTCGACACGTGGGGCCTTCAGGCTGCCACAGGCGGTCACGCGCTGTCAGCTCTGGGCTTCTACATCATACAGAGGGAGGGCCTCATCAAGGCCTTCCGCATCCAACCTGTCACGCTGGCCAGGTAGGCATGTGTGAGTGCATGGGCCTTGGAGGATCTGTTGCTTTCTTTCTCTTGGGGGCTGCTGAGGGCATTTCCTTCTTAAATAGCCGGGATCGCGCAGCCAATCTATAGGGAAAAGAATTTGCGGAAAAAAGGTCACGAGTTCAAATCCGGATCGAGGTTGTTTCAGATCATTAAGTCCAAGACTCTCGGTGGAATGTCCGGCTGGTTGACAGAGCCCACGTGCTACAGTTACAGTTACATATCCGCAGTCCGACTATGTGTCAAGAGA…
109722|scaffold_15|+|30565|34447	sp|P59769|GRP78_ASPAW	65.31	147	49	1	2693	3127	482	628	3e-36	149	Heat shock protein		TGGCAGTTCGACACGTGGGGCCTTCAGGCTGCCACAGGCGGTCACGCGCTGTCAGCTCTGGGCTTCTACATCATACAGAGGGAGGGCCTCATCAAGGCCTTCCGCATCCAACCTGTCACGCTGGCCAGGTAGGCATGTGTGAGTGCATGGGCCTTGGAGGATCTGTTGCTTTCTTTCTCTTGGGGGCTGCTGAGGGCATTTCCTTCTTAAATAGCCGGGATCGCGCAGCCAATCTATAGGGAAAAGAATTTGCGGAAAAAAGGTCACGAGTTCAAATCCGGATCGAGGTTGTTTCAGATCATTAAGTCCAAGACTCTCGGTGGAATGTCCGGCTGGTTGACAGAGCCCACGTGCTACAGTTACAGTTACATATCCGCAGTCCGACTATGTGTCAAGAGA…
109722|scaffold_15|+|30565|34447	tr|A1CEK9|A1CEK9_ASPCL	65.31	147	49	1	2693	3127	483	629	3e-36	149	Heat shock protein		TGGCAGTTCGACACGTGGGGCCTTCAGGCTGCCACAGGCGGTCACGCGCTGTCAGCTCTGGGCTTCTACATCATACAGAGGGAGGGCCTCATCAAGGCCTTCCGCATCCAACCTGTCACGCTGGCCAGGTAGGCATGTGTGAGTGCATGGGCCTTGGAGGATCTGTTGCTTTCTTTCTCTTGGGGGCTGCTGAGGGCATTTCCTTCTTAAATAGCCGGGATCGCGCAGCCAATCTATAGGGAAAAGAATTTGCGGAAAAAAGGTCACGAGTTCAAATCCGGATCGAGGTTGTTTCAGATCATTAAGTCCAAGACTCTCGGTGGAATGTCCGGCTGGTTGACAGAGCCCACGTGCTACAGTTACAGTTACATATCCGCAGTCCGACTATGTGTCAAGAGA…
109722|scaffold_15|+|30565|34447	tr|A1DFN8|A1DFN8_NEOFI	64.63	147	50	1	2693	3127	482	628	3e-36	149	Heat shock protein		TGGCAGTTCGACACGTGGGGCCTTCAGGCTGCCACAGGCGGTCACGCGCTGTCAGCTCTGGGCTTCTACATCATACAGAGGGAGGGCCTCATCAAGGCCTTCCGCATCCAACCTGTCACGCTGGCCAGGTAGGCATGTGTGAGTGCATGGGCCTTGGAGGATCTGTTGCTTTCTTTCTCTTGGGGGCTGCTGAGGGCATTTCCTTCTTAAATAGCCGGGATCGCGCAGCCAATCTATAGGGAAAAGAATTTGCGGAAAAAAGGTCACGAGTTCAAATCCGGATCGAGGTTGTTTCAGATCATTAAGTCCAAGACTCTCGGTGGAATGTCCGGCTGGTTGACAGAGCCCACGTGCTACAGTTACAGTTACATATCCGCAGTCCGACTATGTGTCAAGAGA…
109722|scaffold_15|+|30565|34447	sp|P08106|HSP70_CHICK	62.84	148	54	1	2693	3133	443	590	3e-36	139	Heat shock protein		TGGCAGTTCGACACGTGGGGCCTTCAGGCTGCCACAGGCGGTCACGCGCTGTCAGCTCTGGGCTTCTACATCATACAGAGGGAGGGCCTCATCAAGGCCTTCCGCATCCAACCTGTCACGCTGGCCAGGTAGGCATGTGTGAGTGCATGGGCCTTGGAGGATCTGTTGCTTTCTTTCTCTTGGGGGCTGCTGAGGGCATTTCCTTCTTAAATAGCCGGGATCGCGCAGCCAATCTATAGGGAAAAGAATTTGCGGAAAAAAGGTCACGAGTTCAAATCCGGATCGAGGTTGTTTCAGATCATTAAGTCCAAGACTCTCGGTGGAATGTCCGGCTGGTTGACAGAGCCCACGTGCTACAGTTACAGTTACATATCCGCAGTCCGACTATGTGTCAAGAGA…
109722|scaffold_15|+|30565|34447	sp|P08106|HSP70_CHICK	41.94	31	18	0	3249	3341	585	615	3e-36	36.2	Heat shock protein		TGGCAGTTCGACACGTGGGGCCTTCAGGCTGCCACAGGCGGTCACGCGCTGTCAGCTCTGGGCTTCTACATCATACAGAGGGAGGGCCTCATCAAGGCCTTCCGCATCCAACCTGTCACGCTGGCCAGGTAGGCATGTGTGAGTGCATGGGCCTTGGAGGATCTGTTGCTTTCTTTCTCTTGGGGGCTGCTGAGGGCATTTCCTTCTTAAATAGCCGGGATCGCGCAGCCAATCTATAGGGAAAAGAATTTGCGGAAAAAAGGTCACGAGTTCAAATCCGGATCGAGGTTGTTTCAGATCATTAAGTCCAAGACTCTCGGTGGAATGTCCGGCTGGTTGACAGAGCCCACGTGCTACAGTTACAGTTACATATCCGCAGTCCGACTATGTGTCAAGAGA…
109722|scaffold_15|+|30565|34447	sp|Q7YQC6|HSP71_CANFA	60.27	146	57	1	2693	3127	440	585	3e-36	137	Heat shock protein		TGGCAGTTCGACACGTGGGGCCTTCAGGCTGCCACAGGCGGTCACGCGCTGTCAGCTCTGGGCTTCTACATCATACAGAGGGAGGGCCTCATCAAGGCCTTCCGCATCCAACCTGTCACGCTGGCCAGGTAGGCATGTGTGAGTGCATGGGCCTTGGAGGATCTGTTGCTTTCTTTCTCTTGGGGGCTGCTGAGGGCATTTCCTTCTTAAATAGCCGGGATCGCGCAGCCAATCTATAGGGAAAAGAATTTGCGGAAAAAAGGTCACGAGTTCAAATCCGGATCGAGGTTGTTTCAGATCATTAAGTCCAAGACTCTCGGTGGAATGTCCGGCTGGTTGACAGAGCCCACGTGCTACAGTTACAGTTACATATCCGCAGTCCGACTATGTGTCAAGAGA…
109722|scaffold_15|+|30565|34447	sp|Q7YQC6|HSP71_CANFA	48.39	31	16	0	3249	3341	582	612	3e-36	37.7	Heat shock protein		TGGCAGTTCGACACGTGGGGCCTTCAGGCTGCCACAGGCGGTCACGCGCTGTCAGCTCTGGGCTTCTACATCATACAGAGGGAGGGCCTCATCAAGGCCTTCCGCATCCAACCTGTCACGCTGGCCAGGTAGGCATGTGTGAGTGCATGGGCCTTGGAGGATCTGTTGCTTTCTTTCTCTTGGGGGCTGCTGAGGGCATTTCCTTCTTAAATAGCCGGGATCGCGCAGCCAATCTATAGGGAAAAGAATTTGCGGAAAAAAGGTCACGAGTTCAAATCCGGATCGAGGTTGTTTCAGATCATTAAGTCCAAGACTCTCGGTGGAATGTCCGGCTGGTTGACAGAGCCCACGTGCTACAGTTACAGTTACATATCCGCAGTCCGACTATGTGTCAAGAGA…
109722|scaffold_15|+|30565|34447	sp|P29844|HSP7C_DROME	58.67	150	60	1	2690	3133	462	611	4e-36	149	Heat shock protein		TGGCAGTTCGACACGTGGGGCCTTCAGGCTGCCACAGGCGGTCACGCGCTGTCAGCTCTGGGCTTCTACATCATACAGAGGGAGGGCCTCATCAAGGCCTTCCGCATCCAACCTGTCACGCTGGCCAGGTAGGCATGTGTGAGTGCATGGGCCTTGGAGGATCTGTTGCTTTCTTTCTCTTGGGGGCTGCTGAGGGCATTTCCTTCTTAAATAGCCGGGATCGCGCAGCCAATCTATAGGGAAAAGAATTTGCGGAAAAAAGGTCACGAGTTCAAATCCGGATCGAGGTTGTTTCAGATCATTAAGTCCAAGACTCTCGGTGGAATGTCCGGCTGGTTGACAGAGCCCACGTGCTACAGTTACAGTTACATATCCGCAGTCCGACTATGTGTCAAGAGA…
109722|scaffold_15|+|30565|34447	tr|Q59EJ3|Q59EJ3_HUMAN	60.27	146	57	1	2693	3127	508	653	4e-36	136	Heat shock protein		TGGCAGTTCGACACGTGGGGCCTTCAGGCTGCCACAGGCGGTCACGCGCTGTCAGCTCTGGGCTTCTACATCATACAGAGGGAGGGCCTCATCAAGGCCTTCCGCATCCAACCTGTCACGCTGGCCAGGTAGGCATGTGTGAGTGCATGGGCCTTGGAGGATCTGTTGCTTTCTTTCTCTTGGGGGCTGCTGAGGGCATTTCCTTCTTAAATAGCCGGGATCGCGCAGCCAATCTATAGGGAAAAGAATTTGCGGAAAAAAGGTCACGAGTTCAAATCCGGATCGAGGTTGTTTCAGATCATTAAGTCCAAGACTCTCGGTGGAATGTCCGGCTGGTTGACAGAGCCCACGTGCTACAGTTACAGTTACATATCCGCAGTCCGACTATGTGTCAAGAGA…
109722|scaffold_15|+|30565|34447	tr|Q59EJ3|Q59EJ3_HUMAN	48.39	31	16	0	3249	3341	650	680	4e-36	38.1	Heat shock protein		TGGCAGTTCGACACGTGGGGCCTTCAGGCTGCCACAGGCGGTCACGCGCTGTCAGCTCTGGGCTTCTACATCATACAGAGGGAGGGCCTCATCAAGGCCTTCCGCATCCAACCTGTCACGCTGGCCAGGTAGGCATGTGTGAGTGCATGGGCCTTGGAGGATCTGTTGCTTTCTTTCTCTTGGGGGCTGCTGAGGGCATTTCCTTCTTAAATAGCCGGGATCGCGCAGCCAATCTATAGGGAAAAGAATTTGCGGAAAAAAGGTCACGAGTTCAAATCCGGATCGAGGTTGTTTCAGATCATTAAGTCCAAGACTCTCGGTGGAATGTCCGGCTGGTTGACAGAGCCCACGTGCTACAGTTACAGTTACATATCCGCAGTCCGACTATGTGTCAAGAGA…
109722|scaffold_15|+|30565|34447	tr|Q81NJ0|Q81NJ0_BACAN	56.15	130	57	0	670	1059	82	211	4e-36	148	Heat shock protein		TGGCAGTTCGACACGTGGGGCCTTCAGGCTGCCACAGGCGGTCACGCGCTGTCAGCTCTGGGCTTCTACATCATACAGAGGGAGGGCCTCATCAAGGCCTTCCGCATCCAACCTGTCACGCTGGCCAGGTAGGCATGTGTGAGTGCATGGGCCTTGGAGGATCTGTTGCTTTCTTTCTCTTGGGGGCTGCTGAGGGCATTTCCTTCTTAAATAGCCGGGATCGCGCAGCCAATCTATAGGGAAAAGAATTTGCGGAAAAAAGGTCACGAGTTCAAATCCGGATCGAGGTTGTTTCAGATCATTAAGTCCAAGACTCTCGGTGGAATGTCCGGCTGGTTGACAGAGCCCACGTGCTACAGTTACAGTTACATATCCGCAGTCCGACTATGTGTCAAGAGA…
78763|scaffold_1|+|2339921|2346204	sp|Q54VD8|RIO1_DICDI	61.06	113	44	0	2522	2860	225	337	5e-36	149	Serine/threonine-protein kinase rio1 OS=Dictyostelium discoideum GN=rio1 PE=3 SV=1		TGGCAGTTCGACACGTGGGGCCTTCAGGCTGCCACAGGCGGTCACGCGCTGTCAGCTCTGGGCTTCTACATCATACAGAGGGAGGGCCTCATCAAGGCCTTCCGCATCCAACCTGTCACGCTGGCCAGGTAGGCATGTGTGAGTGCATGGGCCTTGGAGGATCTGTTGCTTTCTTTCTCTTGGGGGCTGCTGAGGGCATTTCCTTCTTAAATAGCCGGGATCGCGCAGCCAATCTATAGGGAAAAGAATTTGCGGAAAAAAGGTCACGAGTTCAAATCCGGATCGAGGTTGTTTCAGATCATTAAGTCCAAGACTCTCGGTGGAATGTCCGGCTGGTTGACAGAGCCCACGTGCTACAGTTACAGTTACATATCCGCAGTCCGACTATGTGTCAAGAGA…
104366|scaffold_15|-|601499|614668	tr|O45246|O45246_CAEEL	70.27	111	33	0	7956	8288	77	187	6e-36	150	Heat shock 70 kDa protein 12 OS=Arabidopsis thaliana GN=HSP70-11 PE=1 SV=2		TGGCAGTTCGACACGTGGGGCCTTCAGGCTGCCACAGGCGGTCACGCGCTGTCAGCTCTGGGCTTCTACATCATACAGAGGGAGGGCCTCATCAAGGCCTTCCGCATCCAACCTGTCACGCTGGCCAGGTAGGCATGTGTGAGTGCATGGGCCTTGGAGGATCTGTTGCTTTCTTTCTCTTGGGGGCTGCTGAGGGCATTTCCTTCTTAAATAGCCGGGATCGCGCAGCCAATCTATAGGGAAAAGAATTTGCGGAAAAAAGGTCACGAGTTCAAATCCGGATCGAGGTTGTTTCAGATCATTAAGTCCAAGACTCTCGGTGGAATGTCCGGCTGGTTGACAGAGCCCACGTGCTACAGTTACAGTTACATATCCGCAGTCCGACTATGTGTCAAGAGA…
80244|scaffold_10|-|1191001|1192851	sp|P04912|H2A2_YEAST	78.31	83	18	0	882	1130	25	107	7e-36	134	Probable histone H2A.1 OS=Arabidopsis thaliana GN=At1g51060 PE=1 SV=1		TGGCAGTTCGACACGTGGGGCCTTCAGGCTGCCACAGGCGGTCACGCGCTGTCAGCTCTGGGCTTCTACATCATACAGAGGGAGGGCCTCATCAAGGCCTTCCGCATCCAACCTGTCACGCTGGCCAGGTAGGCATGTGTGAGTGCATGGGCCTTGGAGGATCTGTTGCTTTCTTTCTCTTGGGGGCTGCTGAGGGCATTTCCTTCTTAAATAGCCGGGATCGCGCAGCCAATCTATAGGGAAAAGAATTTGCGGAAAAAAGGTCACGAGTTCAAATCCGGATCGAGGTTGTTTCAGATCATTAAGTCCAAGACTCTCGGTGGAATGTCCGGCTGGTTGACAGAGCCCACGTGCTACAGTTACAGTTACATATCCGCAGTCCGACTATGTGTCAAGAGA…
80244|scaffold_10|-|1191001|1192851	sp|P04911|H2A1_YEAST	78.31	83	18	0	882	1130	25	107	7e-36	134	Probable histone H2A.1 OS=Arabidopsis thaliana GN=At1g51060 PE=1 SV=1		TGGCAGTTCGACACGTGGGGCCTTCAGGCTGCCACAGGCGGTCACGCGCTGTCAGCTCTGGGCTTCTACATCATACAGAGGGAGGGCCTCATCAAGGCCTTCCGCATCCAACCTGTCACGCTGGCCAGGTAGGCATGTGTGAGTGCATGGGCCTTGGAGGATCTGTTGCTTTCTTTCTCTTGGGGGCTGCTGAGGGCATTTCCTTCTTAAATAGCCGGGATCGCGCAGCCAATCTATAGGGAAAAGAATTTGCGGAAAAAAGGTCACGAGTTCAAATCCGGATCGAGGTTGTTTCAGATCATTAAGTCCAAGACTCTCGGTGGAATGTCCGGCTGGTTGACAGAGCCCACGTGCTACAGTTACAGTTACATATCCGCAGTCCGACTATGTGTCAAGAGA…
84713|scaffold_113|-|182858|192961	sp|Q54BC6|PSMD2_DICDI	48.78	164	79	3	248	736	62	221	7e-36	152	MCG129789		TGGCAGTTCGACACGTGGGGCCTTCAGGCTGCCACAGGCGGTCACGCGCTGTCAGCTCTGGGCTTCTACATCATACAGAGGGAGGGCCTCATCAAGGCCTTCCGCATCCAACCTGTCACGCTGGCCAGGTAGGCATGTGTGAGTGCATGGGCCTTGGAGGATCTGTTGCTTTCTTTCTCTTGGGGGCTGCTGAGGGCATTTCCTTCTTAAATAGCCGGGATCGCGCAGCCAATCTATAGGGAAAAGAATTTGCGGAAAAAAGGTCACGAGTTCAAATCCGGATCGAGGTTGTTTCAGATCATTAAGTCCAAGACTCTCGGTGGAATGTCCGGCTGGTTGACAGAGCCCACGTGCTACAGTTACAGTTACATATCCGCAGTCCGACTATGTGTCAAGAGA…
84552|scaffold_100|-|132791|136503	tr|F6RJ83|F6RJ83_MOUSE	70.45	88	26	0	735	998	11	98	8e-36	141	Uncharacterized protein OS=Mus musculus GN=Ndufs2 PE=3 SV=1		TGGCAGTTCGACACGTGGGGCCTTCAGGCTGCCACAGGCGGTCACGCGCTGTCAGCTCTGGGCTTCTACATCATACAGAGGGAGGGCCTCATCAAGGCCTTCCGCATCCAACCTGTCACGCTGGCCAGGTAGGCATGTGTGAGTGCATGGGCCTTGGAGGATCTGTTGCTTTCTTTCTCTTGGGGGCTGCTGAGGGCATTTCCTTCTTAAATAGCCGGGATCGCGCAGCCAATCTATAGGGAAAAGAATTTGCGGAAAAAAGGTCACGAGTTCAAATCCGGATCGAGGTTGTTTCAGATCATTAAGTCCAAGACTCTCGGTGGAATGTCCGGCTGGTTGACAGAGCCCACGTGCTACAGTTACAGTTACATATCCGCAGTCCGACTATGTGTCAAGAGA…
104366|scaffold_15|-|601499|614668	sp|P09446|HSP7A_CAEEL	65.79	114	38	1	7956	8294	77	190	8e-36	150	Heat shock 70 kDa protein 12 OS=Arabidopsis thaliana GN=HSP70-11 PE=1 SV=2		TGGCAGTTCGACACGTGGGGCCTTCAGGCTGCCACAGGCGGTCACGCGCTGTCAGCTCTGGGCTTCTACATCATACAGAGGGAGGGCCTCATCAAGGCCTTCCGCATCCAACCTGTCACGCTGGCCAGGTAGGCATGTGTGAGTGCATGGGCCTTGGAGGATCTGTTGCTTTCTTTCTCTTGGGGGCTGCTGAGGGCATTTCCTTCTTAAATAGCCGGGATCGCGCAGCCAATCTATAGGGAAAAGAATTTGCGGAAAAAAGGTCACGAGTTCAAATCCGGATCGAGGTTGTTTCAGATCATTAAGTCCAAGACTCTCGGTGGAATGTCCGGCTGGTTGACAGAGCCCACGTGCTACAGTTACAGTTACATATCCGCAGTCCGACTATGTGTCAAGAGA…
104417|scaffold_15|-|1170668|1175272	sp|Q96I99|SUCB2_HUMAN	48.77	162	81	2	891	1370	81	242	8e-36	146	Succinyl-CoA ligase [ADP-forming] subunit beta		TGGCAGTTCGACACGTGGGGCCTTCAGGCTGCCACAGGCGGTCACGCGCTGTCAGCTCTGGGCTTCTACATCATACAGAGGGAGGGCCTCATCAAGGCCTTCCGCATCCAACCTGTCACGCTGGCCAGGTAGGCATGTGTGAGTGCATGGGCCTTGGAGGATCTGTTGCTTTCTTTCTCTTGGGGGCTGCTGAGGGCATTTCCTTCTTAAATAGCCGGGATCGCGCAGCCAATCTATAGGGAAAAGAATTTGCGGAAAAAAGGTCACGAGTTCAAATCCGGATCGAGGTTGTTTCAGATCATTAAGTCCAAGACTCTCGGTGGAATGTCCGGCTGGTTGACAGAGCCCACGTGCTACAGTTACAGTTACATATCCGCAGTCCGACTATGTGTCAAGAGA…
109722|scaffold_15|+|30565|34447	sp|O95757|HS74L_HUMAN	34.03	191	119	2	565	1116	73	263	8e-36	114	Heat shock protein		TGGCAGTTCGACACGTGGGGCCTTCAGGCTGCCACAGGCGGTCACGCGCTGTCAGCTCTGGGCTTCTACATCATACAGAGGGAGGGCCTCATCAAGGCCTTCCGCATCCAACCTGTCACGCTGGCCAGGTAGGCATGTGTGAGTGCATGGGCCTTGGAGGATCTGTTGCTTTCTTTCTCTTGGGGGCTGCTGAGGGCATTTCCTTCTTAAATAGCCGGGATCGCGCAGCCAATCTATAGGGAAAAGAATTTGCGGAAAAAAGGTCACGAGTTCAAATCCGGATCGAGGTTGTTTCAGATCATTAAGTCCAAGACTCTCGGTGGAATGTCCGGCTGGTTGACAGAGCCCACGTGCTACAGTTACAGTTACATATCCGCAGTCCGACTATGTGTCAAGAGA…
109722|scaffold_15|+|30565|34447	sp|O95757|HS74L_HUMAN	40.28	72	43	0	261	476	2	73	8e-36	59.7	Heat shock protein		TGGCAGTTCGACACGTGGGGCCTTCAGGCTGCCACAGGCGGTCACGCGCTGTCAGCTCTGGGCTTCTACATCATACAGAGGGAGGGCCTCATCAAGGCCTTCCGCATCCAACCTGTCACGCTGGCCAGGTAGGCATGTGTGAGTGCATGGGCCTTGGAGGATCTGTTGCTTTCTTTCTCTTGGGGGCTGCTGAGGGCATTTCCTTCTTAAATAGCCGGGATCGCGCAGCCAATCTATAGGGAAAAGAATTTGCGGAAAAAAGGTCACGAGTTCAAATCCGGATCGAGGTTGTTTCAGATCATTAAGTCCAAGACTCTCGGTGGAATGTCCGGCTGGTTGACAGAGCCCACGTGCTACAGTTACAGTTACATATCCGCAGTCCGACTATGTGTCAAGAGA…
102618|scaffold_1|+|644547|660807	sp|A8JAM0|CC135_CHLRE	90.91	77	7	0	6568	6798	419	495	9e-36	153	Coiled-coil domain-containing protein lobo homolog (Fragment) OS=Chlamydomonas reinhardtii GN=FAP50 PE=2 SV=1		TGGCAGTTCGACACGTGGGGCCTTCAGGCTGCCACAGGCGGTCACGCGCTGTCAGCTCTGGGCTTCTACATCATACAGAGGGAGGGCCTCATCAAGGCCTTCCGCATCCAACCTGTCACGCTGGCCAGGTAGGCATGTGTGAGTGCATGGGCCTTGGAGGATCTGTTGCTTTCTTTCTCTTGGGGGCTGCTGAGGGCATTTCCTTCTTAAATAGCCGGGATCGCGCAGCCAATCTATAGGGAAAAGAATTTGCGGAAAAAAGGTCACGAGTTCAAATCCGGATCGAGGTTGTTTCAGATCATTAAGTCCAAGACTCTCGGTGGAATGTCCGGCTGGTTGACAGAGCCCACGTGCTACAGTTACAGTTACATATCCGCAGTCCGACTATGTGTCAAGAGA…
108310|scaffold_104|-|220735|227800	sp|Q54ER7|TCPH_DICDI	44.54	119	21	1	406	762	59	132	9e-36	92.8	T-complex protein 1 subunit eta OS=Dictyostelium discoideum GN=cct7 PE=3 SV=1		TGGCAGTTCGACACGTGGGGCCTTCAGGCTGCCACAGGCGGTCACGCGCTGTCAGCTCTGGGCTTCTACATCATACAGAGGGAGGGCCTCATCAAGGCCTTCCGCATCCAACCTGTCACGCTGGCCAGGTAGGCATGTGTGAGTGCATGGGCCTTGGAGGATCTGTTGCTTTCTTTCTCTTGGGGGCTGCTGAGGGCATTTCCTTCTTAAATAGCCGGGATCGCGCAGCCAATCTATAGGGAAAAGAATTTGCGGAAAAAAGGTCACGAGTTCAAATCCGGATCGAGGTTGTTTCAGATCATTAAGTCCAAGACTCTCGGTGGAATGTCCGGCTGGTTGACAGAGCCCACGTGCTACAGTTACAGTTACATATCCGCAGTCCGACTATGTGTCAAGAGA…
108310|scaffold_104|-|220735|227800	sp|Q54ER7|TCPH_DICDI	90.7	43	4	0	161	289	11	53	9e-36	81.6	T-complex protein 1 subunit eta OS=Dictyostelium discoideum GN=cct7 PE=3 SV=1		TGGCAGTTCGACACGTGGGGCCTTCAGGCTGCCACAGGCGGTCACGCGCTGTCAGCTCTGGGCTTCTACATCATACAGAGGGAGGGCCTCATCAAGGCCTTCCGCATCCAACCTGTCACGCTGGCCAGGTAGGCATGTGTGAGTGCATGGGCCTTGGAGGATCTGTTGCTTTCTTTCTCTTGGGGGCTGCTGAGGGCATTTCCTTCTTAAATAGCCGGGATCGCGCAGCCAATCTATAGGGAAAAGAATTTGCGGAAAAAAGGTCACGAGTTCAAATCCGGATCGAGGTTGTTTCAGATCATTAAGTCCAAGACTCTCGGTGGAATGTCCGGCTGGTTGACAGAGCCCACGTGCTACAGTTACAGTTACATATCCGCAGTCCGACTATGTGTCAAGAGA…
104417|scaffold_15|-|1170668|1175272	sp|Q55AI5|SUCB1_DICDI	47.53	162	83	2	891	1370	78	239	9e-36	146	Succinyl-CoA ligase [ADP-forming] subunit beta		TGGCAGTTCGACACGTGGGGCCTTCAGGCTGCCACAGGCGGTCACGCGCTGTCAGCTCTGGGCTTCTACATCATACAGAGGGAGGGCCTCATCAAGGCCTTCCGCATCCAACCTGTCACGCTGGCCAGGTAGGCATGTGTGAGTGCATGGGCCTTGGAGGATCTGTTGCTTTCTTTCTCTTGGGGGCTGCTGAGGGCATTTCCTTCTTAAATAGCCGGGATCGCGCAGCCAATCTATAGGGAAAAGAATTTGCGGAAAAAAGGTCACGAGTTCAAATCCGGATCGAGGTTGTTTCAGATCATTAAGTCCAAGACTCTCGGTGGAATGTCCGGCTGGTTGACAGAGCCCACGTGCTACAGTTACAGTTACATATCCGCAGTCCGACTATGTGTCAAGAGA…
120224|scaffold_1|+|3955456|3963346	sp|O94268|NOP2_SCHPO	65.18	112	36	2	3899	4231	323	432	1e-35	148	Nucleolar protein-like OS=Arabidopsis thaliana GN=OLI2 PE=4 SV=1		TGGCAGTTCGACACGTGGGGCCTTCAGGCTGCCACAGGCGGTCACGCGCTGTCAGCTCTGGGCTTCTACATCATACAGAGGGAGGGCCTCATCAAGGCCTTCCGCATCCAACCTGTCACGCTGGCCAGGTAGGCATGTGTGAGTGCATGGGCCTTGGAGGATCTGTTGCTTTCTTTCTCTTGGGGGCTGCTGAGGGCATTTCCTTCTTAAATAGCCGGGATCGCGCAGCCAATCTATAGGGAAAAGAATTTGCGGAAAAAAGGTCACGAGTTCAAATCCGGATCGAGGTTGTTTCAGATCATTAAGTCCAAGACTCTCGGTGGAATGTCCGGCTGGTTGACAGAGCCCACGTGCTACAGTTACAGTTACATATCCGCAGTCCGACTATGTGTCAAGAGA…
59234|scaffold_14|-|447604|471267	sp|Q8TD57|DYH3_HUMAN	41.89	148	44	1	16720	17163	3184	3289	1e-35	99.8	Uncharacterized protein OS=Mus musculus GN=Dnahc1 PE=4 SV=1		TGGCAGTTCGACACGTGGGGCCTTCAGGCTGCCACAGGCGGTCACGCGCTGTCAGCTCTGGGCTTCTACATCATACAGAGGGAGGGCCTCATCAAGGCCTTCCGCATCCAACCTGTCACGCTGGCCAGGTAGGCATGTGTGAGTGCATGGGCCTTGGAGGATCTGTTGCTTTCTTTCTCTTGGGGGCTGCTGAGGGCATTTCCTTCTTAAATAGCCGGGATCGCGCAGCCAATCTATAGGGAAAAGAATTTGCGGAAAAAAGGTCACGAGTTCAAATCCGGATCGAGGTTGTTTCAGATCATTAAGTCCAAGACTCTCGGTGGAATGTCCGGCTGGTTGACAGAGCCCACGTGCTACAGTTACAGTTACATATCCGCAGTCCGACTATGTGTCAAGAGA…
59234|scaffold_14|-|447604|471267	sp|Q8TD57|DYH3_HUMAN	41.33	75	44	0	17229	17453	3289	3363	1e-35	76.3	Uncharacterized protein OS=Mus musculus GN=Dnahc1 PE=4 SV=1		TGGCAGTTCGACACGTGGGGCCTTCAGGCTGCCACAGGCGGTCACGCGCTGTCAGCTCTGGGCTTCTACATCATACAGAGGGAGGGCCTCATCAAGGCCTTCCGCATCCAACCTGTCACGCTGGCCAGGTAGGCATGTGTGAGTGCATGGGCCTTGGAGGATCTGTTGCTTTCTTTCTCTTGGGGGCTGCTGAGGGCATTTCCTTCTTAAATAGCCGGGATCGCGCAGCCAATCTATAGGGAAAAGAATTTGCGGAAAAAAGGTCACGAGTTCAAATCCGGATCGAGGTTGTTTCAGATCATTAAGTCCAAGACTCTCGGTGGAATGTCCGGCTGGTTGACAGAGCCCACGTGCTACAGTTACAGTTACATATCCGCAGTCCGACTATGTGTCAAGAGA…
74236|scaffold_14|+|1602977|1626694	sp|Q9JHU4|DYHC1_MOUSE	32	350	205	12	19786	20787	3871	4203	1e-35	154	Dynein heavy chain 7		TGGCAGTTCGACACGTGGGGCCTTCAGGCTGCCACAGGCGGTCACGCGCTGTCAGCTCTGGGCTTCTACATCATACAGAGGGAGGGCCTCATCAAGGCCTTCCGCATCCAACCTGTCACGCTGGCCAGGTAGGCATGTGTGAGTGCATGGGCCTTGGAGGATCTGTTGCTTTCTTTCTCTTGGGGGCTGCTGAGGGCATTTCCTTCTTAAATAGCCGGGATCGCGCAGCCAATCTATAGGGAAAAGAATTTGCGGAAAAAAGGTCACGAGTTCAAATCCGGATCGAGGTTGTTTCAGATCATTAAGTCCAAGACTCTCGGTGGAATGTCCGGCTGGTTGACAGAGCCCACGTGCTACAGTTACAGTTACATATCCGCAGTCCGACTATGTGTCAAGAGA…
74236|scaffold_14|+|1602977|1626694	sp|Q14204|DYHC1_HUMAN	32	350	205	12	19786	20787	3873	4205	1e-35	154	Dynein heavy chain 7		TGGCAGTTCGACACGTGGGGCCTTCAGGCTGCCACAGGCGGTCACGCGCTGTCAGCTCTGGGCTTCTACATCATACAGAGGGAGGGCCTCATCAAGGCCTTCCGCATCCAACCTGTCACGCTGGCCAGGTAGGCATGTGTGAGTGCATGGGCCTTGGAGGATCTGTTGCTTTCTTTCTCTTGGGGGCTGCTGAGGGCATTTCCTTCTTAAATAGCCGGGATCGCGCAGCCAATCTATAGGGAAAAGAATTTGCGGAAAAAAGGTCACGAGTTCAAATCCGGATCGAGGTTGTTTCAGATCATTAAGTCCAAGACTCTCGGTGGAATGTCCGGCTGGTTGACAGAGCCCACGTGCTACAGTTACAGTTACATATCCGCAGTCCGACTATGTGTCAAGAGA…
104366|scaffold_15|-|601499|614668	sp|P55063|HS71L_RAT	67.57	111	36	0	7956	8288	79	189	1e-35	149	Heat shock 70 kDa protein 12 OS=Arabidopsis thaliana GN=HSP70-11 PE=1 SV=2		TGGCAGTTCGACACGTGGGGCCTTCAGGCTGCCACAGGCGGTCACGCGCTGTCAGCTCTGGGCTTCTACATCATACAGAGGGAGGGCCTCATCAAGGCCTTCCGCATCCAACCTGTCACGCTGGCCAGGTAGGCATGTGTGAGTGCATGGGCCTTGGAGGATCTGTTGCTTTCTTTCTCTTGGGGGCTGCTGAGGGCATTTCCTTCTTAAATAGCCGGGATCGCGCAGCCAATCTATAGGGAAAAGAATTTGCGGAAAAAAGGTCACGAGTTCAAATCCGGATCGAGGTTGTTTCAGATCATTAAGTCCAAGACTCTCGGTGGAATGTCCGGCTGGTTGACAGAGCCCACGTGCTACAGTTACAGTTACATATCCGCAGTCCGACTATGTGTCAAGAGA…
78597|scaffold_1|+|47019|77282	sp|Q8WXX0|DYH7_HUMAN	37.13	237	138	5	25578	26288	3272	3497	2e-35	154	Dynein heavy chain 7		TGGCAGTTCGACACGTGGGGCCTTCAGGCTGCCACAGGCGGTCACGCGCTGTCAGCTCTGGGCTTCTACATCATACAGAGGGAGGGCCTCATCAAGGCCTTCCGCATCCAACCTGTCACGCTGGCCAGGTAGGCATGTGTGAGTGCATGGGCCTTGGAGGATCTGTTGCTTTCTTTCTCTTGGGGGCTGCTGAGGGCATTTCCTTCTTAAATAGCCGGGATCGCGCAGCCAATCTATAGGGAAAAGAATTTGCGGAAAAAAGGTCACGAGTTCAAATCCGGATCGAGGTTGTTTCAGATCATTAAGTCCAAGACTCTCGGTGGAATGTCCGGCTGGTTGACAGAGCCCACGTGCTACAGTTACAGTTACATATCCGCAGTCCGACTATGTGTCAAGAGA…
78597|scaffold_1|+|47019|77282	tr|F7ABZ6|F7ABZ6_MOUSE	43.71	167	84	3	26749	27234	3853	4014	2e-35	154	Dynein heavy chain 7		TGGCAGTTCGACACGTGGGGCCTTCAGGCTGCCACAGGCGGTCACGCGCTGTCAGCTCTGGGCTTCTACATCATACAGAGGGAGGGCCTCATCAAGGCCTTCCGCATCCAACCTGTCACGCTGGCCAGGTAGGCATGTGTGAGTGCATGGGCCTTGGAGGATCTGTTGCTTTCTTTCTCTTGGGGGCTGCTGAGGGCATTTCCTTCTTAAATAGCCGGGATCGCGCAGCCAATCTATAGGGAAAAGAATTTGCGGAAAAAAGGTCACGAGTTCAAATCCGGATCGAGGTTGTTTCAGATCATTAAGTCCAAGACTCTCGGTGGAATGTCCGGCTGGTTGACAGAGCCCACGTGCTACAGTTACAGTTACATATCCGCAGTCCGACTATGTGTCAAGAGA…
78597|scaffold_1|+|47019|77282	tr|D3YYQ8|D3YYQ8_MOUSE	43.71	167	84	3	26749	27234	4079	4240	2e-35	154	Dynein heavy chain 7		TGGCAGTTCGACACGTGGGGCCTTCAGGCTGCCACAGGCGGTCACGCGCTGTCAGCTCTGGGCTTCTACATCATACAGAGGGAGGGCCTCATCAAGGCCTTCCGCATCCAACCTGTCACGCTGGCCAGGTAGGCATGTGTGAGTGCATGGGCCTTGGAGGATCTGTTGCTTTCTTTCTCTTGGGGGCTGCTGAGGGCATTTCCTTCTTAAATAGCCGGGATCGCGCAGCCAATCTATAGGGAAAAGAATTTGCGGAAAAAAGGTCACGAGTTCAAATCCGGATCGAGGTTGTTTCAGATCATTAAGTCCAAGACTCTCGGTGGAATGTCCGGCTGGTTGACAGAGCCCACGTGCTACAGTTACAGTTACATATCCGCAGTCCGACTATGTGTCAAGAGA…
80185|scaffold_10|-|327529|331643	tr|Q4ADG5|Q4ADG5_MOUSE	37.78	270	144	4	358	1101	2	269	2e-35	145	U-box domain-containing protein 72 OS=Oryza sativa subsp. japonica GN=PUB72 PE=2 SV=1		TGGCAGTTCGACACGTGGGGCCTTCAGGCTGCCACAGGCGGTCACGCGCTGTCAGCTCTGGGCTTCTACATCATACAGAGGGAGGGCCTCATCAAGGCCTTCCGCATCCAACCTGTCACGCTGGCCAGGTAGGCATGTGTGAGTGCATGGGCCTTGGAGGATCTGTTGCTTTCTTTCTCTTGGGGGCTGCTGAGGGCATTTCCTTCTTAAATAGCCGGGATCGCGCAGCCAATCTATAGGGAAAAGAATTTGCGGAAAAAAGGTCACGAGTTCAAATCCGGATCGAGGTTGTTTCAGATCATTAAGTCCAAGACTCTCGGTGGAATGTCCGGCTGGTTGACAGAGCCCACGTGCTACAGTTACAGTTACATATCCGCAGTCCGACTATGTGTCAAGAGA…
121771|scaffold_115|+|140293|144845	sp|Q9C8F1|IF5Y_ARATH	52.9	155	39	3	117	578	21	142	2e-35	145	Probable eukaryotic translation initiation factor 5-1 OS=Arabidopsis thaliana GN=At1g36730 PE=2 SV=1		TGGCAGTTCGACACGTGGGGCCTTCAGGCTGCCACAGGCGGTCACGCGCTGTCAGCTCTGGGCTTCTACATCATACAGAGGGAGGGCCTCATCAAGGCCTTCCGCATCCAACCTGTCACGCTGGCCAGGTAGGCATGTGTGAGTGCATGGGCCTTGGAGGATCTGTTGCTTTCTTTCTCTTGGGGGCTGCTGAGGGCATTTCCTTCTTAAATAGCCGGGATCGCGCAGCCAATCTATAGGGAAAAGAATTTGCGGAAAAAAGGTCACGAGTTCAAATCCGGATCGAGGTTGTTTCAGATCATTAAGTCCAAGACTCTCGGTGGAATGTCCGGCTGGTTGACAGAGCCCACGTGCTACAGTTACAGTTACATATCCGCAGTCCGACTATGTGTCAAGAGA…
74236|scaffold_14|+|1602977|1626694	sp|Q8WXX0|DYH7_HUMAN	79.17	96	20	0	18298	18585	3078	3173	2e-35	154	Dynein heavy chain 7		TGGCAGTTCGACACGTGGGGCCTTCAGGCTGCCACAGGCGGTCACGCGCTGTCAGCTCTGGGCTTCTACATCATACAGAGGGAGGGCCTCATCAAGGCCTTCCGCATCCAACCTGTCACGCTGGCCAGGTAGGCATGTGTGAGTGCATGGGCCTTGGAGGATCTGTTGCTTTCTTTCTCTTGGGGGCTGCTGAGGGCATTTCCTTCTTAAATAGCCGGGATCGCGCAGCCAATCTATAGGGAAAAGAATTTGCGGAAAAAAGGTCACGAGTTCAAATCCGGATCGAGGTTGTTTCAGATCATTAAGTCCAAGACTCTCGGTGGAATGTCCGGCTGGTTGACAGAGCCCACGTGCTACAGTTACAGTTACATATCCGCAGTCCGACTATGTGTCAAGAGA…
104417|scaffold_15|-|1170668|1175272	tr|Q68FT4|Q68FT4_RAT	48.77	162	81	2	891	1370	81	242	2e-35	145	Succinyl-CoA ligase [ADP-forming] subunit beta		TGGCAGTTCGACACGTGGGGCCTTCAGGCTGCCACAGGCGGTCACGCGCTGTCAGCTCTGGGCTTCTACATCATACAGAGGGAGGGCCTCATCAAGGCCTTCCGCATCCAACCTGTCACGCTGGCCAGGTAGGCATGTGTGAGTGCATGGGCCTTGGAGGATCTGTTGCTTTCTTTCTCTTGGGGGCTGCTGAGGGCATTTCCTTCTTAAATAGCCGGGATCGCGCAGCCAATCTATAGGGAAAAGAATTTGCGGAAAAAAGGTCACGAGTTCAAATCCGGATCGAGGTTGTTTCAGATCATTAAGTCCAAGACTCTCGGTGGAATGTCCGGCTGGTTGACAGAGCCCACGTGCTACAGTTACAGTTACATATCCGCAGTCCGACTATGTGTCAAGAGA…
109722|scaffold_15|+|30565|34447	sp|Q90593|GRP78_CHICK	59.33	150	59	1	2690	3133	460	609	2e-35	146	Heat shock protein		TGGCAGTTCGACACGTGGGGCCTTCAGGCTGCCACAGGCGGTCACGCGCTGTCAGCTCTGGGCTTCTACATCATACAGAGGGAGGGCCTCATCAAGGCCTTCCGCATCCAACCTGTCACGCTGGCCAGGTAGGCATGTGTGAGTGCATGGGCCTTGGAGGATCTGTTGCTTTCTTTCTCTTGGGGGCTGCTGAGGGCATTTCCTTCTTAAATAGCCGGGATCGCGCAGCCAATCTATAGGGAAAAGAATTTGCGGAAAAAAGGTCACGAGTTCAAATCCGGATCGAGGTTGTTTCAGATCATTAAGTCCAAGACTCTCGGTGGAATGTCCGGCTGGTTGACAGAGCCCACGTGCTACAGTTACAGTTACATATCCGCAGTCCGACTATGTGTCAAGAGA…
74447|scaffold_16|+|2032917|2037241	sp|Q76NM6|VATA_PLAF7	61.18	85	33	0	2890	3144	423	507	2e-35	117	V-type proton ATPase catalytic subunit A OS=Arabidopsis thaliana GN=VHA-A PE=1 SV=1		TGGCAGTTCGACACGTGGGGCCTTCAGGCTGCCACAGGCGGTCACGCGCTGTCAGCTCTGGGCTTCTACATCATACAGAGGGAGGGCCTCATCAAGGCCTTCCGCATCCAACCTGTCACGCTGGCCAGGTAGGCATGTGTGAGTGCATGGGCCTTGGAGGATCTGTTGCTTTCTTTCTCTTGGGGGCTGCTGAGGGCATTTCCTTCTTAAATAGCCGGGATCGCGCAGCCAATCTATAGGGAAAAGAATTTGCGGAAAAAAGGTCACGAGTTCAAATCCGGATCGAGGTTGTTTCAGATCATTAAGTCCAAGACTCTCGGTGGAATGTCCGGCTGGTTGACAGAGCCCACGTGCTACAGTTACAGTTACATATCCGCAGTCCGACTATGTGTCAAGAGA…
74447|scaffold_16|+|2032917|2037241	sp|Q76NM6|VATA_PLAF7	33.33	87	55	1	3266	3526	503	586	2e-35	55.5	V-type proton ATPase catalytic subunit A OS=Arabidopsis thaliana GN=VHA-A PE=1 SV=1
104366|scaffold_15|-|601499|614668	sp|P34931|HS71L_HUMAN	65.49	113	39	0	7956	8294	79	191	3e-35	148	Heat shock 70 kDa protein 12 OS=Arabidopsis thaliana GN=HSP70-11 PE=1 SV=2
104417|scaffold_15|-|1170668|1175272	tr|E9Q2W0|E9Q2W0_MOUSE	48.77	162	81	2	891	1370	63	224	3e-35	144	Succinyl-CoA ligase [ADP-forming] subunit beta
109722|scaffold_15|+|30565|34447	tr|Q7SZD3|Q7SZD3_DANRE	59.33	150	59	1	2690	3133	460	609	3e-35	146	Heat shock protein
109722|scaffold_15|+|30565|34447	sp|O97125|HSP68_DROME	53.21	156	72	1	2666	3133	429	583	3e-35	137	Heat shock protein
109722|scaffold_15|+|30565|34447	sp|O97125|HSP68_DROME	41.94	31	18	0	3249	3341	578	608	3e-35	34.3	Heat shock protein
109722|scaffold_15|+|30565|34447	sp|Q07439|HSP71_RAT	60.27	146	57	1	2693	3127	440	585	3e-35	137	Heat shock protein
109722|scaffold_15|+|30565|34447	sp|Q07439|HSP71_RAT	45.16	31	17	0	3249	3341	582	612	3e-35	34.7	Heat shock protein
109722|scaffold_15|+|30565|34447	tr|Q9UWE3|Q9UWE3_ASPOZ	63.27	147	52	1	2693	3127	482	628	3e-35	146	Heat shock protein
109722|scaffold_15|+|30565|34447	tr|B8N4E9|B8N4E9_ASPFN	63.27	147	52	1	2693	3127	482	628	3e-35	146	Heat shock protein
109722|scaffold_15|+|30565|34447	sp|P32590|HSP79_YEAST	35.67	171	103	3	568	1059	75	245	3e-35	110	Heat shock protein
109722|scaffold_15|+|30565|34447	sp|P32590|HSP79_YEAST	36.99	73	46	0	255	473	1	73	3e-35	60.8	Heat shock protein
100009|scaffold_102|+|57397|63654	tr|Q6PF96|Q6PF96_MOUSE	53.54	127	57	2	5878	6255	431	556	4e-35	145	Electron-transferring-flavoprotein dehydrogenase OS=Arabidopsis thaliana GN=ETFQO PE=4 SV=1
59234|scaffold_14|-|447604|471267	sp|Q8TD57|DYH3_HUMAN	45.99	187	59	1	22392	22952	3829	3973	4e-35	152	Uncharacterized protein OS=Mus musculus GN=Dnahc1 PE=4 SV=1
104366|scaffold_15|-|601499|614668	sp|Q9BIR7|HSP75_DROME	65.77	111	38	0	7956	8288	74	184	4e-35	147	Heat shock 70 kDa protein 12 OS=Arabidopsis thaliana GN=HSP70-11 PE=1 SV=2
104366|scaffold_15|-|601499|614668	sp|Q9VG58|HSP74_DROME	65.77	111	38	0	7956	8288	74	184	4e-35	147	Heat shock 70 kDa protein 12 OS=Arabidopsis thaliana GN=HSP70-11 PE=1 SV=2
104366|scaffold_15|-|601499|614668	sp|Q9BIS2|HSP73_DROME	65.77	111	38	0	7956	8288	74	184	4e-35	147	Heat shock 70 kDa protein 12 OS=Arabidopsis thaliana GN=HSP70-11 PE=1 SV=2
104366|scaffold_15|-|601499|614668	sp|Q8INI8|HSP72_DROME	65.77	111	38	0	7956	8288	74	184	4e-35	147	Heat shock 70 kDa protein 12 OS=Arabidopsis thaliana GN=HSP70-11 PE=1 SV=2
104366|scaffold_15|-|601499|614668	sp|P02825|HSP71_DROME	65.77	111	38	0	7956	8288	74	184	4e-35	147	Heat shock 70 kDa protein 12 OS=Arabidopsis thaliana GN=HSP70-11 PE=1 SV=2
104366|scaffold_15|-|601499|614668	sp|P82910|HSP70_DROME	65.77	111	38	0	7956	8288	74	184	4e-35	147	Heat shock 70 kDa protein 12 OS=Arabidopsis thaliana GN=HSP70-11 PE=1 SV=2
104417|scaffold_15|-|1170668|1175272	sp|Q9Z2I8|SUCB2_MOUSE	48.77	162	81	2	891	1370	82	243	4e-35	144	Succinyl-CoA ligase [ADP-forming] subunit beta
72231|scaffold_1|-|446984|451814	sp|Q9HD45|TM9S3_HUMAN	65.08	126	44	0	3861	4238	464	589	5e-35	145	At1g10950/T19D16_13 OS=Arabidopsis thaliana GN=T19D16.13 PE=2 SV=1
100009|scaffold_102|+|57397|63654	sp|P55931|ETFD_PIG	53.54	127	57	2	5878	6255	492	617	5e-35	146	Electron-transferring-flavoprotein dehydrogenase OS=Arabidopsis thaliana GN=ETFQO PE=4 SV=1
80356|scaffold_11|-|1201842|1211011	tr|Q8VZ10|Q8VZ10_ARATH	35.42	271	141	6	7543	8340	783	1024	5e-35	149	Haloacid dehalogenase-like hydrolase domain-containing protein OS=Arabidopsis thaliana GN=At1g56500 PE=2 SV=1
104366|scaffold_15|-|601499|614668	sp|P63018|HSP7C_RAT	82	50	9	0	11251	11400	441	490	5e-35	89	Heat shock 70 kDa protein 12 OS=Arabidopsis thaliana GN=HSP70-11 PE=1 SV=2
104366|scaffold_15|-|601499|614668	sp|P63018|HSP7C_RAT	68.97	58	18	0	10974	11147	385	442	5e-35	84	Heat shock 70 kDa protein 12 OS=Arabidopsis thaliana GN=HSP70-11 PE=1 SV=2
104366|scaffold_15|-|601499|614668	sp|Q5NVM9|HSP7C_PONAB	82	50	9	0	11251	11400	441	490	5e-35	89	Heat shock 70 kDa protein 12 OS=Arabidopsis thaliana GN=HSP70-11 PE=1 SV=2
104366|scaffold_15|-|601499|614668	sp|Q5NVM9|HSP7C_PONAB	68.97	58	18	0	10974	11147	385	442	5e-35	84	Heat shock 70 kDa protein 12 OS=Arabidopsis thaliana GN=HSP70-11 PE=1 SV=2
104366|scaffold_15|-|601499|614668	sp|P63017|HSP7C_MOUSE	82	50	9	0	11251	11400	441	490	5e-35	89	Heat shock 70 kDa protein 12 OS=Arabidopsis thaliana GN=HSP70-11 PE=1 SV=2
104366|scaffold_15|-|601499|614668	sp|P63017|HSP7C_MOUSE	68.97	58	18	0	10974	11147	385	442	5e-35	84	Heat shock 70 kDa protein 12 OS=Arabidopsis thaliana GN=HSP70-11 PE=1 SV=2
104366|scaffold_15|-|601499|614668	sp|P11142|HSP7C_HUMAN	82	50	9	0	11251	11400	441	490	5e-35	89	Heat shock 70 kDa protein 12 OS=Arabidopsis thaliana GN=HSP70-11 PE=1 SV=2
104366|scaffold_15|-|601499|614668	sp|P11142|HSP7C_HUMAN	68.97	58	18	0	10974	11147	385	442	5e-35	84	Heat shock 70 kDa protein 12 OS=Arabidopsis thaliana GN=HSP70-11 PE=1 SV=2
104366|scaffold_15|-|601499|614668	sp|A2Q0Z1|HSP7C_HORSE	82	50	9	0	11251	11400	441	490	5e-35	89	Heat shock 70 kDa protein 12 OS=Arabidopsis thaliana GN=HSP70-11 PE=1 SV=2
104366|scaffold_15|-|601499|614668	sp|A2Q0Z1|HSP7C_HORSE	68.97	58	18	0	10974	11147	385	442	5e-35	84	Heat shock 70 kDa protein 12 OS=Arabidopsis thaliana GN=HSP70-11 PE=1 SV=2
104366|scaffold_15|-|601499|614668	sp|P19378|HSP7C_CRIGR	82	50	9	0	11251	11400	441	490	5e-35	89	Heat shock 70 kDa protein 12 OS=Arabidopsis thaliana GN=HSP70-11 PE=1 SV=2
104366|scaffold_15|-|601499|614668	sp|P19378|HSP7C_CRIGR	68.97	58	18	0	10974	11147	385	442	5e-35	84	Heat shock 70 kDa protein 12 OS=Arabidopsis thaliana GN=HSP70-11 PE=1 SV=2
104366|scaffold_15|-|601499|614668	sp|O73885|HSP7C_CHICK	82	50	9	0	11251	11400	441	490	5e-35	89	Heat shock 70 kDa protein 12 OS=Arabidopsis thaliana GN=HSP70-11 PE=1 SV=2
104366|scaffold_15|-|601499|614668	sp|O73885|HSP7C_CHICK	68.97	58	18	0	10974	11147	385	442	5e-35	84	Heat shock 70 kDa protein 12 OS=Arabidopsis thaliana GN=HSP70-11 PE=1 SV=2
104366|scaffold_15|-|601499|614668	sp|P19120|HSP7C_BOVIN	82	50	9	0	11251	11400	441	490	5e-35	89	Heat shock 70 kDa protein 12 OS=Arabidopsis thaliana GN=HSP70-11 PE=1 SV=2
104366|scaffold_15|-|601499|614668	sp|P19120|HSP7C_BOVIN	68.97	58	18	0	10974	11147	385	442	5e-35	84	Heat shock 70 kDa protein 12 OS=Arabidopsis thaliana GN=HSP70-11 PE=1 SV=2
104366|scaffold_15|-|601499|614668	tr|Q504P4|Q504P4_MOUSE	82	50	9	0	11251	11400	422	471	5e-35	89	Heat shock 70 kDa protein 12 OS=Arabidopsis thaliana GN=HSP70-11 PE=1 SV=2
104366|scaffold_15|-|601499|614668	tr|Q504P4|Q504P4_MOUSE	68.97	58	18	0	10974	11147	366	423	5e-35	84	Heat shock 70 kDa protein 12 OS=Arabidopsis thaliana GN=HSP70-11 PE=1 SV=2
104366|scaffold_15|-|601499|614668	sp|Q557E0|HS7C2_DICDI	65.49	113	38	1	7956	8291	75	187	5e-35	147	Heat shock 70 kDa protein 12 OS=Arabidopsis thaliana GN=HSP70-11 PE=1 SV=2
109722|scaffold_15|+|30565|34447	sp|P17879|HS71B_MOUSE	59.59	146	58	1	2693	3127	440	585	5e-35	136	Heat shock protein
109722|scaffold_15|+|30565|34447	sp|P17879|HS71B_MOUSE	45.16	31	17	0	3249	3341	582	612	5e-35	34.3	Heat shock protein
109722|scaffold_15|+|30565|34447	tr|Q3TU85|Q3TU85_MOUSE	59.59	146	58	1	2693	3127	440	585	5e-35	136	Heat shock protein
109722|scaffold_15|+|30565|34447	tr|Q3TU85|Q3TU85_MOUSE	45.16	31	17	0	3249	3341	582	612	5e-35	34.3	Heat shock protein
109722|scaffold_15|+|30565|34447	sp|Q61696|HS71A_MOUSE	59.59	146	58	1	2693	3127	440	585	5e-35	136	Heat shock protein
109722|scaffold_15|+|30565|34447	sp|Q61696|HS71A_MOUSE	45.16	31	17	0	3249	3341	582	612	5e-35	34.3	Heat shock protein
100009|scaffold_102|+|57397|63654	sp|Q921G7|ETFD_MOUSE	53.54	127	57	2	5878	6255	491	616	6e-35	145	Electron-transferring-flavoprotein dehydrogenase OS=Arabidopsis thaliana GN=ETFQO PE=4 SV=1
102874|scaffold_1|-|4925085|4928107	sp|Q9SLK2|ALIS3_ARATH	42.2	173	93	4	1919	2431	170	337	7e-35	140	ALA-interacting subunit 3 OS=Arabidopsis thaliana GN=ALIS3 PE=1 SV=1
109722|scaffold_15|+|30565|34447	sp|P41797|HSP71_CANAL	56.08	148	64	1	2693	3133	439	586	7e-35	137	Heat shock protein
109722|scaffold_15|+|30565|34447	sp|P41797|HSP71_CANAL	50	30	15	0	3249	3338	581	610	7e-35	33.5	Heat shock protein
74236|scaffold_14|+|1602977|1626694	sp|Q45VK7|DYHC2_MOUSE	31.69	284	177	5	19936	20775	3614	3884	9e-35	151	Dynein heavy chain 7
109722|scaffold_15|+|30565|34447	tr|Q3U7T8|Q3U7T8_MOUSE	58.67	150	60	1	2690	3133	463	612	9e-35	144	Heat shock protein
109722|scaffold_15|+|30565|34447	sp|Q28222|HSP71_CHLAE	60.96	146	55	2	2693	3127	438	582	9e-35	132	Heat shock protein
109722|scaffold_15|+|30565|34447	sp|Q28222|HSP71_CHLAE	48.39	31	16	0	3249	3341	579	609	9e-35	38.1	Heat shock protein
109722|scaffold_15|+|30565|34447	sp|P20163|HSP7D_CAEEL	58	150	61	1	2690	3133	464	613	9e-35	144	Heat shock protein
78597|scaffold_1|+|47019|77282	sp|Q9NYC9|DYH9_HUMAN	40	185	105	2	26734	27273	3978	4161	1e-34	151	Dynein heavy chain 7
103937|scaffold_10|+|1211637|1235496	tr|E9Q9G8|E9Q9G8_MOUSE	79.59	49	10	0	7193	7339	82	130	1e-34	87.4	Uncharacterized protein OS=Mus musculus GN=Ift122 PE=4 SV=1
103937|scaffold_10|+|1211637|1235496	tr|E9Q9G8|E9Q9G8_MOUSE	48.89	90	22	1	6844	7113	23	88	1e-34	85.1	Uncharacterized protein OS=Mus musculus GN=Ift122 PE=4 SV=1
103937|scaffold_10|+|1211637|1235496	sp|Q6NWV3|IF122_MOUSE	79.59	49	10	0	7193	7339	82	130	1e-34	87.4	Uncharacterized protein OS=Mus musculus GN=Ift122 PE=4 SV=1
103937|scaffold_10|+|1211637|1235496	sp|Q6NWV3|IF122_MOUSE	48.89	90	22	1	6844	7113	23	88	1e-34	85.1	Uncharacterized protein OS=Mus musculus GN=Ift122 PE=4 SV=1
80185|scaffold_10|-|327529|331643	sp|O14011|CWF8_SCHPO	56.49	131	57	0	361	753	1	131	1e-34	143	U-box domain-containing protein 72 OS=Oryza sativa subsp. japonica GN=PUB72 PE=2 SV=1
100009|scaffold_102|+|57397|63654	sp|Q16134|ETFD_HUMAN	53.54	127	57	2	5878	6255	492	617	1e-34	145	Electron-transferring-flavoprotein dehydrogenase OS=Arabidopsis thaliana GN=ETFQO PE=4 SV=1
127414|scaffold_11|+|1270612|1277016	tr|Q3V365|Q3V365_MOUSE	44.88	205	100	4	2704	3312	189	382	1e-34	144	Kinesin-like protein KIF3C OS=Mus musculus GN=Kif3c PE=2 SV=3
84713|scaffold_113|-|182858|192961	sp|P87048|RPN1_SCHPO	48.21	168	81	3	248	745	53	216	1e-34	147	MCG129789
74236|scaffold_14|+|1602977|1626694	sp|P38650|DYHC1_RAT	31.03	348	211	11	19786	20787	3871	4203	1e-34	151	Dynein heavy chain 7
104366|scaffold_15|-|601499|614668	sp|P17156|HSP72_MOUSE	78	50	11	0	11251	11400	444	493	1e-34	86.7	Heat shock 70 kDa protein 12 OS=Arabidopsis thaliana GN=HSP70-11 PE=1 SV=2
104366|scaffold_15|-|601499|614668	sp|P17156|HSP72_MOUSE	67.24	58	19	0	10974	11147	388	445	1e-34	85.1	Heat shock 70 kDa protein 12 OS=Arabidopsis thaliana GN=HSP70-11 PE=1 SV=2
104366|scaffold_15|-|601499|614668	sp|P54652|HSP72_HUMAN	78	50	11	0	11251	11400	444	493	1e-34	86.7	Heat shock 70 kDa protein 12 OS=Arabidopsis thaliana GN=HSP70-11 PE=1 SV=2
104366|scaffold_15|-|601499|614668	sp|P54652|HSP72_HUMAN	67.24	58	19	0	10974	11147	388	445	1e-34	85.1	Heat shock 70 kDa protein 12 OS=Arabidopsis thaliana GN=HSP70-11 PE=1 SV=2
104366|scaffold_15|-|601499|614668	sp|Q9GSU7|HSP71_DROSI	65.77	111	38	0	7956	8288	74	184	1e-34	146	Heat shock 70 kDa protein 12 OS=Arabidopsis thaliana GN=HSP70-11 PE=1 SV=2
109722|scaffold_15|+|30565|34447	tr|A2AUF6|A2AUF6_MOUSE	58.67	150	60	1	2690	3133	463	612	1e-34	144	Heat shock protein
109722|scaffold_15|+|30565|34447	sp|P20029|GRP78_MOUSE	58.67	150	60	1	2690	3133	463	612	1e-34	144	Heat shock protein
109722|scaffold_15|+|30565|34447	tr|G3I8R9|G3I8R9_CRIGR	58.67	150	60	1	2690	3133	462	611	1e-34	144	Heat shock protein
109722|scaffold_15|+|30565|34447	sp|P06761|GRP78_RAT	58.67	150	60	1	2690	3133	462	611	1e-34	144	Heat shock protein
109722|scaffold_15|+|30565|34447	sp|P07823|GRP78_MESAU	58.67	150	60	1	2690	3133	462	611	1e-34	144	Heat shock protein
109722|scaffold_15|+|30565|34447	sp|P11021|GRP78_HUMAN	58.67	150	60	1	2690	3133	462	611	1e-34	144	Heat shock protein
109722|scaffold_15|+|30565|34447	sp|P10591|HSP71_YEAST	57.05	149	63	1	2693	3139	437	584	1e-34	134	Heat shock protein
109722|scaffold_15|+|30565|34447	sp|P10591|HSP71_YEAST	38.71	31	19	0	3249	3341	577	607	1e-34	35	Heat shock protein
109722|scaffold_15|+|30565|34447	sp|Q9BIR7|HSP75_DROME	58.11	148	62	0	2690	3133	437	584	1e-34	144	Heat shock protein
109722|scaffold_15|+|30565|34447	sp|Q9BIS2|HSP73_DROME	58.11	148	62	0	2690	3133	437	584	1e-34	144	Heat shock protein
109722|scaffold_15|+|30565|34447	sp|Q8INI8|HSP72_DROME	58.11	148	62	0	2690	3133	437	584	1e-34	144	Heat shock protein
109722|scaffold_15|+|30565|34447	sp|Q9VG58|HSP74_DROME	58.11	148	62	0	2690	3133	437	584	1e-34	144	Heat shock protein
78597|scaffold_1|+|47019|77282	sp|Q9MBF8|DYH1B_CHLRE	50	140	67	2	12331	12744	2158	2296	2e-34	150	Dynein heavy chain 7
103937|scaffold_10|+|1211637|1235496	sp|Q9HBG6|IF122_HUMAN	79.59	49	10	0	7193	7339	82	130	2e-34	88.2	Uncharacterized protein OS=Mus musculus GN=Ift122 PE=4 SV=1
103937|scaffold_10|+|1211637|1235496	sp|Q9HBG6|IF122_HUMAN	48.89	90	22	1	6844	7113	23	88	2e-34	83.6	Uncharacterized protein OS=Mus musculus GN=Ift122 PE=4 SV=1
103937|scaffold_10|+|1211637|1235496	tr|E7ERZ5|E7ERZ5_HUMAN	79.59	49	10	0	7193	7339	82	130	2e-34	88.2	Uncharacterized protein OS=Mus musculus GN=Ift122 PE=4 SV=1
103937|scaffold_10|+|1211637|1235496	tr|E7ERZ5|E7ERZ5_HUMAN	48.89	90	22	1	6844	7113	23	88	2e-34	83.6	Uncharacterized protein OS=Mus musculus GN=Ift122 PE=4 SV=1
100009|scaffold_102|+|57397|63654	sp|Q6UPE1|ETFD_RAT	52.76	127	58	2	5878	6255	491	616	2e-34	144	Electron-transferring-flavoprotein dehydrogenase OS=Arabidopsis thaliana GN=ETFQO PE=4 SV=1
84713|scaffold_113|-|182858|192961	tr|Q9GZH5|Q9GZH5_CAEEL	45.78	166	86	2	248	745	40	201	2e-34	147	MCG129789
104366|scaffold_15|-|601499|614668	sp|P48741|HSP77_HUMAN	62.83	113	42	0	7956	8294	79	191	2e-34	142	Heat shock 70 kDa protein 12 OS=Arabidopsis thaliana GN=HSP70-11 PE=1 SV=2
109722|scaffold_15|+|30565|34447	sp|Q8T869|BIP2_DICDI	60	150	58	1	2690	3133	465	614	2e-34	143	Heat shock protein
78597|scaffold_1|+|47019|77282	sp|Q9P2D7|DYH1_HUMAN	37.55	237	136	5	25578	26288	3580	3804	3e-34	150	Dynein heavy chain 7
127414|scaffold_11|+|1270612|1277016	tr|A6H8R7|A6H8R7_DANRE	47.92	192	87	4	2704	3273	195	375	3e-34	145	Kinesin-like protein KIF3C OS=Mus musculus GN=Kif3c PE=2 SV=3
121771|scaffold_115|+|140293|144845	sp|Q9S825|IF5Z_ARATH	49.03	155	45	3	117	578	21	142	3e-34	141	Probable eukaryotic translation initiation factor 5-1 OS=Arabidopsis thaliana GN=At1g36730 PE=2 SV=1
104366|scaffold_15|-|601499|614668	sp|P27420|HSP7C_CAEEL	76.47	51	12	0	11251	11403	469	519	3e-34	88.6	Heat shock 70 kDa protein 12 OS=Arabidopsis thaliana GN=HSP70-11 PE=1 SV=2
104366|scaffold_15|-|601499|614668	sp|P27420|HSP7C_CAEEL	61.67	60	23	0	10968	11147	411	470	3e-34	81.6	Heat shock 70 kDa protein 12 OS=Arabidopsis thaliana GN=HSP70-11 PE=1 SV=2
104366|scaffold_15|-|601499|614668	tr|Q5A397|Q5A397_CANAL	67.59	108	35	0	7959	8282	80	187	3e-34	145	Heat shock 70 kDa protein 12 OS=Arabidopsis thaliana GN=HSP70-11 PE=1 SV=2
109722|scaffold_15|+|30565|34447	sp|P16474|GRP78_YEAST	60.42	144	57	0	2693	3124	483	626	3e-34	143	Heat shock protein
78928|scaffold_1|+|4487841|4494463	tr|Q33AE4|Q33AE4_ORYSJ	63.64	110	39	1	168	494	51	160	4e-34	143	Phosphoglucomutase OS=Chlamydomonas reinhardtii GN=GPM1a|GPM1b PE=3 SV=1
84552|scaffold_100|-|132791|136503	sp|Q93873|NDUS2_CAEEL	50.79	126	62	0	3333	3710	357	482	4e-34	141	Uncharacterized protein OS=Mus musculus GN=Ndufs2 PE=3 SV=1
127414|scaffold_11|+|1270612|1277016	tr|A2AM72|A2AM72_MOUSE	44.88	205	100	4	2704	3312	189	382	4e-34	144	Kinesin-like protein KIF3C OS=Mus musculus GN=Kif3c PE=2 SV=3
127414|scaffold_11|+|1270612|1277016	tr|Q9VRK9|Q9VRK9_DROME	46.03	189	89	4	2704	3264	206	383	4e-34	144	Kinesin-like protein KIF3C OS=Mus musculus GN=Kif3c PE=2 SV=3
104366|scaffold_15|-|601499|614668	tr|Q7SX63|Q7SX63_CHICK	80	50	10	0	11251	11400	444	493	4e-34	87.8	Heat shock 70 kDa protein 12 OS=Arabidopsis thaliana GN=HSP70-11 PE=1 SV=2
104366|scaffold_15|-|601499|614668	tr|Q7SX63|Q7SX63_CHICK	65.52	58	20	0	10974	11147	388	445	4e-34	82	Heat shock 70 kDa protein 12 OS=Arabidopsis thaliana GN=HSP70-11 PE=1 SV=2
104366|scaffold_15|-|601499|614668	sp|P08106|HSP70_CHICK	80	50	10	0	11251	11400	444	493	4e-34	87.8	Heat shock 70 kDa protein 12 OS=Arabidopsis thaliana GN=HSP70-11 PE=1 SV=2
104366|scaffold_15|-|601499|614668	sp|P08106|HSP70_CHICK	65.52	58	20	0	10974	11147	388	445	4e-34	82	Heat shock 70 kDa protein 12 OS=Arabidopsis thaliana GN=HSP70-11 PE=1 SV=2
104366|scaffold_15|-|601499|614668	tr|Q6PH56|Q6PH56_DANRE	84	50	8	0	11251	11400	443	492	4e-34	90.1	Heat shock 70 kDa protein 12 OS=Arabidopsis thaliana GN=HSP70-11 PE=1 SV=2
104366|scaffold_15|-|601499|614668	tr|Q6PH56|Q6PH56_DANRE	65.52	58	20	0	10974	11147	387	444	4e-34	79.7	Heat shock 70 kDa protein 12 OS=Arabidopsis thaliana GN=HSP70-11 PE=1 SV=2
104366|scaffold_15|-|601499|614668	tr|B7ZV46|B7ZV46_DANRE	84	50	8	0	11251	11400	443	492	4e-34	90.1	Heat shock 70 kDa protein 12 OS=Arabidopsis thaliana GN=HSP70-11 PE=1 SV=2
104366|scaffold_15|-|601499|614668	tr|B7ZV46|B7ZV46_DANRE	65.52	58	20	0	10974	11147	387	444	4e-34	79.7	Heat shock 70 kDa protein 12 OS=Arabidopsis thaliana GN=HSP70-11 PE=1 SV=2
109722|scaffold_15|+|30565|34447	sp|Q10265|HSP71_SCHPO	54.67	150	67	1	2693	3139	438	587	4e-34	135	Heat shock protein
109722|scaffold_15|+|30565|34447	sp|Q10265|HSP71_SCHPO	45.16	31	17	0	3249	3341	580	610	4e-34	32.7	Heat shock protein
109722|scaffold_15|+|30565|34447	sp|Q9GSU7|HSP71_DROSI	56.76	148	64	0	2690	3133	437	584	4e-34	142	Heat shock protein
100009|scaffold_102|+|57397|63654	tr|Q7JWF1|Q7JWF1_DROME	52.76	127	58	2	5878	6255	479	604	5e-34	142	Electron-transferring-flavoprotein dehydrogenase OS=Arabidopsis thaliana GN=ETFQO PE=4 SV=1
108310|scaffold_104|-|220735|227800	tr|Q9SF16|Q9SF16_ARATH	48.6	107	10	1	406	726	59	120	5e-34	85.9	T-complex protein 1 subunit eta OS=Dictyostelium discoideum GN=cct7 PE=3 SV=1
108310|scaffold_104|-|220735|227800	tr|Q9SF16|Q9SF16_ARATH	86.96	46	6	0	161	298	11	56	5e-34	82.8	T-complex protein 1 subunit eta OS=Dictyostelium discoideum GN=cct7 PE=3 SV=1
109722|scaffold_15|+|30565|34447	sp|P02825|HSP71_DROME	57.43	148	63	0	2690	3133	437	584	5e-34	142	Heat shock protein
109722|scaffold_15|+|30565|34447	sp|P82910|HSP70_DROME	57.43	148	63	0	2690	3133	437	584	5e-34	142	Heat shock protein
81202|scaffold_19|-|1913205|1918932	sp|Q09130|IF2G_SCHPO	77.91	86	19	0	2113	2370	84	169	5e-34	141	Eukaryotic translation initiation factor 2 subunit gamma OS=Schizosaccharomyces pombe (strain 972 / ATCC 24843) GN=tif213 PE=2 SV=1
74236|scaffold_14|+|1602977|1626694	sp|Q9MBF8|DYH1B_CHLRE	41.62	197	109	3	22035	22622	4321	4512	6e-34	149	Dynein heavy chain 7
84837|scaffold_149|+|456|19285	sp|Q8S4Y1|THIC1_ARATH	38.89	198	51	3	14505	15041	197	343	6e-34	121	Acetyl-CoA acetyltransferase
84837|scaffold_149|+|456|19285	sp|Q8S4Y1|THIC1_ARATH	70	30	9	0	15061	15150	347	376	6e-34	48.5	Acetyl-CoA acetyltransferase
78597|scaffold_1|+|47019|77282	tr|A8Y5B7|A8Y5B7_DROME	43.71	167	87	3	26740	27228	2477	2640	7e-34	149	Dynein heavy chain 7
84748|scaffold_117|-|116864|121206	sp|Q54LR6|Y6481_DICDI	61.54	104	40	0	1816	2127	429	532	7e-34	141	Casein kinase II subunit alpha OS=Drosophila melanogaster GN=CkIIalpha PE=1 SV=2
104366|scaffold_15|-|601499|614668	sp|P29844|HSP7C_DROME	78.43	51	11	0	11251	11403	464	514	7e-34	88.2	Heat shock 70 kDa protein 12 OS=Arabidopsis thaliana GN=HSP70-11 PE=1 SV=2
104366|scaffold_15|-|601499|614668	sp|P29844|HSP7C_DROME	61.67	60	23	0	10968	11147	406	465	7e-34	80.9	Heat shock 70 kDa protein 12 OS=Arabidopsis thaliana GN=HSP70-11 PE=1 SV=2
60404|scaffold_18|-|137813|142487	sp|O04130|SERA_ARATH	58.33	120	50	0	1941	2300	231	350	7e-34	142	D-3-phosphoglycerate dehydrogenase
78597|scaffold_1|+|47019|77282	tr|Q9GPN7|Q9GPN7_DROME	43.71	167	87	3	26740	27228	3845	4008	8e-34	149	Dynein heavy chain 7
80244|scaffold_10|-|1191001|1192851	sp|P40283|H2B11_ARATH	83.33	78	13	0	236	3	68	145	8e-34	129	Probable histone H2A.1 OS=Arabidopsis thaliana GN=At1g51060 PE=1 SV=1
78928|scaffold_1|+|4487841|4494463	sp|Q9SCY0|PGMP_ARATH	55.2	125	55	1	123	494	50	174	9e-34	142	Phosphoglucomutase OS=Chlamydomonas reinhardtii GN=GPM1a|GPM1b PE=3 SV=1
100009|scaffold_102|+|57397|63654	sp|Q11190|ETFD_CAEEL	53.08	130	58	2	5872	6255	469	597	9e-34	142	Electron-transferring-flavoprotein dehydrogenase OS=Arabidopsis thaliana GN=ETFQO PE=4 SV=1
104366|scaffold_15|-|601499|614668	sp|O59855|HSP72_SCHPO	84	50	8	0	11251	11400	439	488	9e-34	85.9	Heat shock 70 kDa protein 12 OS=Arabidopsis thaliana GN=HSP70-11 PE=1 SV=2
104366|scaffold_15|-|601499|614668	sp|O59855|HSP72_SCHPO	65.52	58	20	0	10974	11147	383	440	9e-34	82.8	Heat shock 70 kDa protein 12 OS=Arabidopsis thaliana GN=HSP70-11 PE=1 SV=2
104366|scaffold_15|-|601499|614668	sp|Q10265|HSP71_SCHPO	84	50	8	0	11251	11400	439	488	9e-34	85.9	Heat shock 70 kDa protein 12 OS=Arabidopsis thaliana GN=HSP70-11 PE=1 SV=2
104366|scaffold_15|-|601499|614668	sp|Q10265|HSP71_SCHPO	67.24	58	19	0	10974	11147	383	440	9e-34	82.8	Heat shock 70 kDa protein 12 OS=Arabidopsis thaliana GN=HSP70-11 PE=1 SV=2
104366|scaffold_15|-|601499|614668	sp|P09446|HSP7A_CAEEL	84	50	8	0	11251	11400	442	491	9e-34	90.1	Heat shock 70 kDa protein 12 OS=Arabidopsis thaliana GN=HSP70-11 PE=1 SV=2
104366|scaffold_15|-|601499|614668	sp|P09446|HSP7A_CAEEL	65.52	58	20	0	10974	11147	386	443	9e-34	78.6	Heat shock 70 kDa protein 12 OS=Arabidopsis thaliana GN=HSP70-11 PE=1 SV=2
104366|scaffold_15|-|601499|614668	sp|P22954|HSP7B_ARATH	78.43	51	11	0	11251	11403	447	497	9e-34	85.1	Heat shock 70 kDa protein 12 OS=Arabidopsis thaliana GN=HSP70-11 PE=1 SV=2
104366|scaffold_15|-|601499|614668	sp|P22954|HSP7B_ARATH	66.1	59	20	0	10971	11147	390	448	9e-34	83.6	Heat shock 70 kDa protein 12 OS=Arabidopsis thaliana GN=HSP70-11 PE=1 SV=2
104417|scaffold_15|-|1170668|1175272	sp|P53589|SUCB2_CAEEL	46.34	164	84	3	891	1370	63	226	9e-34	139	Succinyl-CoA ligase [ADP-forming] subunit beta
102874|scaffold_1|-|4925085|4928107	sp|Q9LTW0|ALIS1_ARATH	41.62	173	94	4	1919	2431	171	338	1e-33	137	ALA-interacting subunit 3 OS=Arabidopsis thaliana GN=ALIS3 PE=1 SV=1
78597|scaffold_1|+|47019|77282	sp|Q9MBF8|DYH1B_CHLRE	50	98	47	2	23024	23314	3394	3490	1e-33	102	Dynein heavy chain 7
78597|scaffold_1|+|47019|77282	sp|Q9MBF8|DYH1B_CHLRE	48.48	66	33	1	23434	23628	3483	3548	1e-33	66.2	Dynein heavy chain 7
80244|scaffold_10|-|1191001|1192851	sp|Q9LZT0|H2B7_ARATH	82.05	78	14	0	236	3	63	140	1e-33	128	Probable histone H2A.1 OS=Arabidopsis thaliana GN=At1g51060 PE=1 SV=1
84552|scaffold_100|-|132791|136503	tr|Q22800|Q22800_CAEEL	50.79	126	62	0	3333	3710	349	474	1e-33	139	Uncharacterized protein OS=Mus musculus GN=Ndufs2 PE=3 SV=1
100009|scaffold_102|+|57397|63654	tr|Q66I16|Q66I16_DANRE	52.31	130	60	2	5869	6255	489	617	1e-33	141	Electron-transferring-flavoprotein dehydrogenase OS=Arabidopsis thaliana GN=ETFQO PE=4 SV=1
127414|scaffold_11|+|1270612|1277016	sp|Q99PW8|KIF17_MOUSE	44.88	205	100	4	2704	3312	189	382	1e-33	144	Kinesin-like protein KIF3C OS=Mus musculus GN=Kif3c PE=2 SV=3
121771|scaffold_115|+|140293|144845	sp|Q22918|IF5_CAEEL	46.1	154	50	1	117	578	19	139	1e-33	134	Probable eukaryotic translation initiation factor 5-1 OS=Arabidopsis thaliana GN=At1g36730 PE=2 SV=1
121771|scaffold_115|+|140293|144845	sp|Q22918|IF5_CAEEL	69.57	23	6	1	7	75	4	25	1e-33	31.6	Probable eukaryotic translation initiation factor 5-1 OS=Arabidopsis thaliana GN=At1g36730 PE=2 SV=1
74236|scaffold_14|+|1602977|1626694	tr|Q2LEK1|Q2LEK1_DANRE	33.8	284	164	9	19969	20787	3934	4204	1e-33	147	Dynein heavy chain 7
104366|scaffold_15|-|601499|614668	sp|P11147|HSP7D_DROME	82	50	9	0	11251	11400	441	490	1e-33	89	Heat shock 70 kDa protein 12 OS=Arabidopsis thaliana GN=HSP70-11 PE=1 SV=2
104366|scaffold_15|-|601499|614668	sp|P11147|HSP7D_DROME	63.79	58	21	0	10974	11147	385	442	1e-33	79	Heat shock 70 kDa protein 12 OS=Arabidopsis thaliana GN=HSP70-11 PE=1 SV=2
104366|scaffold_15|-|601499|614668	tr|Q8UUJ8|Q8UUJ8_DANRE	64.86	111	39	0	7956	8288	79	189	1e-33	143	Heat shock 70 kDa protein 12 OS=Arabidopsis thaliana GN=HSP70-11 PE=1 SV=2
109722|scaffold_15|+|30565|34447	sp|O59855|HSP72_SCHPO	54.67	150	67	1	2693	3139	438	587	1e-33	134	Heat shock protein
109722|scaffold_15|+|30565|34447	sp|O59855|HSP72_SCHPO	41.94	31	18	0	3249	3341	580	610	1e-33	31.6	Heat shock protein
109722|scaffold_15|+|30565|34447	tr|Q504P4|Q504P4_MOUSE	60.14	148	58	1	2693	3133	421	568	1e-33	140	Heat shock protein
102676|scaffold_1|+|1511851|1515088	sp|Q42134|PSA5B_ARATH	54.08	98	19	1	236	529	26	97	2e-33	99.8	Proteasome subunit alpha type-5-B OS=Arabidopsis thaliana GN=PAE2 PE=1 SV=2
102676|scaffold_1|+|1511851|1515088	sp|Q42134|PSA5B_ARATH	90.91	33	3	0	75	173	1	33	2e-33	65.9	Proteasome subunit alpha type-5-B OS=Arabidopsis thaliana GN=PAE2 PE=1 SV=2
102676|scaffold_1|+|1511851|1515088	sp|O81149|PSA5A_ARATH	54.08	98	19	1	236	529	26	97	2e-33	99.8	Proteasome subunit alpha type-5-B OS=Arabidopsis thaliana GN=PAE2 PE=1 SV=2
102676|scaffold_1|+|1511851|1515088	sp|O81149|PSA5A_ARATH	90.91	33	3	0	75	173	1	33	2e-33	65.9	Proteasome subunit alpha type-5-B OS=Arabidopsis thaliana GN=PAE2 PE=1 SV=2
80244|scaffold_10|-|1191001|1192851	sp|O23629|H2B6_ARATH	82.05	78	14	0	236	3	68	145	2e-33	128	Probable histone H2A.1 OS=Arabidopsis thaliana GN=At1g51060 PE=1 SV=1
80244|scaffold_10|-|1191001|1192851	sp|Q9LZ45|H2B9_ARATH	82.05	78	14	0	236	3	50	127	2e-33	127	Probable histone H2A.1 OS=Arabidopsis thaliana GN=At1g51060 PE=1 SV=1
80244|scaffold_10|-|1191001|1192851	sp|Q9FFC0|H2B10_ARATH	82.05	78	14	0	236	3	63	140	2e-33	128	Probable histone H2A.1 OS=Arabidopsis thaliana GN=At1g51060 PE=1 SV=1		CCATGCTACTGGTTAACATTCACAATTGAATGTAACGTGCACCTTTTCCAGGACACCGAGCTCATAATTGCCGACAATTTTGCATAAGCCAAGGTCTAACATGGCCCTTTCGGGCCGCTTGGGGTTGATGGCAGGCCCCACGGCGCCGCATATAGCAATCCTGCCACCTCTTGTTCGGCGTGTTACCTCCATTGGTCCATGCGCGACACCGCATCGCTTGGGAACAGGGTGTTGCAAGTGTTCCAGAAATTTTACTGCTAAAGCAGCAAATTCTACCTTGGATGCGATTGCGCCTGAGCCTGAAGAGCGGGAATCGACGCCTATGTCGCAGACGGCAGACGCACCAGGTCAGCGCTGGGCCTTTACAAGCATCAACCATATCGTTCAAGAGGTGTAAAG…
80244|scaffold_10|-|1191001|1192851	sp|Q9LQQ4|H2B1_ARATH	82.05	78	14	0	236	3	66	143	2e-33	128	Probable histone H2A.1 OS=Arabidopsis thaliana GN=At1g51060 PE=1 SV=1		ATGTGTTGTCCCTACCCTGCTCCCAAGGTGGTGCCGTTCGCGGCTATCGACCAGCGTGACTTCTACACCATGTCAGTTCGTGGCATCACGCACTACCTTGACGGGACTTCCTCCGACTTCGCAAGTAAGCAGGCAACGATTGCTGAGCCCCCTTATGCCGGTTGACGTTGGCTTGTCCGTTAGCGCAAAAGCTGCCGGAGCAACAGCCATGCCCGGCCCAGCGGTCCGGCCTGTGCCAGGTTCGCAGTCGCCAGCAGCAGTCAGCATGGCCAGCGGGTCACCACATACGGATGTGCAGTGACGGGACTAGGGACGAGCCACGACAGGGCTTCACGTGTATGGCACCTAGCTTGGGTATGGGATGTGTATGTCGTCCAAGCAGGAAGGAGTGCGTCTTTG…
58690|scaffold_11|-|490658|502333	sp|Q9M8D3|PUR4_ARATH	66.04	106	36	0	3572	3889	311	416	2e-33	145	Probable phosphoribosylformylglycinamidine synthase		ATGTGTTGTCCCTACCCTGCTCCCAAGGTGGTGCCGTTCGCGGCTATCGACCAGCGTGACTTCTACACCATGTCAGTTCGTGGCATCACGCACTACCTTGACGGGACTTCCTCCGACTTCGCAAGTAAGCAGGCAACGATTGCTGAGCCCCCTTATGCCGGTTGACGTTGGCTTGTCCGTTAGCGCAAAAGCTGCCGGAGCAACAGCCATGCCCGGCCCAGCGGTCCGGCCTGTGCCAGGTTCGCAGTCGCCAGCAGCAGTCAGCATGGCCAGCGGGTCACCACATACGGATGTGCAGTGACGGGACTAGGGACGAGCCACGACAGGGCTTCACGTGTATGGCACCTAGCTTGGGTATGGGATGTGTATGTCGTCCAAGCAGGAAGGAGTGCGTCTTTG…
104366|scaffold_15|-|601499|614668	tr|Q3TU85|Q3TU85_MOUSE	65.49	113	39	0	7956	8294	77	189	2e-33	142	Heat shock 70 kDa protein 12 OS=Arabidopsis thaliana GN=HSP70-11 PE=1 SV=2		ATGTGTTGTCCCTACCCTGCTCCCAAGGTGGTGCCGTTCGCGGCTATCGACCAGCGTGACTTCTACACCATGTCAGTTCGTGGCATCACGCACTACCTTGACGGGACTTCCTCCGACTTCGCAAGTAAGCAGGCAACGATTGCTGAGCCCCCTTATGCCGGTTGACGTTGGCTTGTCCGTTAGCGCAAAAGCTGCCGGAGCAACAGCCATGCCCGGCCCAGCGGTCCGGCCTGTGCCAGGTTCGCAGTCGCCAGCAGCAGTCAGCATGGCCAGCGGGTCACCACATACGGATGTGCAGTGACGGGACTAGGGACGAGCCACGACAGGGCTTCACGTGTATGGCACCTAGCTTGGGTATGGGATGTGTATGTCGTCCAAGCAGGAAGGAGTGCGTCTTTG…
104366|scaffold_15|-|601499|614668	sp|Q61696|HS71A_MOUSE	65.49	113	39	0	7956	8294	77	189	2e-33	142	Heat shock 70 kDa protein 12 OS=Arabidopsis thaliana GN=HSP70-11 PE=1 SV=2		ATGTGTTGTCCCTACCCTGCTCCCAAGGTGGTGCCGTTCGCGGCTATCGACCAGCGTGACTTCTACACCATGTCAGTTCGTGGCATCACGCACTACCTTGACGGGACTTCCTCCGACTTCGCAAGTAAGCAGGCAACGATTGCTGAGCCCCCTTATGCCGGTTGACGTTGGCTTGTCCGTTAGCGCAAAAGCTGCCGGAGCAACAGCCATGCCCGGCCCAGCGGTCCGGCCTGTGCCAGGTTCGCAGTCGCCAGCAGCAGTCAGCATGGCCAGCGGGTCACCACATACGGATGTGCAGTGACGGGACTAGGGACGAGCCACGACAGGGCTTCACGTGTATGGCACCTAGCTTGGGTATGGGATGTGTATGTCGTCCAAGCAGGAAGGAGTGCGTCTTTG…
104366|scaffold_15|-|601499|614668	sp|P17879|HS71B_MOUSE	65.49	113	39	0	7956	8294	77	189	2e-33	142	Heat shock 70 kDa protein 12 OS=Arabidopsis thaliana GN=HSP70-11 PE=1 SV=2		ATGTGTTGTCCCTACCCTGCTCCCAAGGTGGTGCCGTTCGCGGCTATCGACCAGCGTGACTTCTACACCATGTCAGTTCGTGGCATCACGCACTACCTTGACGGGACTTCCTCCGACTTCGCAAGTAAGCAGGCAACGATTGCTGAGCCCCCTTATGCCGGTTGACGTTGGCTTGTCCGTTAGCGCAAAAGCTGCCGGAGCAACAGCCATGCCCGGCCCAGCGGTCCGGCCTGTGCCAGGTTCGCAGTCGCCAGCAGCAGTCAGCATGGCCAGCGGGTCACCACATACGGATGTGCAGTGACGGGACTAGGGACGAGCCACGACAGGGCTTCACGTGTATGGCACCTAGCTTGGGTATGGGATGTGTATGTCGTCCAAGCAGGAAGGAGTGCGTCTTTG…
104366|scaffold_15|-|601499|614668	sp|P40150|HSP76_YEAST	65.14	109	38	0	7956	8282	79	187	2e-33	142	Heat shock 70 kDa protein 12 OS=Arabidopsis thaliana GN=HSP70-11 PE=1 SV=2		ATGTGTTGTCCCTACCCTGCTCCCAAGGTGGTGCCGTTCGCGGCTATCGACCAGCGTGACTTCTACACCATGTCAGTTCGTGGCATCACGCACTACCTTGACGGGACTTCCTCCGACTTCGCAAGTAAGCAGGCAACGATTGCTGAGCCCCCTTATGCCGGTTGACGTTGGCTTGTCCGTTAGCGCAAAAGCTGCCGGAGCAACAGCCATGCCCGGCCCAGCGGTCCGGCCTGTGCCAGGTTCGCAGTCGCCAGCAGCAGTCAGCATGGCCAGCGGGTCACCACATACGGATGTGCAGTGACGGGACTAGGGACGAGCCACGACAGGGCTTCACGTGTATGGCACCTAGCTTGGGTATGGGATGTGTATGTCGTCCAAGCAGGAAGGAGTGCGTCTTTG…
104366|scaffold_15|-|601499|614668	sp|P11484|HSP75_YEAST	65.14	109	38	0	7956	8282	79	187	2e-33	142	Heat shock 70 kDa protein 12 OS=Arabidopsis thaliana GN=HSP70-11 PE=1 SV=2		ATGTGTTGTCCCTACCCTGCTCCCAAGGTGGTGCCGTTCGCGGCTATCGACCAGCGTGACTTCTACACCATGTCAGTTCGTGGCATCACGCACTACCTTGACGGGACTTCCTCCGACTTCGCAAGTAAGCAGGCAACGATTGCTGAGCCCCCTTATGCCGGTTGACGTTGGCTTGTCCGTTAGCGCAAAAGCTGCCGGAGCAACAGCCATGCCCGGCCCAGCGGTCCGGCCTGTGCCAGGTTCGCAGTCGCCAGCAGCAGTCAGCATGGCCAGCGGGTCACCACATACGGATGTGCAGTGACGGGACTAGGGACGAGCCACGACAGGGCTTCACGTGTATGGCACCTAGCTTGGGTATGGGATGTGTATGTCGTCCAAGCAGGAAGGAGTGCGTCTTTG…
104366|scaffold_15|-|601499|614668	sp|Q07439|HSP71_RAT	65.49	113	39	0	7956	8294	77	189	2e-33	142	Heat shock 70 kDa protein 12 OS=Arabidopsis thaliana GN=HSP70-11 PE=1 SV=2		ATGTGTTGTCCCTACCCTGCTCCCAAGGTGGTGCCGTTCGCGGCTATCGACCAGCGTGACTTCTACACCATGTCAGTTCGTGGCATCACGCACTACCTTGACGGGACTTCCTCCGACTTCGCAAGTAAGCAGGCAACGATTGCTGAGCCCCCTTATGCCGGTTGACGTTGGCTTGTCCGTTAGCGCAAAAGCTGCCGGAGCAACAGCCATGCCCGGCCCAGCGGTCCGGCCTGTGCCAGGTTCGCAGTCGCCAGCAGCAGTCAGCATGGCCAGCGGGTCACCACATACGGATGTGCAGTGACGGGACTAGGGACGAGCCACGACAGGGCTTCACGTGTATGGCACCTAGCTTGGGTATGGGATGTGTATGTCGTCCAAGCAGGAAGGAGTGCGTCTTTG…
109722|scaffold_15|+|30565|34447	sp|P19120|HSP7C_BOVIN	60.14	148	58	1	2693	3133	440	587	2e-33	140	Heat shock protein		ATGTGTTGTCCCTACCCTGCTCCCAAGGTGGTGCCGTTCGCGGCTATCGACCAGCGTGACTTCTACACCATGTCAGTTCGTGGCATCACGCACTACCTTGACGGGACTTCCTCCGACTTCGCAAGTAAGCAGGCAACGATTGCTGAGCCCCCTTATGCCGGTTGACGTTGGCTTGTCCGTTAGCGCAAAAGCTGCCGGAGCAACAGCCATGCCCGGCCCAGCGGTCCGGCCTGTGCCAGGTTCGCAGTCGCCAGCAGCAGTCAGCATGGCCAGCGGGTCACCACATACGGATGTGCAGTGACGGGACTAGGGACGAGCCACGACAGGGCTTCACGTGTATGGCACCTAGCTTGGGTATGGGATGTGTATGTCGTCCAAGCAGGAAGGAGTGCGTCTTTG…
109722|scaffold_15|+|30565|34447	sp|P63018|HSP7C_RAT	60.14	148	58	1	2693	3133	440	587	2e-33	140	Heat shock protein		ATGTGTTGTCCCTACCCTGCTCCCAAGGTGGTGCCGTTCGCGGCTATCGACCAGCGTGACTTCTACACCATGTCAGTTCGTGGCATCACGCACTACCTTGACGGGACTTCCTCCGACTTCGCAAGTAAGCAGGCAACGATTGCTGAGCCCCCTTATGCCGGTTGACGTTGGCTTGTCCGTTAGCGCAAAAGCTGCCGGAGCAACAGCCATGCCCGGCCCAGCGGTCCGGCCTGTGCCAGGTTCGCAGTCGCCAGCAGCAGTCAGCATGGCCAGCGGGTCACCACATACGGATGTGCAGTGACGGGACTAGGGACGAGCCACGACAGGGCTTCACGTGTATGGCACCTAGCTTGGGTATGGGATGTGTATGTCGTCCAAGCAGGAAGGAGTGCGTCTTTG…
109722|scaffold_15|+|30565|34447	sp|Q5NVM9|HSP7C_PONAB	60.14	148	58	1	2693	3133	440	587	2e-33	140	Heat shock protein		ATGTGTTGTCCCTACCCTGCTCCCAAGGTGGTGCCGTTCGCGGCTATCGACCAGCGTGACTTCTACACCATGTCAGTTCGTGGCATCACGCACTACCTTGACGGGACTTCCTCCGACTTCGCAAGTAAGCAGGCAACGATTGCTGAGCCCCCTTATGCCGGTTGACGTTGGCTTGTCCGTTAGCGCAAAAGCTGCCGGAGCAACAGCCATGCCCGGCCCAGCGGTCCGGCCTGTGCCAGGTTCGCAGTCGCCAGCAGCAGTCAGCATGGCCAGCGGGTCACCACATACGGATGTGCAGTGACGGGACTAGGGACGAGCCACGACAGGGCTTCACGTGTATGGCACCTAGCTTGGGTATGGGATGTGTATGTCGTCCAAGCAGGAAGGAGTGCGTCTTTG…
109722|scaffold_15|+|30565|34447	sp|P63017|HSP7C_MOUSE	60.14	148	58	1	2693	3133	440	587	2e-33	140	Heat shock protein		ATGTGTTGTCCCTACCCTGCTCCCAAGGTGGTGCCGTTCGCGGCTATCGACCAGCGTGACTTCTACACCATGTCAGTTCGTGGCATCACGCACTACCTTGACGGGACTTCCTCCGACTTCGCAAGTAAGCAGGCAACGATTGCTGAGCCCCCTTATGCCGGTTGACGTTGGCTTGTCCGTTAGCGCAAAAGCTGCCGGAGCAACAGCCATGCCCGGCCCAGCGGTCCGGCCTGTGCCAGGTTCGCAGTCGCCAGCAGCAGTCAGCATGGCCAGCGGGTCACCACATACGGATGTGCAGTGACGGGACTAGGGACGAGCCACGACAGGGCTTCACGTGTATGGCACCTAGCTTGGGTATGGGATGTGTATGTCGTCCAAGCAGGAAGGAGTGCGTCTTTG…
109722|scaffold_15|+|30565|34447	sp|P11142|HSP7C_HUMAN	60.14	148	58	1	2693	3133	440	587	2e-33	140	Heat shock protein		ATGTGTTGTCCCTACCCTGCTCCCAAGGTGGTGCCGTTCGCGGCTATCGACCAGCGTGACTTCTACACCATGTCAGTTCGTGGCATCACGCACTACCTTGACGGGACTTCCTCCGACTTCGCAAGTAAGCAGGCAACGATTGCTGAGCCCCCTTATGCCGGTTGACGTTGGCTTGTCCGTTAGCGCAAAAGCTGCCGGAGCAACAGCCATGCCCGGCCCAGCGGTCCGGCCTGTGCCAGGTTCGCAGTCGCCAGCAGCAGTCAGCATGGCCAGCGGGTCACCACATACGGATGTGCAGTGACGGGACTAGGGACGAGCCACGACAGGGCTTCACGTGTATGGCACCTAGCTTGGGTATGGGATGTGTATGTCGTCCAAGCAGGAAGGAGTGCGTCTTTG…
109722|scaffold_15|+|30565|34447	sp|A2Q0Z1|HSP7C_HORSE	60.14	148	58	1	2693	3133	440	587	2e-33	140	Heat shock protein		ATGTGTTGTCCCTACCCTGCTCCCAAGGTGGTGCCGTTCGCGGCTATCGACCAGCGTGACTTCTACACCATGTCAGTTCGTGGCATCACGCACTACCTTGACGGGACTTCCTCCGACTTCGCAAGTAAGCAGGCAACGATTGCTGAGCCCCCTTATGCCGGTTGACGTTGGCTTGTCCGTTAGCGCAAAAGCTGCCGGAGCAACAGCCATGCCCGGCCCAGCGGTCCGGCCTGTGCCAGGTTCGCAGTCGCCAGCAGCAGTCAGCATGGCCAGCGGGTCACCACATACGGATGTGCAGTGACGGGACTAGGGACGAGCCACGACAGGGCTTCACGTGTATGGCACCTAGCTTGGGTATGGGATGTGTATGTCGTCCAAGCAGGAAGGAGTGCGTCTTTG…
109722|scaffold_15|+|30565|34447	sp|P19378|HSP7C_CRIGR	60.14	148	58	1	2693	3133	440	587	2e-33	140	Heat shock protein		ATGTGTTGTCCCTACCCTGCTCCCAAGGTGGTGCCGTTCGCGGCTATCGACCAGCGTGACTTCTACACCATGTCAGTTCGTGGCATCACGCACTACCTTGACGGGACTTCCTCCGACTTCGCAAGTAAGCAGGCAACGATTGCTGAGCCCCCTTATGCCGGTTGACGTTGGCTTGTCCGTTAGCGCAAAAGCTGCCGGAGCAACAGCCATGCCCGGCCCAGCGGTCCGGCCTGTGCCAGGTTCGCAGTCGCCAGCAGCAGTCAGCATGGCCAGCGGGTCACCACATACGGATGTGCAGTGACGGGACTAGGGACGAGCCACGACAGGGCTTCACGTGTATGGCACCTAGCTTGGGTATGGGATGTGTATGTCGTCCAAGCAGGAAGGAGTGCGTCTTTG…
109722|scaffold_15|+|30565|34447	sp|P22954|HSP7B_ARATH	60	145	57	1	2693	3124	446	590	2e-33	140	Heat shock protein		ATGTGTTGTCCCTACCCTGCTCCCAAGGTGGTGCCGTTCGCGGCTATCGACCAGCGTGACTTCTACACCATGTCAGTTCGTGGCATCACGCACTACCTTGACGGGACTTCCTCCGACTTCGCAAGTAAGCAGGCAACGATTGCTGAGCCCCCTTATGCCGGTTGACGTTGGCTTGTCCGTTAGCGCAAAAGCTGCCGGAGCAACAGCCATGCCCGGCCCAGCGGTCCGGCCTGTGCCAGGTTCGCAGTCGCCAGCAGCAGTCAGCATGGCCAGCGGGTCACCACATACGGATGTGCAGTGACGGGACTAGGGACGAGCCACGACAGGGCTTCACGTGTATGGCACCTAGCTTGGGTATGGGATGTGTATGTCGTCCAAGCAGGAAGGAGTGCGTCTTTG…
109722|scaffold_15|+|30565|34447	sp|P10592|HSP72_YEAST	57.82	147	61	1	2693	3133	437	582	2e-33	134	Heat shock protein		ATGTGTTGTCCCTACCCTGCTCCCAAGGTGGTGCCGTTCGCGGCTATCGACCAGCGTGACTTCTACACCATGTCAGTTCGTGGCATCACGCACTACCTTGACGGGACTTCCTCCGACTTCGCAAGTAAGCAGGCAACGATTGCTGAGCCCCCTTATGCCGGTTGACGTTGGCTTGTCCGTTAGCGCAAAAGCTGCCGGAGCAACAGCCATGCCCGGCCCAGCGGTCCGGCCTGTGCCAGGTTCGCAGTCGCCAGCAGCAGTCAGCATGGCCAGCGGGTCACCACATACGGATGTGCAGTGACGGGACTAGGGACGAGCCACGACAGGGCTTCACGTGTATGGCACCTAGCTTGGGTATGGGATGTGTATGTCGTCCAAGCAGGAAGGAGTGCGTCTTTG…
109722|scaffold_15|+|30565|34447	sp|P10592|HSP72_YEAST	35.48	31	20	0	3249	3341	577	607	2e-33	32	Heat shock protein		ATGTGTTGTCCCTACCCTGCTCCCAAGGTGGTGCCGTTCGCGGCTATCGACCAGCGTGACTTCTACACCATGTCAGTTCGTGGCATCACGCACTACCTTGACGGGACTTCCTCCGACTTCGCAAGTAAGCAGGCAACGATTGCTGAGCCCCCTTATGCCGGTTGACGTTGGCTTGTCCGTTAGCGCAAAAGCTGCCGGAGCAACAGCCATGCCCGGCCCAGCGGTCCGGCCTGTGCCAGGTTCGCAGTCGCCAGCAGCAGTCAGCATGGCCAGCGGGTCACCACATACGGATGTGCAGTGACGGGACTAGGGACGAGCCACGACAGGGCTTCACGTGTATGGCACCTAGCTTGGGTATGGGATGTGTATGTCGTCCAAGCAGGAAGGAGTGCGTCTTTG…
78980|scaffold_1|+|5454912|5473249	tr|A9XPA6|A9XPA6_CHLRE	93.06	72	5	0	17210	17425	1284	1355	3e-33	145	Intraflagellar transport protein 139 OS=Chlamydomonas reinhardtii GN=IFT139 PE=2 SV=1		ATGTGTTGTCCCTACCCTGCTCCCAAGGTGGTGCCGTTCGCGGCTATCGACCAGCGTGACTTCTACACCATGTCAGTTCGTGGCATCACGCACTACCTTGACGGGACTTCCTCCGACTTCGCAAGTAAGCAGGCAACGATTGCTGAGCCCCCTTATGCCGGTTGACGTTGGCTTGTCCGTTAGCGCAAAAGCTGCCGGAGCAACAGCCATGCCCGGCCCAGCGGTCCGGCCTGTGCCAGGTTCGCAGTCGCCAGCAGCAGTCAGCATGGCCAGCGGGTCACCACATACGGATGTGCAGTGACGGGACTAGGGACGAGCCACGACAGGGCTTCACGTGTATGGCACCTAGCTTGGGTATGGGATGTGTATGTCGTCCAAGCAGGAAGGAGTGCGTCTTTG…
84713|scaffold_113|-|182858|192961	tr|Q9VW54|Q9VW54_DROME	46.78	171	70	4	248	736	50	207	3e-33	143	MCG129789		ATGTGTTGTCCCTACCCTGCTCCCAAGGTGGTGCCGTTCGCGGCTATCGACCAGCGTGACTTCTACACCATGTCAGTTCGTGGCATCACGCACTACCTTGACGGGACTTCCTCCGACTTCGCAAGTAAGCAGGCAACGATTGCTGAGCCCCCTTATGCCGGTTGACGTTGGCTTGTCCGTTAGCGCAAAAGCTGCCGGAGCAACAGCCATGCCCGGCCCAGCGGTCCGGCCTGTGCCAGGTTCGCAGTCGCCAGCAGCAGTCAGCATGGCCAGCGGGTCACCACATACGGATGTGCAGTGACGGGACTAGGGACGAGCCACGACAGGGCTTCACGTGTATGGCACCTAGCTTGGGTATGGGATGTGTATGTCGTCCAAGCAGGAAGGAGTGCGTCTTTG…
104366|scaffold_15|-|601499|614668	sp|P10592|HSP72_YEAST	84	50	8	0	11251	11400	438	487	3e-33	88.2	Heat shock 70 kDa protein 12 OS=Arabidopsis thaliana GN=HSP70-11 PE=1 SV=2		ATGTGTTGTCCCTACCCTGCTCCCAAGGTGGTGCCGTTCGCGGCTATCGACCAGCGTGACTTCTACACCATGTCAGTTCGTGGCATCACGCACTACCTTGACGGGACTTCCTCCGACTTCGCAAGTAAGCAGGCAACGATTGCTGAGCCCCCTTATGCCGGTTGACGTTGGCTTGTCCGTTAGCGCAAAAGCTGCCGGAGCAACAGCCATGCCCGGCCCAGCGGTCCGGCCTGTGCCAGGTTCGCAGTCGCCAGCAGCAGTCAGCATGGCCAGCGGGTCACCACATACGGATGTGCAGTGACGGGACTAGGGACGAGCCACGACAGGGCTTCACGTGTATGGCACCTAGCTTGGGTATGGGATGTGTATGTCGTCCAAGCAGGAAGGAGTGCGTCTTTG…
104366|scaffold_15|-|601499|614668	sp|P10592|HSP72_YEAST	65.52	58	20	0	10974	11147	382	439	3e-33	78.6	Heat shock 70 kDa protein 12 OS=Arabidopsis thaliana GN=HSP70-11 PE=1 SV=2		ATGTGTTGTCCCTACCCTGCTCCCAAGGTGGTGCCGTTCGCGGCTATCGACCAGCGTGACTTCTACACCATGTCAGTTCGTGGCATCACGCACTACCTTGACGGGACTTCCTCCGACTTCGCAAGTAAGCAGGCAACGATTGCTGAGCCCCCTTATGCCGGTTGACGTTGGCTTGTCCGTTAGCGCAAAAGCTGCCGGAGCAACAGCCATGCCCGGCCCAGCGGTCCGGCCTGTGCCAGGTTCGCAGTCGCCAGCAGCAGTCAGCATGGCCAGCGGGTCACCACATACGGATGTGCAGTGACGGGACTAGGGACGAGCCACGACAGGGCTTCACGTGTATGGCACCTAGCTTGGGTATGGGATGTGTATGTCGTCCAAGCAGGAAGGAGTGCGTCTTTG…
104366|scaffold_15|-|601499|614668	sp|P22954|HSP7B_ARATH	65.49	113	38	1	7956	8291	80	192	3e-33	142	Heat shock 70 kDa protein 12 OS=Arabidopsis thaliana GN=HSP70-11 PE=1 SV=2		ATGTGTTGTCCCTACCCTGCTCCCAAGGTGGTGCCGTTCGCGGCTATCGACCAGCGTGACTTCTACACCATGTCAGTTCGTGGCATCACGCACTACCTTGACGGGACTTCCTCCGACTTCGCAAGTAAGCAGGCAACGATTGCTGAGCCCCCTTATGCCGGTTGACGTTGGCTTGTCCGTTAGCGCAAAAGCTGCCGGAGCAACAGCCATGCCCGGCCCAGCGGTCCGGCCTGTGCCAGGTTCGCAGTCGCCAGCAGCAGTCAGCATGGCCAGCGGGTCACCACATACGGATGTGCAGTGACGGGACTAGGGACGAGCCACGACAGGGCTTCACGTGTATGGCACCTAGCTTGGGTATGGGATGTGTATGTCGTCCAAGCAGGAAGGAGTGCGTCTTTG…
104366|scaffold_15|-|601499|614668	tr|Q8UUJ8|Q8UUJ8_DANRE	80	50	10	0	11251	11400	443	492	3e-33	86.3	Heat shock 70 kDa protein 12 OS=Arabidopsis thaliana GN=HSP70-11 PE=1 SV=2		ATGTGTTGTCCCTACCCTGCTCCCAAGGTGGTGCCGTTCGCGGCTATCGACCAGCGTGACTTCTACACCATGTCAGTTCGTGGCATCACGCACTACCTTGACGGGACTTCCTCCGACTTCGCAAGTAAGCAGGCAACGATTGCTGAGCCCCCTTATGCCGGTTGACGTTGGCTTGTCCGTTAGCGCAAAAGCTGCCGGAGCAACAGCCATGCCCGGCCCAGCGGTCCGGCCTGTGCCAGGTTCGCAGTCGCCAGCAGCAGTCAGCATGGCCAGCGGGTCACCACATACGGATGTGCAGTGACGGGACTAGGGACGAGCCACGACAGGGCTTCACGTGTATGGCACCTAGCTTGGGTATGGGATGTGTATGTCGTCCAAGCAGGAAGGAGTGCGTCTTTG…
104366|scaffold_15|-|601499|614668	tr|Q8UUJ8|Q8UUJ8_DANRE	60	65	26	0	10974	11168	387	451	3e-33	80.9	Heat shock 70 kDa protein 12 OS=Arabidopsis thaliana GN=HSP70-11 PE=1 SV=2		ATGTGTTGTCCCTACCCTGCTCCCAAGGTGGTGCCGTTCGCGGCTATCGACCAGCGTGACTTCTACACCATGTCAGTTCGTGGCATCACGCACTACCTTGACGGGACTTCCTCCGACTTCGCAAGTAAGCAGGCAACGATTGCTGAGCCCCCTTATGCCGGTTGACGTTGGCTTGTCCGTTAGCGCAAAAGCTGCCGGAGCAACAGCCATGCCCGGCCCAGCGGTCCGGCCTGTGCCAGGTTCGCAGTCGCCAGCAGCAGTCAGCATGGCCAGCGGGTCACCACATACGGATGTGCAGTGACGGGACTAGGGACGAGCCACGACAGGGCTTCACGTGTATGGCACCTAGCTTGGGTATGGGATGTGTATGTCGTCCAAGCAGGAAGGAGTGCGTCTTTG…
104366|scaffold_15|-|601499|614668	sp|P22953|HSP7A_ARATH	76.47	51	12	0	11251	11403	447	497	3e-33	84	Heat shock 70 kDa protein 12 OS=Arabidopsis thaliana GN=HSP70-11 PE=1 SV=2		ATGTGTTGTCCCTACCCTGCTCCCAAGGTGGTGCCGTTCGCGGCTATCGACCAGCGTGACTTCTACACCATGTCAGTTCGTGGCATCACGCACTACCTTGACGGGACTTCCTCCGACTTCGCAAGTAAGCAGGCAACGATTGCTGAGCCCCCTTATGCCGGTTGACGTTGGCTTGTCCGTTAGCGCAAAAGCTGCCGGAGCAACAGCCATGCCCGGCCCAGCGGTCCGGCCTGTGCCAGGTTCGCAGTCGCCAGCAGCAGTCAGCATGGCCAGCGGGTCACCACATACGGATGTGCAGTGACGGGACTAGGGACGAGCCACGACAGGGCTTCACGTGTATGGCACCTAGCTTGGGTATGGGATGTGTATGTCGTCCAAGCAGGAAGGAGTGCGTCTTTG…
104366|scaffold_15|-|601499|614668	sp|P22953|HSP7A_ARATH	66.1	59	20	0	10971	11147	390	448	3e-33	83.2	Heat shock 70 kDa protein 12 OS=Arabidopsis thaliana GN=HSP70-11 PE=1 SV=2		ATGTGTTGTCCCTACCCTGCTCCCAAGGTGGTGCCGTTCGCGGCTATCGACCAGCGTGACTTCTACACCATGTCAGTTCGTGGCATCACGCACTACCTTGACGGGACTTCCTCCGACTTCGCAAGTAAGCAGGCAACGATTGCTGAGCCCCCTTATGCCGGTTGACGTTGGCTTGTCCGTTAGCGCAAAAGCTGCCGGAGCAACAGCCATGCCCGGCCCAGCGGTCCGGCCTGTGCCAGGTTCGCAGTCGCCAGCAGCAGTCAGCATGGCCAGCGGGTCACCACATACGGATGTGCAGTGACGGGACTAGGGACGAGCCACGACAGGGCTTCACGTGTATGGCACCTAGCTTGGGTATGGGATGTGTATGTCGTCCAAGCAGGAAGGAGTGCGTCTTTG…
104366|scaffold_15|-|601499|614668	sp|O65719|HSP7C_ARATH	76.47	51	12	0	11251	11403	447	497	3e-33	84	Heat shock 70 kDa protein 12 OS=Arabidopsis thaliana GN=HSP70-11 PE=1 SV=2		ATGTGTTGTCCCTACCCTGCTCCCAAGGTGGTGCCGTTCGCGGCTATCGACCAGCGTGACTTCTACACCATGTCAGTTCGTGGCATCACGCACTACCTTGACGGGACTTCCTCCGACTTCGCAAGTAAGCAGGCAACGATTGCTGAGCCCCCTTATGCCGGTTGACGTTGGCTTGTCCGTTAGCGCAAAAGCTGCCGGAGCAACAGCCATGCCCGGCCCAGCGGTCCGGCCTGTGCCAGGTTCGCAGTCGCCAGCAGCAGTCAGCATGGCCAGCGGGTCACCACATACGGATGTGCAGTGACGGGACTAGGGACGAGCCACGACAGGGCTTCACGTGTATGGCACCTAGCTTGGGTATGGGATGTGTATGTCGTCCAAGCAGGAAGGAGTGCGTCTTTG…
104366|scaffold_15|-|601499|614668	sp|O65719|HSP7C_ARATH	66.1	59	20	0	10971	11147	390	448	3e-33	83.2	Heat shock 70 kDa protein 12 OS=Arabidopsis thaliana GN=HSP70-11 PE=1 SV=2		ATGTGTTGTCCCTACCCTGCTCCCAAGGTGGTGCCGTTCGCGGCTATCGACCAGCGTGACTTCTACACCATGTCAGTTCGTGGCATCACGCACTACCTTGACGGGACTTCCTCCGACTTCGCAAGTAAGCAGGCAACGATTGCTGAGCCCCCTTATGCCGGTTGACGTTGGCTTGTCCGTTAGCGCAAAAGCTGCCGGAGCAACAGCCATGCCCGGCCCAGCGGTCCGGCCTGTGCCAGGTTCGCAGTCGCCAGCAGCAGTCAGCATGGCCAGCGGGTCACCACATACGGATGTGCAGTGACGGGACTAGGGACGAGCCACGACAGGGCTTCACGTGTATGGCACCTAGCTTGGGTATGGGATGTGTATGTCGTCCAAGCAGGAAGGAGTGCGTCTTTG…
104366|scaffold_15|-|601499|614668	sp|Q7YQC6|HSP71_CANFA	64.6	113	40	0	7956	8294	77	189	3e-33	142	Heat shock 70 kDa protein 12 OS=Arabidopsis thaliana GN=HSP70-11 PE=1 SV=2		ATGTGTTGTCCCTACCCTGCTCCCAAGGTGGTGCCGTTCGCGGCTATCGACCAGCGTGACTTCTACACCATGTCAGTTCGTGGCATCACGCACTACCTTGACGGGACTTCCTCCGACTTCGCAAGTAAGCAGGCAACGATTGCTGAGCCCCCTTATGCCGGTTGACGTTGGCTTGTCCGTTAGCGCAAAAGCTGCCGGAGCAACAGCCATGCCCGGCCCAGCGGTCCGGCCTGTGCCAGGTTCGCAGTCGCCAGCAGCAGTCAGCATGGCCAGCGGGTCACCACATACGGATGTGCAGTGACGGGACTAGGGACGAGCCACGACAGGGCTTCACGTGTATGGCACCTAGCTTGGGTATGGGATGTGTATGTCGTCCAAGCAGGAAGGAGTGCGTCTTTG…
109722|scaffold_15|+|30565|34447	sp|P36604|GRP78_SCHPO	60.69	145	54	2	2693	3118	467	611	3e-33	140	Heat shock protein		ATGTGTTGTCCCTACCCTGCTCCCAAGGTGGTGCCGTTCGCGGCTATCGACCAGCGTGACTTCTACACCATGTCAGTTCGTGGCATCACGCACTACCTTGACGGGACTTCCTCCGACTTCGCAAGTAAGCAGGCAACGATTGCTGAGCCCCCTTATGCCGGTTGACGTTGGCTTGTCCGTTAGCGCAAAAGCTGCCGGAGCAACAGCCATGCCCGGCCCAGCGGTCCGGCCTGTGCCAGGTTCGCAGTCGCCAGCAGCAGTCAGCATGGCCAGCGGGTCACCACATACGGATGTGCAGTGACGGGACTAGGGACGAGCCACGACAGGGCTTCACGTGTATGGCACCTAGCTTGGGTATGGGATGTGTATGTCGTCCAAGCAGGAAGGAGTGCGTCTTTG…
109722|scaffold_15|+|30565|34447	sp|P09446|HSP7A_CAEEL	62.84	148	54	1	2693	3133	441	588	3e-33	140	Heat shock protein		ATGTGTTGTCCCTACCCTGCTCCCAAGGTGGTGCCGTTCGCGGCTATCGACCAGCGTGACTTCTACACCATGTCAGTTCGTGGCATCACGCACTACCTTGACGGGACTTCCTCCGACTTCGCAAGTAAGCAGGCAACGATTGCTGAGCCCCCTTATGCCGGTTGACGTTGGCTTGTCCGTTAGCGCAAAAGCTGCCGGAGCAACAGCCATGCCCGGCCCAGCGGTCCGGCCTGTGCCAGGTTCGCAGTCGCCAGCAGCAGTCAGCATGGCCAGCGGGTCACCACATACGGATGTGCAGTGACGGGACTAGGGACGAGCCACGACAGGGCTTCACGTGTATGGCACCTAGCTTGGGTATGGGATGTGTATGTCGTCCAAGCAGGAAGGAGTGCGTCTTTG…
109722|scaffold_15|+|30565|34447	sp|P22202|HSP74_YEAST	52.7	148	69	1	2693	3133	438	585	3e-33	130	Heat shock protein		ATGTGTTGTCCCTACCCTGCTCCCAAGGTGGTGCCGTTCGCGGCTATCGACCAGCGTGACTTCTACACCATGTCAGTTCGTGGCATCACGCACTACCTTGACGGGACTTCCTCCGACTTCGCAAGTAAGCAGGCAACGATTGCTGAGCCCCCTTATGCCGGTTGACGTTGGCTTGTCCGTTAGCGCAAAAGCTGCCGGAGCAACAGCCATGCCCGGCCCAGCGGTCCGGCCTGTGCCAGGTTCGCAGTCGCCAGCAGCAGTCAGCATGGCCAGCGGGTCACCACATACGGATGTGCAGTGACGGGACTAGGGACGAGCCACGACAGGGCTTCACGTGTATGGCACCTAGCTTGGGTATGGGATGTGTATGTCGTCCAAGCAGGAAGGAGTGCGTCTTTG…
109722|scaffold_15|+|30565|34447	sp|P22202|HSP74_YEAST	50	30	15	0	3249	3338	580	609	3e-33	35	Heat shock protein		ATGTGTTGTCCCTACCCTGCTCCCAAGGTGGTGCCGTTCGCGGCTATCGACCAGCGTGACTTCTACACCATGTCAGTTCGTGGCATCACGCACTACCTTGACGGGACTTCCTCCGACTTCGCAAGTAAGCAGGCAACGATTGCTGAGCCCCCTTATGCCGGTTGACGTTGGCTTGTCCGTTAGCGCAAAAGCTGCCGGAGCAACAGCCATGCCCGGCCCAGCGGTCCGGCCTGTGCCAGGTTCGCAGTCGCCAGCAGCAGTCAGCATGGCCAGCGGGTCACCACATACGGATGTGCAGTGACGGGACTAGGGACGAGCCACGACAGGGCTTCACGTGTATGGCACCTAGCTTGGGTATGGGATGTGTATGTCGTCCAAGCAGGAAGGAGTGCGTCTTTG…
80189|scaffold_10|-|465026|484446	tr|A8J189|A8J189_CHLRE	86.96	115	15	0	1877	2221	379	493	4e-33	145	SEC7/BIG-like ARF-guanine nucleotide exchange factor (Fragment) OS=Chlamydomonas reinhardtii GN=CHLREDRAFT_148829 PE=4 SV=1		ATGTGTTGTCCCTACCCTGCTCCCAAGGTGGTGCCGTTCGCGGCTATCGACCAGCGTGACTTCTACACCATGTCAGTTCGTGGCATCACGCACTACCTTGACGGGACTTCCTCCGACTTCGCAAGTAAGCAGGCAACGATTGCTGAGCCCCCTTATGCCGGTTGACGTTGGCTTGTCCGTTAGCGCAAAAGCTGCCGGAGCAACAGCCATGCCCGGCCCAGCGGTCCGGCCTGTGCCAGGTTCGCAGTCGCCAGCAGCAGTCAGCATGGCCAGCGGGTCACCACATACGGATGTGCAGTGACGGGACTAGGGACGAGCCACGACAGGGCTTCACGTGTATGGCACCTAGCTTGGGTATGGGATGTGTATGTCGTCCAAGCAGGAAGGAGTGCGTCTTTG…
80244|scaffold_10|-|1191001|1192851	sp|P35069|H2B3_TIGCA	84.93	73	11	0	221	3	45	117	4e-33	126	Probable histone H2A.1 OS=Arabidopsis thaliana GN=At1g51060 PE=1 SV=1		ATGTGTTGTCCCTACCCTGCTCCCAAGGTGGTGCCGTTCGCGGCTATCGACCAGCGTGACTTCTACACCATGTCAGTTCGTGGCATCACGCACTACCTTGACGGGACTTCCTCCGACTTCGCAAGTAAGCAGGCAACGATTGCTGAGCCCCCTTATGCCGGTTGACGTTGGCTTGTCCGTTAGCGCAAAAGCTGCCGGAGCAACAGCCATGCCCGGCCCAGCGGTCCGGCCTGTGCCAGGTTCGCAGTCGCCAGCAGCAGTCAGCATGGCCAGCGGGTCACCACATACGGATGTGCAGTGACGGGACTAGGGACGAGCCACGACAGGGCTTCACGTGTATGGCACCTAGCTTGGGTATGGGATGTGTATGTCGTCCAAGCAGGAAGGAGTGCGTCTTTG…
80244|scaffold_10|-|1191001|1192851	sp|P35068|H2B1_TIGCA	84.93	73	11	0	221	3	45	117	4e-33	126	Probable histone H2A.1 OS=Arabidopsis thaliana GN=At1g51060 PE=1 SV=1		ATGTGTTGTCCCTACCCTGCTCCCAAGGTGGTGCCGTTCGCGGCTATCGACCAGCGTGACTTCTACACCATGTCAGTTCGTGGCATCACGCACTACCTTGACGGGACTTCCTCCGACTTCGCAAGTAAGCAGGCAACGATTGCTGAGCCCCCTTATGCCGGTTGACGTTGGCTTGTCCGTTAGCGCAAAAGCTGCCGGAGCAACAGCCATGCCCGGCCCAGCGGTCCGGCCTGTGCCAGGTTCGCAGTCGCCAGCAGCAGTCAGCATGGCCAGCGGGTCACCACATACGGATGTGCAGTGACGGGACTAGGGACGAGCCACGACAGGGCTTCACGTGTATGGCACCTAGCTTGGGTATGGGATGTGTATGTCGTCCAAGCAGGAAGGAGTGCGTCTTTG…
127414|scaffold_11|+|1270612|1277016	tr|C0L098|C0L098_DANRE	46.35	192	90	4	2713	3282	192	372	4e-33	142	Kinesin-like protein KIF3C OS=Mus musculus GN=Kif3c PE=2 SV=3		ATGTGTTGTCCCTACCCTGCTCCCAAGGTGGTGCCGTTCGCGGCTATCGACCAGCGTGACTTCTACACCATGTCAGTTCGTGGCATCACGCACTACCTTGACGGGACTTCCTCCGACTTCGCAAGTAAGCAGGCAACGATTGCTGAGCCCCCTTATGCCGGTTGACGTTGGCTTGTCCGTTAGCGCAAAAGCTGCCGGAGCAACAGCCATGCCCGGCCCAGCGGTCCGGCCTGTGCCAGGTTCGCAGTCGCCAGCAGCAGTCAGCATGGCCAGCGGGTCACCACATACGGATGTGCAGTGACGGGACTAGGGACGAGCCACGACAGGGCTTCACGTGTATGGCACCTAGCTTGGGTATGGGATGTGTATGTCGTCCAAGCAGGAAGGAGTGCGTCTTTG…
104366|scaffold_15|-|601499|614668	sp|P41797|HSP71_CANAL	84	50	8	0	11251	11400	440	489	4e-33	89	Heat shock 70 kDa protein 12 OS=Arabidopsis thaliana GN=HSP70-11 PE=1 SV=2		ATGTGTTGTCCCTACCCTGCTCCCAAGGTGGTGCCGTTCGCGGCTATCGACCAGCGTGACTTCTACACCATGTCAGTTCGTGGCATCACGCACTACCTTGACGGGACTTCCTCCGACTTCGCAAGTAAGCAGGCAACGATTGCTGAGCCCCCTTATGCCGGTTGACGTTGGCTTGTCCGTTAGCGCAAAAGCTGCCGGAGCAACAGCCATGCCCGGCCCAGCGGTCCGGCCTGTGCCAGGTTCGCAGTCGCCAGCAGCAGTCAGCATGGCCAGCGGGTCACCACATACGGATGTGCAGTGACGGGACTAGGGACGAGCCACGACAGGGCTTCACGTGTATGGCACCTAGCTTGGGTATGGGATGTGTATGTCGTCCAAGCAGGAAGGAGTGCGTCTTTG…
104366|scaffold_15|-|601499|614668	sp|P41797|HSP71_CANAL	62.07	58	22	0	10974	11147	384	441	4e-33	77.4	Heat shock 70 kDa protein 12 OS=Arabidopsis thaliana GN=HSP70-11 PE=1 SV=2		ATGTGTTGTCCCTACCCTGCTCCCAAGGTGGTGCCGTTCGCGGCTATCGACCAGCGTGACTTCTACACCATGTCAGTTCGTGGCATCACGCACTACCTTGACGGGACTTCCTCCGACTTCGCAAGTAAGCAGGCAACGATTGCTGAGCCCCCTTATGCCGGTTGACGTTGGCTTGTCCGTTAGCGCAAAAGCTGCCGGAGCAACAGCCATGCCCGGCCCAGCGGTCCGGCCTGTGCCAGGTTCGCAGTCGCCAGCAGCAGTCAGCATGGCCAGCGGGTCACCACATACGGATGTGCAGTGACGGGACTAGGGACGAGCCACGACAGGGCTTCACGTGTATGGCACCTAGCTTGGGTATGGGATGTGTATGTCGTCCAAGCAGGAAGGAGTGCGTCTTTG…
104366|scaffold_15|-|601499|614668	sp|P10591|HSP71_YEAST	84	50	8	0	11251	11400	438	487	4e-33	88.2	Heat shock 70 kDa protein 12 OS=Arabidopsis thaliana GN=HSP70-11 PE=1 SV=2		ATGTGTTGTCCCTACCCTGCTCCCAAGGTGGTGCCGTTCGCGGCTATCGACCAGCGTGACTTCTACACCATGTCAGTTCGTGGCATCACGCACTACCTTGACGGGACTTCCTCCGACTTCGCAAGTAAGCAGGCAACGATTGCTGAGCCCCCTTATGCCGGTTGACGTTGGCTTGTCCGTTAGCGCAAAAGCTGCCGGAGCAACAGCCATGCCCGGCCCAGCGGTCCGGCCTGTGCCAGGTTCGCAGTCGCCAGCAGCAGTCAGCATGGCCAGCGGGTCACCACATACGGATGTGCAGTGACGGGACTAGGGACGAGCCACGACAGGGCTTCACGTGTATGGCACCTAGCTTGGGTATGGGATGTGTATGTCGTCCAAGCAGGAAGGAGTGCGTCTTTG…
104366|scaffold_15|-|601499|614668	sp|P10591|HSP71_YEAST	63.79	58	21	0	10974	11147	382	439	4e-33	78.2	Heat shock 70 kDa protein 12 OS=Arabidopsis thaliana GN=HSP70-11 PE=1 SV=2		ATGTGTTGTCCCTACCCTGCTCCCAAGGTGGTGCCGTTCGCGGCTATCGACCAGCGTGACTTCTACACCATGTCAGTTCGTGGCATCACGCACTACCTTGACGGGACTTCCTCCGACTTCGCAAGTAAGCAGGCAACGATTGCTGAGCCCCCTTATGCCGGTTGACGTTGGCTTGTCCGTTAGCGCAAAAGCTGCCGGAGCAACAGCCATGCCCGGCCCAGCGGTCCGGCCTGTGCCAGGTTCGCAGTCGCCAGCAGCAGTCAGCATGGCCAGCGGGTCACCACATACGGATGTGCAGTGACGGGACTAGGGACGAGCCACGACAGGGCTTCACGTGTATGGCACCTAGCTTGGGTATGGGATGTGTATGTCGTCCAAGCAGGAAGGAGTGCGTCTTTG…
104366|scaffold_15|-|601499|614668	tr|Q5AD54|Q5AD54_CANAL	76	50	12	0	11251	11400	483	532	4e-33	83.6	Heat shock 70 kDa protein 12 OS=Arabidopsis thaliana GN=HSP70-11 PE=1 SV=2		ATGTGTTGTCCCTACCCTGCTCCCAAGGTGGTGCCGTTCGCGGCTATCGACCAGCGTGACTTCTACACCATGTCAGTTCGTGGCATCACGCACTACCTTGACGGGACTTCCTCCGACTTCGCAAGTAAGCAGGCAACGATTGCTGAGCCCCCTTATGCCGGTTGACGTTGGCTTGTCCGTTAGCGCAAAAGCTGCCGGAGCAACAGCCATGCCCGGCCCAGCGGTCCGGCCTGTGCCAGGTTCGCAGTCGCCAGCAGCAGTCAGCATGGCCAGCGGGTCACCACATACGGATGTGCAGTGACGGGACTAGGGACGAGCCACGACAGGGCTTCACGTGTATGGCACCTAGCTTGGGTATGGGATGTGTATGTCGTCCAAGCAGGAAGGAGTGCGTCTTTG…
104366|scaffold_15|-|601499|614668	tr|Q5AD54|Q5AD54_CANAL	61.67	60	23	0	10968	11147	425	484	4e-33	82.8	Heat shock 70 kDa protein 12 OS=Arabidopsis thaliana GN=HSP70-11 PE=1 SV=2		ATGTGTTGTCCCTACCCTGCTCCCAAGGTGGTGCCGTTCGCGGCTATCGACCAGCGTGACTTCTACACCATGTCAGTTCGTGGCATCACGCACTACCTTGACGGGACTTCCTCCGACTTCGCAAGTAAGCAGGCAACGATTGCTGAGCCCCCTTATGCCGGTTGACGTTGGCTTGTCCGTTAGCGCAAAAGCTGCCGGAGCAACAGCCATGCCCGGCCCAGCGGTCCGGCCTGTGCCAGGTTCGCAGTCGCCAGCAGCAGTCAGCATGGCCAGCGGGTCACCACATACGGATGTGCAGTGACGGGACTAGGGACGAGCCACGACAGGGCTTCACGTGTATGGCACCTAGCTTGGGTATGGGATGTGTATGTCGTCCAAGCAGGAAGGAGTGCGTCTTTG…
104366|scaffold_15|-|601499|614668	sp|P08107|HSP71_HUMAN	63.72	113	41	0	7956	8294	77	189	4e-33	141	Heat shock 70 kDa protein 12 OS=Arabidopsis thaliana GN=HSP70-11 PE=1 SV=2		ATGTGTTGTCCCTACCCTGCTCCCAAGGTGGTGCCGTTCGCGGCTATCGACCAGCGTGACTTCTACACCATGTCAGTTCGTGGCATCACGCACTACCTTGACGGGACTTCCTCCGACTTCGCAAGTAAGCAGGCAACGATTGCTGAGCCCCCTTATGCCGGTTGACGTTGGCTTGTCCGTTAGCGCAAAAGCTGCCGGAGCAACAGCCATGCCCGGCCCAGCGGTCCGGCCTGTGCCAGGTTCGCAGTCGCCAGCAGCAGTCAGCATGGCCAGCGGGTCACCACATACGGATGTGCAGTGACGGGACTAGGGACGAGCCACGACAGGGCTTCACGTGTATGGCACCTAGCTTGGGTATGGGATGTGTATGTCGTCCAAGCAGGAAGGAGTGCGTCTTTG…
104366|scaffold_15|-|601499|614668	sp|Q9LHA8|HSP7D_ARATH	76.47	51	12	0	11251	11403	447	497	4e-33	84	Heat shock 70 kDa protein 12 OS=Arabidopsis thaliana GN=HSP70-11 PE=1 SV=2		ATGTGTTGTCCCTACCCTGCTCCCAAGGTGGTGCCGTTCGCGGCTATCGACCAGCGTGACTTCTACACCATGTCAGTTCGTGGCATCACGCACTACCTTGACGGGACTTCCTCCGACTTCGCAAGTAAGCAGGCAACGATTGCTGAGCCCCCTTATGCCGGTTGACGTTGGCTTGTCCGTTAGCGCAAAAGCTGCCGGAGCAACAGCCATGCCCGGCCCAGCGGTCCGGCCTGTGCCAGGTTCGCAGTCGCCAGCAGCAGTCAGCATGGCCAGCGGGTCACCACATACGGATGTGCAGTGACGGGACTAGGGACGAGCCACGACAGGGCTTCACGTGTATGGCACCTAGCTTGGGTATGGGATGTGTATGTCGTCCAAGCAGGAAGGAGTGCGTCTTTG…
104366|scaffold_15|-|601499|614668	sp|Q9LHA8|HSP7D_ARATH	64.41	59	21	0	10971	11147	390	448	4e-33	82.4	Heat shock 70 kDa protein 12 OS=Arabidopsis thaliana GN=HSP70-11 PE=1 SV=2		ATGTGTTGTCCCTACCCTGCTCCCAAGGTGGTGCCGTTCGCGGCTATCGACCAGCGTGACTTCTACACCATGTCAGTTCGTGGCATCACGCACTACCTTGACGGGACTTCCTCCGACTTCGCAAGTAAGCAGGCAACGATTGCTGAGCCCCCTTATGCCGGTTGACGTTGGCTTGTCCGTTAGCGCAAAAGCTGCCGGAGCAACAGCCATGCCCGGCCCAGCGGTCCGGCCTGTGCCAGGTTCGCAGTCGCCAGCAGCAGTCAGCATGGCCAGCGGGTCACCACATACGGATGTGCAGTGACGGGACTAGGGACGAGCCACGACAGGGCTTCACGTGTATGGCACCTAGCTTGGGTATGGGATGTGTATGTCGTCCAAGCAGGAAGGAGTGCGTCTTTG…
109722|scaffold_15|+|30565|34447	sp|O73885|HSP7C_CHICK	58.11	148	61	1	2693	3133	440	587	4e-33	139	Heat shock protein		ATGTGTTGTCCCTACCCTGCTCCCAAGGTGGTGCCGTTCGCGGCTATCGACCAGCGTGACTTCTACACCATGTCAGTTCGTGGCATCACGCACTACCTTGACGGGACTTCCTCCGACTTCGCAAGTAAGCAGGCAACGATTGCTGAGCCCCCTTATGCCGGTTGACGTTGGCTTGTCCGTTAGCGCAAAAGCTGCCGGAGCAACAGCCATGCCCGGCCCAGCGGTCCGGCCTGTGCCAGGTTCGCAGTCGCCAGCAGCAGTCAGCATGGCCAGCGGGTCACCACATACGGATGTGCAGTGACGGGACTAGGGACGAGCCACGACAGGGCTTCACGTGTATGGCACCTAGCTTGGGTATGGGATGTGTATGTCGTCCAAGCAGGAAGGAGTGCGTCTTTG…
109722|scaffold_15|+|30565|34447	sp|P0A6Z1|HSCA_ECOLI	55.12	127	56	1	676	1056	123	248	4e-33	139	Heat shock protein		ATGTGTTGTCCCTACCCTGCTCCCAAGGTGGTGCCGTTCGCGGCTATCGACCAGCGTGACTTCTACACCATGTCAGTTCGTGGCATCACGCACTACCTTGACGGGACTTCCTCCGACTTCGCAAGTAAGCAGGCAACGATTGCTGAGCCCCCTTATGCCGGTTGACGTTGGCTTGTCCGTTAGCGCAAAAGCTGCCGGAGCAACAGCCATGCCCGGCCCAGCGGTCCGGCCTGTGCCAGGTTCGCAGTCGCCAGCAGCAGTCAGCATGGCCAGCGGGTCACCACATACGGATGTGCAGTGACGGGACTAGGGACGAGCCACGACAGGGCTTCACGTGTATGGCACCTAGCTTGGGTATGGGATGTGTATGTCGTCCAAGCAGGAAGGAGTGCGTCTTTG…
60404|scaffold_18|-|137813|142487	tr|O49485|O49485_ARATH	59.17	120	49	0	1941	2300	210	329	4e-33	139	D-3-phosphoglycerate dehydrogenase		ATGTGTTGTCCCTACCCTGCTCCCAAGGTGGTGCCGTTCGCGGCTATCGACCAGCGTGACTTCTACACCATGTCAGTTCGTGGCATCACGCACTACCTTGACGGGACTTCCTCCGACTTCGCAAGTAAGCAGGCAACGATTGCTGAGCCCCCTTATGCCGGTTGACGTTGGCTTGTCCGTTAGCGCAAAAGCTGCCGGAGCAACAGCCATGCCCGGCCCAGCGGTCCGGCCTGTGCCAGGTTCGCAGTCGCCAGCAGCAGTCAGCATGGCCAGCGGGTCACCACATACGGATGTGCAGTGACGGGACTAGGGACGAGCCACGACAGGGCTTCACGTGTATGGCACCTAGCTTGGGTATGGGATGTGTATGTCGTCCAAGCAGGAAGGAGTGCGTCTTTG…
80244|scaffold_10|-|1191001|1192851	sp|Q7M4G7|H2B_ASTPE	84.93	73	11	0	221	3	44	116	5e-33	126	Probable histone H2A.1 OS=Arabidopsis thaliana GN=At1g51060 PE=1 SV=1		ATGTGTTGTCCCTACCCTGCTCCCAAGGTGGTGCCGTTCGCGGCTATCGACCAGCGTGACTTCTACACCATGTCAGTTCGTGGCATCACGCACTACCTTGACGGGACTTCCTCCGACTTCGCAAGTAAGCAGGCAACGATTGCTGAGCCCCCTTATGCCGGTTGACGTTGGCTTGTCCGTTAGCGCAAAAGCTGCCGGAGCAACAGCCATGCCCGGCCCAGCGGTCCGGCCTGTGCCAGGTTCGCAGTCGCCAGCAGCAGTCAGCATGGCCAGCGGGTCACCACATACGGATGTGCAGTGACGGGACTAGGGACGAGCCACGACAGGGCTTCACGTGTATGGCACCTAGCTTGGGTATGGGATGTGTATGTCGTCCAAGCAGGAAGGAGTGCGTCTTTG…
104366|scaffold_15|-|601499|614668	sp|Q6S4N2|HS71B_PIG	63.72	113	41	0	7956	8294	77	189	5e-33	141	Heat shock 70 kDa protein 12 OS=Arabidopsis thaliana GN=HSP70-11 PE=1 SV=2		ATGTGTTGTCCCTACCCTGCTCCCAAGGTGGTGCCGTTCGCGGCTATCGACCAGCGTGACTTCTACACCATGTCAGTTCGTGGCATCACGCACTACCTTGACGGGACTTCCTCCGACTTCGCAAGTAAGCAGGCAACGATTGCTGAGCCCCCTTATGCCGGTTGACGTTGGCTTGTCCGTTAGCGCAAAAGCTGCCGGAGCAACAGCCATGCCCGGCCCAGCGGTCCGGCCTGTGCCAGGTTCGCAGTCGCCAGCAGCAGTCAGCATGGCCAGCGGGTCACCACATACGGATGTGCAGTGACGGGACTAGGGACGAGCCACGACAGGGCTTCACGTGTATGGCACCTAGCTTGGGTATGGGATGTGTATGTCGTCCAAGCAGGAAGGAGTGCGTCTTTG…
104366|scaffold_15|-|601499|614668	sp|Q27965|HS71B_BOVIN	63.72	113	41	0	7956	8294	77	189	5e-33	141	Heat shock 70 kDa protein 12 OS=Arabidopsis thaliana GN=HSP70-11 PE=1 SV=2		ATGTGTTGTCCCTACCCTGCTCCCAAGGTGGTGCCGTTCGCGGCTATCGACCAGCGTGACTTCTACACCATGTCAGTTCGTGGCATCACGCACTACCTTGACGGGACTTCCTCCGACTTCGCAAGTAAGCAGGCAACGATTGCTGAGCCCCCTTATGCCGGTTGACGTTGGCTTGTCCGTTAGCGCAAAAGCTGCCGGAGCAACAGCCATGCCCGGCCCAGCGGTCCGGCCTGTGCCAGGTTCGCAGTCGCCAGCAGCAGTCAGCATGGCCAGCGGGTCACCACATACGGATGTGCAGTGACGGGACTAGGGACGAGCCACGACAGGGCTTCACGTGTATGGCACCTAGCTTGGGTATGGGATGTGTATGTCGTCCAAGCAGGAAGGAGTGCGTCTTTG…
109722|scaffold_15|+|30565|34447	sp|P46587|HSP72_CANAL	57.14	154	65	1	2693	3151	438	591	5e-33	139	Heat shock protein		ATGTGTTGTCCCTACCCTGCTCCCAAGGTGGTGCCGTTCGCGGCTATCGACCAGCGTGACTTCTACACCATGTCAGTTCGTGGCATCACGCACTACCTTGACGGGACTTCCTCCGACTTCGCAAGTAAGCAGGCAACGATTGCTGAGCCCCCTTATGCCGGTTGACGTTGGCTTGTCCGTTAGCGCAAAAGCTGCCGGAGCAACAGCCATGCCCGGCCCAGCGGTCCGGCCTGTGCCAGGTTCGCAGTCGCCAGCAGCAGTCAGCATGGCCAGCGGGTCACCACATACGGATGTGCAGTGACGGGACTAGGGACGAGCCACGACAGGGCTTCACGTGTATGGCACCTAGCTTGGGTATGGGATGTGTATGTCGTCCAAGCAGGAAGGAGTGCGTCTTTG…
109722|scaffold_15|+|30565|34447	sp|P11147|HSP7D_DROME	60	145	57	1	2693	3124	440	584	5e-33	139	Heat shock protein		ATGTGTTGTCCCTACCCTGCTCCCAAGGTGGTGCCGTTCGCGGCTATCGACCAGCGTGACTTCTACACCATGTCAGTTCGTGGCATCACGCACTACCTTGACGGGACTTCCTCCGACTTCGCAAGTAAGCAGGCAACGATTGCTGAGCCCCCTTATGCCGGTTGACGTTGGCTTGTCCGTTAGCGCAAAAGCTGCCGGAGCAACAGCCATGCCCGGCCCAGCGGTCCGGCCTGTGCCAGGTTCGCAGTCGCCAGCAGCAGTCAGCATGGCCAGCGGGTCACCACATACGGATGTGCAGTGACGGGACTAGGGACGAGCCACGACAGGGCTTCACGTGTATGGCACCTAGCTTGGGTATGGGATGTGTATGTCGTCCAAGCAGGAAGGAGTGCGTCTTTG…
80244|scaffold_10|-|1191001|1192851	sp|Q75VN4|H2B_RHASC	84.93	73	11	0	221	3	48	120	6e-33	126	Probable histone H2A.1 OS=Arabidopsis thaliana GN=At1g51060 PE=1 SV=1		ATGTGTTGTCCCTACCCTGCTCCCAAGGTGGTGCCGTTCGCGGCTATCGACCAGCGTGACTTCTACACCATGTCAGTTCGTGGCATCACGCACTACCTTGACGGGACTTCCTCCGACTTCGCAAGTAAGCAGGCAACGATTGCTGAGCCCCCTTATGCCGGTTGACGTTGGCTTGTCCGTTAGCGCAAAAGCTGCCGGAGCAACAGCCATGCCCGGCCCAGCGGTCCGGCCTGTGCCAGGTTCGCAGTCGCCAGCAGCAGTCAGCATGGCCAGCGGGTCACCACATACGGATGTGCAGTGACGGGACTAGGGACGAGCCACGACAGGGCTTCACGTGTATGGCACCTAGCTTGGGTATGGGATGTGTATGTCGTCCAAGCAGGAAGGAGTGCGTCTTTG…
80244|scaffold_10|-|1191001|1192851	sp|P0C1H5|H2B7_CHICK	84.93	73	11	0	221	3	48	120	6e-33	126	Probable histone H2A.1 OS=Arabidopsis thaliana GN=At1g51060 PE=1 SV=1		ATGTGTTGTCCCTACCCTGCTCCCAAGGTGGTGCCGTTCGCGGCTATCGACCAGCGTGACTTCTACACCATGTCAGTTCGTGGCATCACGCACTACCTTGACGGGACTTCCTCCGACTTCGCAAGTAAGCAGGCAACGATTGCTGAGCCCCCTTATGCCGGTTGACGTTGGCTTGTCCGTTAGCGCAAAAGCTGCCGGAGCAACAGCCATGCCCGGCCCAGCGGTCCGGCCTGTGCCAGGTTCGCAGTCGCCAGCAGCAGTCAGCATGGCCAGCGGGTCACCACATACGGATGTGCAGTGACGGGACTAGGGACGAGCCACGACAGGGCTTCACGTGTATGGCACCTAGCTTGGGTATGGGATGTGTATGTCGTCCAAGCAGGAAGGAGTGCGTCTTTG…
127414|scaffold_11|+|1270612|1277016	sp|Q29DY1|KLP68_DROPS	43.01	186	93	3	2704	3261	202	374	6e-33	141	Kinesin-like protein KIF3C OS=Mus musculus GN=Kif3c PE=2 SV=3		ATGTGTTGTCCCTACCCTGCTCCCAAGGTGGTGCCGTTCGCGGCTATCGACCAGCGTGACTTCTACACCATGTCAGTTCGTGGCATCACGCACTACCTTGACGGGACTTCCTCCGACTTCGCAAGTAAGCAGGCAACGATTGCTGAGCCCCCTTATGCCGGTTGACGTTGGCTTGTCCGTTAGCGCAAAAGCTGCCGGAGCAACAGCCATGCCCGGCCCAGCGGTCCGGCCTGTGCCAGGTTCGCAGTCGCCAGCAGCAGTCAGCATGGCCAGCGGGTCACCACATACGGATGTGCAGTGACGGGACTAGGGACGAGCCACGACAGGGCTTCACGTGTATGGCACCTAGCTTGGGTATGGGATGTGTATGTCGTCCAAGCAGGAAGGAGTGCGTCTTTG…
104366|scaffold_15|-|601499|614668	sp|P46587|HSP72_CANAL	84	50	8	0	11251	11400	439	488	6e-33	89.4	Heat shock 70 kDa protein 12 OS=Arabidopsis thaliana GN=HSP70-11 PE=1 SV=2		ATGTGTTGTCCCTACCCTGCTCCCAAGGTGGTGCCGTTCGCGGCTATCGACCAGCGTGACTTCTACACCATGTCAGTTCGTGGCATCACGCACTACCTTGACGGGACTTCCTCCGACTTCGCAAGTAAGCAGGCAACGATTGCTGAGCCCCCTTATGCCGGTTGACGTTGGCTTGTCCGTTAGCGCAAAAGCTGCCGGAGCAACAGCCATGCCCGGCCCAGCGGTCCGGCCTGTGCCAGGTTCGCAGTCGCCAGCAGCAGTCAGCATGGCCAGCGGGTCACCACATACGGATGTGCAGTGACGGGACTAGGGACGAGCCACGACAGGGCTTCACGTGTATGGCACCTAGCTTGGGTATGGGATGTGTATGTCGTCCAAGCAGGAAGGAGTGCGTCTTTG…
104366|scaffold_15|-|601499|614668	sp|P46587|HSP72_CANAL	62.07	58	22	0	10974	11147	383	440	6e-33	76.6	Heat shock 70 kDa protein 12 OS=Arabidopsis thaliana GN=HSP70-11 PE=1 SV=2		ATGTGTTGTCCCTACCCTGCTCCCAAGGTGGTGCCGTTCGCGGCTATCGACCAGCGTGACTTCTACACCATGTCAGTTCGTGGCATCACGCACTACCTTGACGGGACTTCCTCCGACTTCGCAAGTAAGCAGGCAACGATTGCTGAGCCCCCTTATGCCGGTTGACGTTGGCTTGTCCGTTAGCGCAAAAGCTGCCGGAGCAACAGCCATGCCCGGCCCAGCGGTCCGGCCTGTGCCAGGTTCGCAGTCGCCAGCAGCAGTCAGCATGGCCAGCGGGTCACCACATACGGATGTGCAGTGACGGGACTAGGGACGAGCCACGACAGGGCTTCACGTGTATGGCACCTAGCTTGGGTATGGGATGTGTATGTCGTCCAAGCAGGAAGGAGTGCGTCTTTG…
80244|scaffold_10|-|1191001|1192851	sp|P07795|H2BL2_PSAMI	82.19	73	13	0	221	3	46	118	7e-33	125	Probable histone H2A.1 OS=Arabidopsis thaliana GN=At1g51060 PE=1 SV=1		ATGTGTTGTCCCTACCCTGCTCCCAAGGTGGTGCCGTTCGCGGCTATCGACCAGCGTGACTTCTACACCATGTCAGTTCGTGGCATCACGCACTACCTTGACGGGACTTCCTCCGACTTCGCAAGTAAGCAGGCAACGATTGCTGAGCCCCCTTATGCCGGTTGACGTTGGCTTGTCCGTTAGCGCAAAAGCTGCCGGAGCAACAGCCATGCCCGGCCCAGCGGTCCGGCCTGTGCCAGGTTCGCAGTCGCCAGCAGCAGTCAGCATGGCCAGCGGGTCACCACATACGGATGTGCAGTGACGGGACTAGGGACGAGCCACGACAGGGCTTCACGTGTATGGCACCTAGCTTGGGTATGGGATGTGTATGTCGTCCAAGCAGGAAGGAGTGCGTCTTTG…
100009|scaffold_102|+|57397|63654	sp|Q54XM6|ETFD_DICDI	53.12	128	59	1	5872	6255	480	606	7e-33	139	Electron-transferring-flavoprotein dehydrogenase OS=Arabidopsis thaliana GN=ETFQO PE=4 SV=1		ATGTGTTGTCCCTACCCTGCTCCCAAGGTGGTGCCGTTCGCGGCTATCGACCAGCGTGACTTCTACACCATGTCAGTTCGTGGCATCACGCACTACCTTGACGGGACTTCCTCCGACTTCGCAAGTAAGCAGGCAACGATTGCTGAGCCCCCTTATGCCGGTTGACGTTGGCTTGTCCGTTAGCGCAAAAGCTGCCGGAGCAACAGCCATGCCCGGCCCAGCGGTCCGGCCTGTGCCAGGTTCGCAGTCGCCAGCAGCAGTCAGCATGGCCAGCGGGTCACCACATACGGATGTGCAGTGACGGGACTAGGGACGAGCCACGACAGGGCTTCACGTGTATGGCACCTAGCTTGGGTATGGGATGTGTATGTCGTCCAAGCAGGAAGGAGTGCGTCTTTG…
104366|scaffold_15|-|601499|614668	sp|P22202|HSP74_YEAST	82	50	9	0	11251	11400	439	488	7e-33	87.4	Heat shock 70 kDa protein 12 OS=Arabidopsis thaliana GN=HSP70-11 PE=1 SV=2		ATGTGTTGTCCCTACCCTGCTCCCAAGGTGGTGCCGTTCGCGGCTATCGACCAGCGTGACTTCTACACCATGTCAGTTCGTGGCATCACGCACTACCTTGACGGGACTTCCTCCGACTTCGCAAGTAAGCAGGCAACGATTGCTGAGCCCCCTTATGCCGGTTGACGTTGGCTTGTCCGTTAGCGCAAAAGCTGCCGGAGCAACAGCCATGCCCGGCCCAGCGGTCCGGCCTGTGCCAGGTTCGCAGTCGCCAGCAGCAGTCAGCATGGCCAGCGGGTCACCACATACGGATGTGCAGTGACGGGACTAGGGACGAGCCACGACAGGGCTTCACGTGTATGGCACCTAGCTTGGGTATGGGATGTGTATGTCGTCCAAGCAGGAAGGAGTGCGTCTTTG…
104366|scaffold_15|-|601499|614668	sp|P22202|HSP74_YEAST	63.79	58	21	0	10974	11147	383	440	7e-33	78.2	Heat shock 70 kDa protein 12 OS=Arabidopsis thaliana GN=HSP70-11 PE=1 SV=2		ATGTGTTGTCCCTACCCTGCTCCCAAGGTGGTGCCGTTCGCGGCTATCGACCAGCGTGACTTCTACACCATGTCAGTTCGTGGCATCACGCACTACCTTGACGGGACTTCCTCCGACTTCGCAAGTAAGCAGGCAACGATTGCTGAGCCCCCTTATGCCGGTTGACGTTGGCTTGTCCGTTAGCGCAAAAGCTGCCGGAGCAACAGCCATGCCCGGCCCAGCGGTCCGGCCTGTGCCAGGTTCGCAGTCGCCAGCAGCAGTCAGCATGGCCAGCGGGTCACCACATACGGATGTGCAGTGACGGGACTAGGGACGAGCCACGACAGGGCTTCACGTGTATGGCACCTAGCTTGGGTATGGGATGTGTATGTCGTCCAAGCAGGAAGGAGTGCGTCTTTG…
109722|scaffold_15|+|30565|34447	sp|Q9LHA8|HSP7D_ARATH	59.31	145	58	1	2693	3124	446	590	7e-33	139	Heat shock protein		ATGTGTTGTCCCTACCCTGCTCCCAAGGTGGTGCCGTTCGCGGCTATCGACCAGCGTGACTTCTACACCATGTCAGTTCGTGGCATCACGCACTACCTTGACGGGACTTCCTCCGACTTCGCAAGTAAGCAGGCAACGATTGCTGAGCCCCCTTATGCCGGTTGACGTTGGCTTGTCCGTTAGCGCAAAAGCTGCCGGAGCAACAGCCATGCCCGGCCCAGCGGTCCGGCCTGTGCCAGGTTCGCAGTCGCCAGCAGCAGTCAGCATGGCCAGCGGGTCACCACATACGGATGTGCAGTGACGGGACTAGGGACGAGCCACGACAGGGCTTCACGTGTATGGCACCTAGCTTGGGTATGGGATGTGTATGTCGTCCAAGCAGGAAGGAGTGCGTCTTTG…
74529|scaffold_17|+|1682842|1689346	sp|Q01292|ILV5_SPIOL	72.73	88	24	0	5186	5449	477	564	7e-33	139	Ketol-acid reductoisomerase		ATGTGTTGTCCCTACCCTGCTCCCAAGGTGGTGCCGTTCGCGGCTATCGACCAGCGTGACTTCTACACCATGTCAGTTCGTGGCATCACGCACTACCTTGACGGGACTTCCTCCGACTTCGCAAGTAAGCAGGCAACGATTGCTGAGCCCCCTTATGCCGGTTGACGTTGGCTTGTCCGTTAGCGCAAAAGCTGCCGGAGCAACAGCCATGCCCGGCCCAGCGGTCCGGCCTGTGCCAGGTTCGCAGTCGCCAGCAGCAGTCAGCATGGCCAGCGGGTCACCACATACGGATGTGCAGTGACGGGACTAGGGACGAGCCACGACAGGGCTTCACGTGTATGGCACCTAGCTTGGGTATGGGATGTGTATGTCGTCCAAGCAGGAAGGAGTGCGTCTTTG…
80244|scaffold_10|-|1191001|1192851	sp|Q64524|H2B2E_MOUSE	83.56	73	12	0	221	3	48	120	8e-33	125	Probable histone H2A.1 OS=Arabidopsis thaliana GN=At1g51060 PE=1 SV=1		ATGTGTTGTCCCTACCCTGCTCCCAAGGTGGTGCCGTTCGCGGCTATCGACCAGCGTGACTTCTACACCATGTCAGTTCGTGGCATCACGCACTACCTTGACGGGACTTCCTCCGACTTCGCAAGTAAGCAGGCAACGATTGCTGAGCCCCCTTATGCCGGTTGACGTTGGCTTGTCCGTTAGCGCAAAAGCTGCCGGAGCAACAGCCATGCCCGGCCCAGCGGTCCGGCCTGTGCCAGGTTCGCAGTCGCCAGCAGCAGTCAGCATGGCCAGCGGGTCACCACATACGGATGTGCAGTGACGGGACTAGGGACGAGCCACGACAGGGCTTCACGTGTATGGCACCTAGCTTGGGTATGGGATGTGTATGTCGTCCAAGCAGGAAGGAGTGCGTCTTTG…
80244|scaffold_10|-|1191001|1192851	sp|P83863|H2B_LITVA	84.93	73	11	0	221	3	38	110	8e-33	125	Probable histone H2A.1 OS=Arabidopsis thaliana GN=At1g51060 PE=1 SV=1		ATGTGTTGTCCCTACCCTGCTCCCAAGGTGGTGCCGTTCGCGGCTATCGACCAGCGTGACTTCTACACCATGTCAGTTCGTGGCATCACGCACTACCTTGACGGGACTTCCTCCGACTTCGCAAGTAAGCAGGCAACGATTGCTGAGCCCCCTTATGCCGGTTGACGTTGGCTTGTCCGTTAGCGCAAAAGCTGCCGGAGCAACAGCCATGCCCGGCCCAGCGGTCCGGCCTGTGCCAGGTTCGCAGTCGCCAGCAGCAGTCAGCATGGCCAGCGGGTCACCACATACGGATGTGCAGTGACGGGACTAGGGACGAGCCACGACAGGGCTTCACGTGTATGGCACCTAGCTTGGGTATGGGATGTGTATGTCGTCCAAGCAGGAAGGAGTGCGTCTTTG…
104366|scaffold_15|-|601499|614668	sp|P22953|HSP7A_ARATH	66.37	113	37	1	7956	8291	80	192	8e-33	140	Heat shock 70 kDa protein 12 OS=Arabidopsis thaliana GN=HSP70-11 PE=1 SV=2		ATGTGTTGTCCCTACCCTGCTCCCAAGGTGGTGCCGTTCGCGGCTATCGACCAGCGTGACTTCTACACCATGTCAGTTCGTGGCATCACGCACTACCTTGACGGGACTTCCTCCGACTTCGCAAGTAAGCAGGCAACGATTGCTGAGCCCCCTTATGCCGGTTGACGTTGGCTTGTCCGTTAGCGCAAAAGCTGCCGGAGCAACAGCCATGCCCGGCCCAGCGGTCCGGCCTGTGCCAGGTTCGCAGTCGCCAGCAGCAGTCAGCATGGCCAGCGGGTCACCACATACGGATGTGCAGTGACGGGACTAGGGACGAGCCACGACAGGGCTTCACGTGTATGGCACCTAGCTTGGGTATGGGATGTGTATGTCGTCCAAGCAGGAAGGAGTGCGTCTTTG…
109722|scaffold_15|+|30565|34447	tr|D3Z5E2|D3Z5E2_MOUSE	77.03	74	17	0	258	479	4	77	8e-33	124	Heat shock protein		ATGTGTTGTCCCTACCCTGCTCCCAAGGTGGTGCCGTTCGCGGCTATCGACCAGCGTGACTTCTACACCATGTCAGTTCGTGGCATCACGCACTACCTTGACGGGACTTCCTCCGACTTCGCAAGTAAGCAGGCAACGATTGCTGAGCCCCCTTATGCCGGTTGACGTTGGCTTGTCCGTTAGCGCAAAAGCTGCCGGAGCAACAGCCATGCCCGGCCCAGCGGTCCGGCCTGTGCCAGGTTCGCAGTCGCCAGCAGCAGTCAGCATGGCCAGCGGGTCACCACATACGGATGTGCAGTGACGGGACTAGGGACGAGCCACGACAGGGCTTCACGTGTATGGCACCTAGCTTGGGTATGGGATGTGTATGTCGTCCAAGCAGGAAGGAGTGCGTCTTTG…
109722|scaffold_15|+|30565|34447	tr|D3Z5E2|D3Z5E2_MOUSE	43.9	41	23	0	565	687	76	116	8e-33	38.9	Heat shock protein		ATGTGTTGTCCCTACCCTGCTCCCAAGGTGGTGCCGTTCGCGGCTATCGACCAGCGTGACTTCTACACCATGTCAGTTCGTGGCATCACGCACTACCTTGACGGGACTTCCTCCGACTTCGCAAGTAAGCAGGCAACGATTGCTGAGCCCCCTTATGCCGGTTGACGTTGGCTTGTCCGTTAGCGCAAAAGCTGCCGGAGCAACAGCCATGCCCGGCCCAGCGGTCCGGCCTGTGCCAGGTTCGCAGTCGCCAGCAGCAGTCAGCATGGCCAGCGGGTCACCACATACGGATGTGCAGTGACGGGACTAGGGACGAGCCACGACAGGGCTTCACGTGTATGGCACCTAGCTTGGGTATGGGATGTGTATGTCGTCCAAGCAGGAAGGAGTGCGTCTTTG…
102618|scaffold_1|+|644547|660807	sp|A8JAM0|CC135_CHLRE	90	70	7	0	5290	5499	350	419	1e-32	142	Coiled-coil domain-containing protein lobo homolog (Fragment) OS=Chlamydomonas reinhardtii GN=FAP50 PE=2 SV=1		ATGTGTTGTCCCTACCCTGCTCCCAAGGTGGTGCCGTTCGCGGCTATCGACCAGCGTGACTTCTACACCATGTCAGTTCGTGGCATCACGCACTACCTTGACGGGACTTCCTCCGACTTCGCAAGTAAGCAGGCAACGATTGCTGAGCCCCCTTATGCCGGTTGACGTTGGCTTGTCCGTTAGCGCAAAAGCTGCCGGAGCAACAGCCATGCCCGGCCCAGCGGTCCGGCCTGTGCCAGGTTCGCAGTCGCCAGCAGCAGTCAGCATGGCCAGCGGGTCACCACATACGGATGTGCAGTGACGGGACTAGGGACGAGCCACGACAGGGCTTCACGTGTATGGCACCTAGCTTGGGTATGGGATGTGTATGTCGTCCAAGCAGGAAGGAGTGCGTCTTTG…
78597|scaffold_1|+|47019|77282	sp|Q8VHE6|DYH5_MOUSE	40.24	164	93	2	26746	27228	4119	4280	1e-32	144	Dynein heavy chain 7		ATGTGTTGTCCCTACCCTGCTCCCAAGGTGGTGCCGTTCGCGGCTATCGACCAGCGTGACTTCTACACCATGTCAGTTCGTGGCATCACGCACTACCTTGACGGGACTTCCTCCGACTTCGCAAGTAAGCAGGCAACGATTGCTGAGCCCCCTTATGCCGGTTGACGTTGGCTTGTCCGTTAGCGCAAAAGCTGCCGGAGCAACAGCCATGCCCGGCCCAGCGGTCCGGCCTGTGCCAGGTTCGCAGTCGCCAGCAGCAGTCAGCATGGCCAGCGGGTCACCACATACGGATGTGCAGTGACGGGACTAGGGACGAGCCACGACAGGGCTTCACGTGTATGGCACCTAGCTTGGGTATGGGATGTGTATGTCGTCCAAGCAGGAAGGAGTGCGTCTTTG…
80244|scaffold_10|-|1191001|1192851	sp|P19374|H2B_PLADU	84.93	73	11	0	221	3	45	117	1e-32	125	Probable histone H2A.1 OS=Arabidopsis thaliana GN=At1g51060 PE=1 SV=1		ATGTGTTGTCCCTACCCTGCTCCCAAGGTGGTGCCGTTCGCGGCTATCGACCAGCGTGACTTCTACACCATGTCAGTTCGTGGCATCACGCACTACCTTGACGGGACTTCCTCCGACTTCGCAAGTAAGCAGGCAACGATTGCTGAGCCCCCTTATGCCGGTTGACGTTGGCTTGTCCGTTAGCGCAAAAGCTGCCGGAGCAACAGCCATGCCCGGCCCAGCGGTCCGGCCTGTGCCAGGTTCGCAGTCGCCAGCAGCAGTCAGCATGGCCAGCGGGTCACCACATACGGATGTGCAGTGACGGGACTAGGGACGAGCCACGACAGGGCTTCACGTGTATGGCACCTAGCTTGGGTATGGGATGTGTATGTCGTCCAAGCAGGAAGGAGTGCGTCTTTG…
80244|scaffold_10|-|1191001|1192851	sp|Q8I1N0|H2B_DROYA	84.93	73	11	0	221	3	45	117	1e-32	125	Probable histone H2A.1 OS=Arabidopsis thaliana GN=At1g51060 PE=1 SV=1		ATGTGTTGTCCCTACCCTGCTCCCAAGGTGGTGCCGTTCGCGGCTATCGACCAGCGTGACTTCTACACCATGTCAGTTCGTGGCATCACGCACTACCTTGACGGGACTTCCTCCGACTTCGCAAGTAAGCAGGCAACGATTGCTGAGCCCCCTTATGCCGGTTGACGTTGGCTTGTCCGTTAGCGCAAAAGCTGCCGGAGCAACAGCCATGCCCGGCCCAGCGGTCCGGCCTGTGCCAGGTTCGCAGTCGCCAGCAGCAGTCAGCATGGCCAGCGGGTCACCACATACGGATGTGCAGTGACGGGACTAGGGACGAGCCACGACAGGGCTTCACGTGTATGGCACCTAGCTTGGGTATGGGATGTGTATGTCGTCCAAGCAGGAAGGAGTGCGTCTTTG…
80244|scaffold_10|-|1191001|1192851	sp|Q76FF3|H2B_DROTE	84.93	73	11	0	221	3	45	117	1e-32	125	Probable histone H2A.1 OS=Arabidopsis thaliana GN=At1g51060 PE=1 SV=1		ATGTGTTGTCCCTACCCTGCTCCCAAGGTGGTGCCGTTCGCGGCTATCGACCAGCGTGACTTCTACACCATGTCAGTTCGTGGCATCACGCACTACCTTGACGGGACTTCCTCCGACTTCGCAAGTAAGCAGGCAACGATTGCTGAGCCCCCTTATGCCGGTTGACGTTGGCTTGTCCGTTAGCGCAAAAGCTGCCGGAGCAACAGCCATGCCCGGCCCAGCGGTCCGGCCTGTGCCAGGTTCGCAGTCGCCAGCAGCAGTCAGCATGGCCAGCGGGTCACCACATACGGATGTGCAGTGACGGGACTAGGGACGAGCCACGACAGGGCTTCACGTGTATGGCACCTAGCTTGGGTATGGGATGTGTATGTCGTCCAAGCAGGAAGGAGTGCGTCTTTG…
80244|scaffold_10|-|1191001|1192851	sp|P59782|H2B_DROSI	84.93	73	11	0	221	3	45	117	1e-32	125	Probable histone H2A.1 OS=Arabidopsis thaliana GN=At1g51060 PE=1 SV=1		ATGTGTTGTCCCTACCCTGCTCCCAAGGTGGTGCCGTTCGCGGCTATCGACCAGCGTGACTTCTACACCATGTCAGTTCGTGGCATCACGCACTACCTTGACGGGACTTCCTCCGACTTCGCAAGTAAGCAGGCAACGATTGCTGAGCCCCCTTATGCCGGTTGACGTTGGCTTGTCCGTTAGCGCAAAAGCTGCCGGAGCAACAGCCATGCCCGGCCCAGCGGTCCGGCCTGTGCCAGGTTCGCAGTCGCCAGCAGCAGTCAGCATGGCCAGCGGGTCACCACATACGGATGTGCAGTGACGGGACTAGGGACGAGCCACGACAGGGCTTCACGTGTATGGCACCTAGCTTGGGTATGGGATGTGTATGTCGTCCAAGCAGGAAGGAGTGCGTCTTTG…
80244|scaffold_10|-|1191001|1192851	sp|Q76FD7|H2B_DROSE	84.93	73	11	0	221	3	45	117	1e-32	125	Probable histone H2A.1 OS=Arabidopsis thaliana GN=At1g51060 PE=1 SV=1		ATGTGTTGTCCCTACCCTGCTCCCAAGGTGGTGCCGTTCGCGGCTATCGACCAGCGTGACTTCTACACCATGTCAGTTCGTGGCATCACGCACTACCTTGACGGGACTTCCTCCGACTTCGCAAGTAAGCAGGCAACGATTGCTGAGCCCCCTTATGCCGGTTGACGTTGGCTTGTCCGTTAGCGCAAAAGCTGCCGGAGCAACAGCCATGCCCGGCCCAGCGGTCCGGCCTGTGCCAGGTTCGCAGTCGCCAGCAGCAGTCAGCATGGCCAGCGGGTCACCACATACGGATGTGCAGTGACGGGACTAGGGACGAGCCACGACAGGGCTTCACGTGTATGGCACCTAGCTTGGGTATGGGATGTGTATGTCGTCCAAGCAGGAAGGAGTGCGTCTTTG…
80244|scaffold_10|-|1191001|1192851	sp|Q76FE9|H2B_DROOR	84.93	73	11	0	221	3	45	117	1e-32	125	Probable histone H2A.1 OS=Arabidopsis thaliana GN=At1g51060 PE=1 SV=1		ATGTGTTGTCCCTACCCTGCTCCCAAGGTGGTGCCGTTCGCGGCTATCGACCAGCGTGACTTCTACACCATGTCAGTTCGTGGCATCACGCACTACCTTGACGGGACTTCCTCCGACTTCGCAAGTAAGCAGGCAACGATTGCTGAGCCCCCTTATGCCGGTTGACGTTGGCTTGTCCGTTAGCGCAAAAGCTGCCGGAGCAACAGCCATGCCCGGCCCAGCGGTCCGGCCTGTGCCAGGTTCGCAGTCGCCAGCAGCAGTCAGCATGGCCAGCGGGTCACCACATACGGATGTGCAGTGACGGGACTAGGGACGAGCCACGACAGGGCTTCACGTGTATGGCACCTAGCTTGGGTATGGGATGTGTATGTCGTCCAAGCAGGAAGGAGTGCGTCTTTG…
80244|scaffold_10|-|1191001|1192851	sp|P02283|H2B_DROME	84.93	73	11	0	221	3	45	117	1e-32	125	Probable histone H2A.1 OS=Arabidopsis thaliana GN=At1g51060 PE=1 SV=1		ATGTGTTGTCCCTACCCTGCTCCCAAGGTGGTGCCGTTCGCGGCTATCGACCAGCGTGACTTCTACACCATGTCAGTTCGTGGCATCACGCACTACCTTGACGGGACTTCCTCCGACTTCGCAAGTAAGCAGGCAACGATTGCTGAGCCCCCTTATGCCGGTTGACGTTGGCTTGTCCGTTAGCGCAAAAGCTGCCGGAGCAACAGCCATGCCCGGCCCAGCGGTCCGGCCTGTGCCAGGTTCGCAGTCGCCAGCAGCAGTCAGCATGGCCAGCGGGTCACCACATACGGATGTGCAGTGACGGGACTAGGGACGAGCCACGACAGGGCTTCACGTGTATGGCACCTAGCTTGGGTATGGGATGTGTATGTCGTCCAAGCAGGAAGGAGTGCGTCTTTG…
80244|scaffold_10|-|1191001|1192851	sp|Q76FE5|H2B_DROMA	84.93	73	11	0	221	3	45	117	1e-32	125	Probable histone H2A.1 OS=Arabidopsis thaliana GN=At1g51060 PE=1 SV=1		ATGTGTTGTCCCTACCCTGCTCCCAAGGTGGTGCCGTTCGCGGCTATCGACCAGCGTGACTTCTACACCATGTCAGTTCGTGGCATCACGCACTACCTTGACGGGACTTCCTCCGACTTCGCAAGTAAGCAGGCAACGATTGCTGAGCCCCCTTATGCCGGTTGACGTTGGCTTGTCCGTTAGCGCAAAAGCTGCCGGAGCAACAGCCATGCCCGGCCCAGCGGTCCGGCCTGTGCCAGGTTCGCAGTCGCCAGCAGCAGTCAGCATGGCCAGCGGGTCACCACATACGGATGTGCAGTGACGGGACTAGGGACGAGCCACGACAGGGCTTCACGTGTATGGCACCTAGCTTGGGTATGGGATGTGTATGTCGTCCAAGCAGGAAGGAGTGCGTCTTTG…
80244|scaffold_10|-|1191001|1192851	sp|P17271|H2B_DROHY	84.93	73	11	0	221	3	45	117	1e-32	125	Probable histone H2A.1 OS=Arabidopsis thaliana GN=At1g51060 PE=1 SV=1		ATGTGTTGTCCCTACCCTGCTCCCAAGGTGGTGCCGTTCGCGGCTATCGACCAGCGTGACTTCTACACCATGTCAGTTCGTGGCATCACGCACTACCTTGACGGGACTTCCTCCGACTTCGCAAGTAAGCAGGCAACGATTGCTGAGCCCCCTTATGCCGGTTGACGTTGGCTTGTCCGTTAGCGCAAAAGCTGCCGGAGCAACAGCCATGCCCGGCCCAGCGGTCCGGCCTGTGCCAGGTTCGCAGTCGCCAGCAGCAGTCAGCATGGCCAGCGGGTCACCACATACGGATGTGCAGTGACGGGACTAGGGACGAGCCACGACAGGGCTTCACGTGTATGGCACCTAGCTTGGGTATGGGATGTGTATGTCGTCCAAGCAGGAAGGAGTGCGTCTTTG…
80244|scaffold_10|-|1191001|1192851	sp|P59781|H2B_DROER	84.93	73	11	0	221	3	45	117	1e-32	125	Probable histone H2A.1 OS=Arabidopsis thaliana GN=At1g51060 PE=1 SV=1		ATGTGTTGTCCCTACCCTGCTCCCAAGGTGGTGCCGTTCGCGGCTATCGACCAGCGTGACTTCTACACCATGTCAGTTCGTGGCATCACGCACTACCTTGACGGGACTTCCTCCGACTTCGCAAGTAAGCAGGCAACGATTGCTGAGCCCCCTTATGCCGGTTGACGTTGGCTTGTCCGTTAGCGCAAAAGCTGCCGGAGCAACAGCCATGCCCGGCCCAGCGGTCCGGCCTGTGCCAGGTTCGCAGTCGCCAGCAGCAGTCAGCATGGCCAGCGGGTCACCACATACGGATGTGCAGTGACGGGACTAGGGACGAGCCACGACAGGGCTTCACGTGTATGGCACCTAGCTTGGGTATGGGATGTGTATGTCGTCCAAGCAGGAAGGAGTGCGTCTTTG…
80244|scaffold_10|-|1191001|1192851	sp|Q27442|H2B_ANOGA	84.93	73	11	0	221	3	46	118	1e-32	125	Probable histone H2A.1 OS=Arabidopsis thaliana GN=At1g51060 PE=1 SV=1		ATGTGTTGTCCCTACCCTGCTCCCAAGGTGGTGCCGTTCGCGGCTATCGACCAGCGTGACTTCTACACCATGTCAGTTCGTGGCATCACGCACTACCTTGACGGGACTTCCTCCGACTTCGCAAGTAAGCAGGCAACGATTGCTGAGCCCCCTTATGCCGGTTGACGTTGGCTTGTCCGTTAGCGCAAAAGCTGCCGGAGCAACAGCCATGCCCGGCCCAGCGGTCCGGCCTGTGCCAGGTTCGCAGTCGCCAGCAGCAGTCAGCATGGCCAGCGGGTCACCACATACGGATGTGCAGTGACGGGACTAGGGACGAGCCACGACAGGGCTTCACGTGTATGGCACCTAGCTTGGGTATGGGATGTGTATGTCGTCCAAGCAGGAAGGAGTGCGTCTTTG…
80244|scaffold_10|-|1191001|1192851	sp|P21897|H2B_CHITH	79.49	78	16	0	236	3	42	119	1e-32	125	Probable histone H2A.1 OS=Arabidopsis thaliana GN=At1g51060 PE=1 SV=1		ATGTGTTGTCCCTACCCTGCTCCCAAGGTGGTGCCGTTCGCGGCTATCGACCAGCGTGACTTCTACACCATGTCAGTTCGTGGCATCACGCACTACCTTGACGGGACTTCCTCCGACTTCGCAAGTAAGCAGGCAACGATTGCTGAGCCCCCTTATGCCGGTTGACGTTGGCTTGTCCGTTAGCGCAAAAGCTGCCGGAGCAACAGCCATGCCCGGCCCAGCGGTCCGGCCTGTGCCAGGTTCGCAGTCGCCAGCAGCAGTCAGCATGGCCAGCGGGTCACCACATACGGATGTGCAGTGACGGGACTAGGGACGAGCCACGACAGGGCTTCACGTGTATGGCACCTAGCTTGGGTATGGGATGTGTATGTCGTCCAAGCAGGAAGGAGTGCGTCTTTG…
80244|scaffold_10|-|1191001|1192851	sp|P02285|H2B_MARGL	83.56	73	12	0	221	3	43	115	1e-32	125	Probable histone H2A.1 OS=Arabidopsis thaliana GN=At1g51060 PE=1 SV=1		ATGTGTTGTCCCTACCCTGCTCCCAAGGTGGTGCCGTTCGCGGCTATCGACCAGCGTGACTTCTACACCATGTCAGTTCGTGGCATCACGCACTACCTTGACGGGACTTCCTCCGACTTCGCAAGTAAGCAGGCAACGATTGCTGAGCCCCCTTATGCCGGTTGACGTTGGCTTGTCCGTTAGCGCAAAAGCTGCCGGAGCAACAGCCATGCCCGGCCCAGCGGTCCGGCCTGTGCCAGGTTCGCAGTCGCCAGCAGCAGTCAGCATGGCCAGCGGGTCACCACATACGGATGTGCAGTGACGGGACTAGGGACGAGCCACGACAGGGCTTCACGTGTATGGCACCTAGCTTGGGTATGGGATGTGTATGTCGTCCAAGCAGGAAGGAGTGCGTCTTTG…
80244|scaffold_10|-|1191001|1192851	sp|P02284|H2B_PATGR	83.56	73	12	0	221	3	44	116	1e-32	125	Probable histone H2A.1 OS=Arabidopsis thaliana GN=At1g51060 PE=1 SV=1		ATGTGTTGTCCCTACCCTGCTCCCAAGGTGGTGCCGTTCGCGGCTATCGACCAGCGTGACTTCTACACCATGTCAGTTCGTGGCATCACGCACTACCTTGACGGGACTTCCTCCGACTTCGCAAGTAAGCAGGCAACGATTGCTGAGCCCCCTTATGCCGGTTGACGTTGGCTTGTCCGTTAGCGCAAAAGCTGCCGGAGCAACAGCCATGCCCGGCCCAGCGGTCCGGCCTGTGCCAGGTTCGCAGTCGCCAGCAGCAGTCAGCATGGCCAGCGGGTCACCACATACGGATGTGCAGTGACGGGACTAGGGACGAGCCACGACAGGGCTTCACGTGTATGGCACCTAGCTTGGGTATGGGATGTGTATGTCGTCCAAGCAGGAAGGAGTGCGTCTTTG…
80244|scaffold_10|-|1191001|1192851	sp|P02286|H2B_ASTRU	83.56	73	12	0	221	3	44	116	1e-32	125	Probable histone H2A.1 OS=Arabidopsis thaliana GN=At1g51060 PE=1 SV=1		ATGTGTTGTCCCTACCCTGCTCCCAAGGTGGTGCCGTTCGCGGCTATCGACCAGCGTGACTTCTACACCATGTCAGTTCGTGGCATCACGCACTACCTTGACGGGACTTCCTCCGACTTCGCAAGTAAGCAGGCAACGATTGCTGAGCCCCCTTATGCCGGTTGACGTTGGCTTGTCCGTTAGCGCAAAAGCTGCCGGAGCAACAGCCATGCCCGGCCCAGCGGTCCGGCCTGTGCCAGGTTCGCAGTCGCCAGCAGCAGTCAGCATGGCCAGCGGGTCACCACATACGGATGTGCAGTGACGGGACTAGGGACGAGCCACGACAGGGCTTCACGTGTATGGCACCTAGCTTGGGTATGGGATGTGTATGTCGTCCAAGCAGGAAGGAGTGCGTCTTTG…
80244|scaffold_10|-|1191001|1192851	sp|Q27876|H2B4_CAEEL	80.82	73	14	0	221	3	45	117	1e-32	125	Probable histone H2A.1 OS=Arabidopsis thaliana GN=At1g51060 PE=1 SV=1		ATGTGTTGTCCCTACCCTGCTCCCAAGGTGGTGCCGTTCGCGGCTATCGACCAGCGTGACTTCTACACCATGTCAGTTCGTGGCATCACGCACTACCTTGACGGGACTTCCTCCGACTTCGCAAGTAAGCAGGCAACGATTGCTGAGCCCCCTTATGCCGGTTGACGTTGGCTTGTCCGTTAGCGCAAAAGCTGCCGGAGCAACAGCCATGCCCGGCCCAGCGGTCCGGCCTGTGCCAGGTTCGCAGTCGCCAGCAGCAGTCAGCATGGCCAGCGGGTCACCACATACGGATGTGCAGTGACGGGACTAGGGACGAGCCACGACAGGGCTTCACGTGTATGGCACCTAGCTTGGGTATGGGATGTGTATGTCGTCCAAGCAGGAAGGAGTGCGTCTTTG…
80244|scaffold_10|-|1191001|1192851	sp|Q27484|H2B3_CAEEL	80.82	73	14	0	221	3	45	117	1e-32	125	Probable histone H2A.1 OS=Arabidopsis thaliana GN=At1g51060 PE=1 SV=1		ATGTGTTGTCCCTACCCTGCTCCCAAGGTGGTGCCGTTCGCGGCTATCGACCAGCGTGACTTCTACACCATGTCAGTTCGTGGCATCACGCACTACCTTGACGGGACTTCCTCCGACTTCGCAAGTAAGCAGGCAACGATTGCTGAGCCCCCTTATGCCGGTTGACGTTGGCTTGTCCGTTAGCGCAAAAGCTGCCGGAGCAACAGCCATGCCCGGCCCAGCGGTCCGGCCTGTGCCAGGTTCGCAGTCGCCAGCAGCAGTCAGCATGGCCAGCGGGTCACCACATACGGATGTGCAGTGACGGGACTAGGGACGAGCCACGACAGGGCTTCACGTGTATGGCACCTAGCTTGGGTATGGGATGTGTATGTCGTCCAAGCAGGAAGGAGTGCGTCTTTG…
80244|scaffold_10|-|1191001|1192851	sp|P07794|H2BL1_PSAMI	82.19	73	13	0	221	3	46	118	1e-32	125	Probable histone H2A.1 OS=Arabidopsis thaliana GN=At1g51060 PE=1 SV=1		ATGTGTTGTCCCTACCCTGCTCCCAAGGTGGTGCCGTTCGCGGCTATCGACCAGCGTGACTTCTACACCATGTCAGTTCGTGGCATCACGCACTACCTTGACGGGACTTCCTCCGACTTCGCAAGTAAGCAGGCAACGATTGCTGAGCCCCCTTATGCCGGTTGACGTTGGCTTGTCCGTTAGCGCAAAAGCTGCCGGAGCAACAGCCATGCCCGGCCCAGCGGTCCGGCCTGTGCCAGGTTCGCAGTCGCCAGCAGCAGTCAGCATGGCCAGCGGGTCACCACATACGGATGTGCAGTGACGGGACTAGGGACGAGCCACGACAGGGCTTCACGTGTATGGCACCTAGCTTGGGTATGGGATGTGTATGTCGTCCAAGCAGGAAGGAGTGCGTCTTTG…
127414|scaffold_11|+|1270612|1277016	sp|P46867|KLP68_DROME	43.24	185	92	3	2704	3258	202	373	1e-32	140	Kinesin-like protein KIF3C OS=Mus musculus GN=Kif3c PE=2 SV=3		ATGTGTTGTCCCTACCCTGCTCCCAAGGTGGTGCCGTTCGCGGCTATCGACCAGCGTGACTTCTACACCATGTCAGTTCGTGGCATCACGCACTACCTTGACGGGACTTCCTCCGACTTCGCAAGTAAGCAGGCAACGATTGCTGAGCCCCCTTATGCCGGTTGACGTTGGCTTGTCCGTTAGCGCAAAAGCTGCCGGAGCAACAGCCATGCCCGGCCCAGCGGTCCGGCCTGTGCCAGGTTCGCAGTCGCCAGCAGCAGTCAGCATGGCCAGCGGGTCACCACATACGGATGTGCAGTGACGGGACTAGGGACGAGCCACGACAGGGCTTCACGTGTATGGCACCTAGCTTGGGTATGGGATGTGTATGTCGTCCAAGCAGGAAGGAGTGCGTCTTTG…
127414|scaffold_11|+|1270612|1277016	sp|P46873|OSM3_CAEEL	44.39	196	93	5	2713	3294	188	369	1e-32	139	Kinesin-like protein KIF3C OS=Mus musculus GN=Kif3c PE=2 SV=3		ATGTGTTGTCCCTACCCTGCTCCCAAGGTGGTGCCGTTCGCGGCTATCGACCAGCGTGACTTCTACACCATGTCAGTTCGTGGCATCACGCACTACCTTGACGGGACTTCCTCCGACTTCGCAAGTAAGCAGGCAACGATTGCTGAGCCCCCTTATGCCGGTTGACGTTGGCTTGTCCGTTAGCGCAAAAGCTGCCGGAGCAACAGCCATGCCCGGCCCAGCGGTCCGGCCTGTGCCAGGTTCGCAGTCGCCAGCAGCAGTCAGCATGGCCAGCGGGTCACCACATACGGATGTGCAGTGACGGGACTAGGGACGAGCCACGACAGGGCTTCACGTGTATGGCACCTAGCTTGGGTATGGGATGTGTATGTCGTCCAAGCAGGAAGGAGTGCGTCTTTG…
58690|scaffold_11|-|490658|502333	sp|Q9M8D3|PUR4_ARATH	72.83	92	25	0	7554	7829	805	896	1e-32	142	Probable phosphoribosylformylglycinamidine synthase		ATGTGTTGTCCCTACCCTGCTCCCAAGGTGGTGCCGTTCGCGGCTATCGACCAGCGTGACTTCTACACCATGTCAGTTCGTGGCATCACGCACTACCTTGACGGGACTTCCTCCGACTTCGCAAGTAAGCAGGCAACGATTGCTGAGCCCCCTTATGCCGGTTGACGTTGGCTTGTCCGTTAGCGCAAAAGCTGCCGGAGCAACAGCCATGCCCGGCCCAGCGGTCCGGCCTGTGCCAGGTTCGCAGTCGCCAGCAGCAGTCAGCATGGCCAGCGGGTCACCACATACGGATGTGCAGTGACGGGACTAGGGACGAGCCACGACAGGGCTTCACGTGTATGGCACCTAGCTTGGGTATGGGATGTGTATGTCGTCCAAGCAGGAAGGAGTGCGTCTTTG…
104366|scaffold_15|-|601499|614668	tr|D3Z5E2|D3Z5E2_MOUSE	79.73	74	15	0	7243	7464	4	77	1e-32	130	Heat shock 70 kDa protein 12 OS=Arabidopsis thaliana GN=HSP70-11 PE=1 SV=2		ATGTGTTGTCCCTACCCTGCTCCCAAGGTGGTGCCGTTCGCGGCTATCGACCAGCGTGACTTCTACACCATGTCAGTTCGTGGCATCACGCACTACCTTGACGGGACTTCCTCCGACTTCGCAAGTAAGCAGGCAACGATTGCTGAGCCCCCTTATGCCGGTTGACGTTGGCTTGTCCGTTAGCGCAAAAGCTGCCGGAGCAACAGCCATGCCCGGCCCAGCGGTCCGGCCTGTGCCAGGTTCGCAGTCGCCAGCAGCAGTCAGCATGGCCAGCGGGTCACCACATACGGATGTGCAGTGACGGGACTAGGGACGAGCCACGACAGGGCTTCACGTGTATGGCACCTAGCTTGGGTATGGGATGTGTATGTCGTCCAAGCAGGAAGGAGTGCGTCTTTG…
104417|scaffold_15|-|1170668|1175272	sp|Q869S7|SUCB2_DICDI	46.01	163	85	3	891	1370	69	231	1e-32	136	Succinyl-CoA ligase [ADP-forming] subunit beta		ATGTGTTGTCCCTACCCTGCTCCCAAGGTGGTGCCGTTCGCGGCTATCGACCAGCGTGACTTCTACACCATGTCAGTTCGTGGCATCACGCACTACCTTGACGGGACTTCCTCCGACTTCGCAAGTAAGCAGGCAACGATTGCTGAGCCCCCTTATGCCGGTTGACGTTGGCTTGTCCGTTAGCGCAAAAGCTGCCGGAGCAACAGCCATGCCCGGCCCAGCGGTCCGGCCTGTGCCAGGTTCGCAGTCGCCAGCAGCAGTCAGCATGGCCAGCGGGTCACCACATACGGATGTGCAGTGACGGGACTAGGGACGAGCCACGACAGGGCTTCACGTGTATGGCACCTAGCTTGGGTATGGGATGTGTATGTCGTCCAAGCAGGAAGGAGTGCGTCTTTG…
109722|scaffold_15|+|30565|34447	sp|O65719|HSP7C_ARATH	58.62	145	59	1	2693	3124	446	590	1e-32	138	Heat shock protein		ATGTGTTGTCCCTACCCTGCTCCCAAGGTGGTGCCGTTCGCGGCTATCGACCAGCGTGACTTCTACACCATGTCAGTTCGTGGCATCACGCACTACCTTGACGGGACTTCCTCCGACTTCGCAAGTAAGCAGGCAACGATTGCTGAGCCCCCTTATGCCGGTTGACGTTGGCTTGTCCGTTAGCGCAAAAGCTGCCGGAGCAACAGCCATGCCCGGCCCAGCGGTCCGGCCTGTGCCAGGTTCGCAGTCGCCAGCAGCAGTCAGCATGGCCAGCGGGTCACCACATACGGATGTGCAGTGACGGGACTAGGGACGAGCCACGACAGGGCTTCACGTGTATGGCACCTAGCTTGGGTATGGGATGTGTATGTCGTCCAAGCAGGAAGGAGTGCGTCTTTG…
74263|scaffold_15|+|134650|139694	tr|Q9ZNT0|Q9ZNT0_ARATH	71.91	89	24	1	2992	3255	232	320	1e-32	136	F10A12.27/F10A12.27 OS=Arabidopsis thaliana GN=SKD1 PE=2 SV=1		ATGTGTTGTCCCTACCCTGCTCCCAAGGTGGTGCCGTTCGCGGCTATCGACCAGCGTGACTTCTACACCATGTCAGTTCGTGGCATCACGCACTACCTTGACGGGACTTCCTCCGACTTCGCAAGTAAGCAGGCAACGATTGCTGAGCCCCCTTATGCCGGTTGACGTTGGCTTGTCCGTTAGCGCAAAAGCTGCCGGAGCAACAGCCATGCCCGGCCCAGCGGTCCGGCCTGTGCCAGGTTCGCAGTCGCCAGCAGCAGTCAGCATGGCCAGCGGGTCACCACATACGGATGTGCAGTGACGGGACTAGGGACGAGCCACGACAGGGCTTCACGTGTATGGCACCTAGCTTGGGTATGGGATGTGTATGTCGTCCAAGCAGGAAGGAGTGCGTCTTTG…
102618|scaffold_1|+|644547|660807	sp|A8JAM0|CC135_CHLRE	64.66	116	26	2	8923	9225	632	747	2e-32	142	Coiled-coil domain-containing protein lobo homolog (Fragment) OS=Chlamydomonas reinhardtii GN=FAP50 PE=2 SV=1		ATGTGTTGTCCCTACCCTGCTCCCAAGGTGGTGCCGTTCGCGGCTATCGACCAGCGTGACTTCTACACCATGTCAGTTCGTGGCATCACGCACTACCTTGACGGGACTTCCTCCGACTTCGCAAGTAAGCAGGCAACGATTGCTGAGCCCCCTTATGCCGGTTGACGTTGGCTTGTCCGTTAGCGCAAAAGCTGCCGGAGCAACAGCCATGCCCGGCCCAGCGGTCCGGCCTGTGCCAGGTTCGCAGTCGCCAGCAGCAGTCAGCATGGCCAGCGGGTCACCACATACGGATGTGCAGTGACGGGACTAGGGACGAGCCACGACAGGGCTTCACGTGTATGGCACCTAGCTTGGGTATGGGATGTGTATGTCGTCCAAGCAGGAAGGAGTGCGTCTTTG…
102874|scaffold_1|-|4925085|4928107	sp|Q8L8W0|ALIS5_ARATH	42.2	173	93	3	1919	2431	170	337	2e-32	133	ALA-interacting subunit 3 OS=Arabidopsis thaliana GN=ALIS3 PE=1 SV=1		ATGTGTTGTCCCTACCCTGCTCCCAAGGTGGTGCCGTTCGCGGCTATCGACCAGCGTGACTTCTACACCATGTCAGTTCGTGGCATCACGCACTACCTTGACGGGACTTCCTCCGACTTCGCAAGTAAGCAGGCAACGATTGCTGAGCCCCCTTATGCCGGTTGACGTTGGCTTGTCCGTTAGCGCAAAAGCTGCCGGAGCAACAGCCATGCCCGGCCCAGCGGTCCGGCCTGTGCCAGGTTCGCAGTCGCCAGCAGCAGTCAGCATGGCCAGCGGGTCACCACATACGGATGTGCAGTGACGGGACTAGGGACGAGCCACGACAGGGCTTCACGTGTATGGCACCTAGCTTGGGTATGGGATGTGTATGTCGTCCAAGCAGGAAGGAGTGCGTCTTTG…
78597|scaffold_1|+|47019|77282	sp|Q8TD57|DYH3_HUMAN	51.91	131	61	2	12355	12747	1747	1875	2e-32	144	Dynein heavy chain 7		ATGTGTTGTCCCTACCCTGCTCCCAAGGTGGTGCCGTTCGCGGCTATCGACCAGCGTGACTTCTACACCATGTCAGTTCGTGGCATCACGCACTACCTTGACGGGACTTCCTCCGACTTCGCAAGTAAGCAGGCAACGATTGCTGAGCCCCCTTATGCCGGTTGACGTTGGCTTGTCCGTTAGCGCAAAAGCTGCCGGAGCAACAGCCATGCCCGGCCCAGCGGTCCGGCCTGTGCCAGGTTCGCAGTCGCCAGCAGCAGTCAGCATGGCCAGCGGGTCACCACATACGGATGTGCAGTGACGGGACTAGGGACGAGCCACGACAGGGCTTCACGTGTATGGCACCTAGCTTGGGTATGGGATGTGTATGTCGTCCAAGCAGGAAGGAGTGCGTCTTTG…
80244|scaffold_10|-|1191001|1192851	sp|Q99880|H2B1L_HUMAN	83.56	73	12	0	221	3	48	120	2e-32	125	Probable histone H2A.1 OS=Arabidopsis thaliana GN=At1g51060 PE=1 SV=1		ATGTGTTGTCCCTACCCTGCTCCCAAGGTGGTGCCGTTCGCGGCTATCGACCAGCGTGACTTCTACACCATGTCAGTTCGTGGCATCACGCACTACCTTGACGGGACTTCCTCCGACTTCGCAAGTAAGCAGGCAACGATTGCTGAGCCCCCTTATGCCGGTTGACGTTGGCTTGTCCGTTAGCGCAAAAGCTGCCGGAGCAACAGCCATGCCCGGCCCAGCGGTCCGGCCTGTGCCAGGTTCGCAGTCGCCAGCAGCAGTCAGCATGGCCAGCGGGTCACCACATACGGATGTGCAGTGACGGGACTAGGGACGAGCCACGACAGGGCTTCACGTGTATGGCACCTAGCTTGGGTATGGGATGTGTATGTCGTCCAAGCAGGAAGGAGTGCGTCTTTG…
80244|scaffold_10|-|1191001|1192851	sp|Q16778|H2B2E_HUMAN	83.56	73	12	0	221	3	48	120	2e-32	124	Probable histone H2A.1 OS=Arabidopsis thaliana GN=At1g51060 PE=1 SV=1		ATGTGTTGTCCCTACCCTGCTCCCAAGGTGGTGCCGTTCGCGGCTATCGACCAGCGTGACTTCTACACCATGTCAGTTCGTGGCATCACGCACTACCTTGACGGGACTTCCTCCGACTTCGCAAGTAAGCAGGCAACGATTGCTGAGCCCCCTTATGCCGGTTGACGTTGGCTTGTCCGTTAGCGCAAAAGCTGCCGGAGCAACAGCCATGCCCGGCCCAGCGGTCCGGCCTGTGCCAGGTTCGCAGTCGCCAGCAGCAGTCAGCATGGCCAGCGGGTCACCACATACGGATGTGCAGTGACGGGACTAGGGACGAGCCACGACAGGGCTTCACGTGTATGGCACCTAGCTTGGGTATGGGATGTGTATGTCGTCCAAGCAGGAAGGAGTGCGTCTTTG…
80244|scaffold_10|-|1191001|1192851	sp|P23527|H2B1O_HUMAN	83.56	73	12	0	221	3	48	120	2e-32	124	Probable histone H2A.1 OS=Arabidopsis thaliana GN=At1g51060 PE=1 SV=1		ATGTGTTGTCCCTACCCTGCTCCCAAGGTGGTGCCGTTCGCGGCTATCGACCAGCGTGACTTCTACACCATGTCAGTTCGTGGCATCACGCACTACCTTGACGGGACTTCCTCCGACTTCGCAAGTAAGCAGGCAACGATTGCTGAGCCCCCTTATGCCGGTTGACGTTGGCTTGTCCGTTAGCGCAAAAGCTGCCGGAGCAACAGCCATGCCCGGCCCAGCGGTCCGGCCTGTGCCAGGTTCGCAGTCGCCAGCAGCAGTCAGCATGGCCAGCGGGTCACCACATACGGATGTGCAGTGACGGGACTAGGGACGAGCCACGACAGGGCTTCACGTGTATGGCACCTAGCTTGGGTATGGGATGTGTATGTCGTCCAAGCAGGAAGGAGTGCGTCTTTG…
80244|scaffold_10|-|1191001|1192851	sp|Q99877|H2B1N_HUMAN	83.56	73	12	0	221	3	48	120	2e-32	124	Probable histone H2A.1 OS=Arabidopsis thaliana GN=At1g51060 PE=1 SV=1		ATGTGTTGTCCCTACCCTGCTCCCAAGGTGGTGCCGTTCGCGGCTATCGACCAGCGTGACTTCTACACCATGTCAGTTCGTGGCATCACGCACTACCTTGACGGGACTTCCTCCGACTTCGCAAGTAAGCAGGCAACGATTGCTGAGCCCCCTTATGCCGGTTGACGTTGGCTTGTCCGTTAGCGCAAAAGCTGCCGGAGCAACAGCCATGCCCGGCCCAGCGGTCCGGCCTGTGCCAGGTTCGCAGTCGCCAGCAGCAGTCAGCATGGCCAGCGGGTCACCACATACGGATGTGCAGTGACGGGACTAGGGACGAGCCACGACAGGGCTTCACGTGTATGGCACCTAGCTTGGGTATGGGATGTGTATGTCGTCCAAGCAGGAAGGAGTGCGTCTTTG…
80244|scaffold_10|-|1191001|1192851	sp|Q99879|H2B1M_HUMAN	83.56	73	12	0	221	3	48	120	2e-32	124	Probable histone H2A.1 OS=Arabidopsis thaliana GN=At1g51060 PE=1 SV=1		ATGTGTTGTCCCTACCCTGCTCCCAAGGTGGTGCCGTTCGCGGCTATCGACCAGCGTGACTTCTACACCATGTCAGTTCGTGGCATCACGCACTACCTTGACGGGACTTCCTCCGACTTCGCAAGTAAGCAGGCAACGATTGCTGAGCCCCCTTATGCCGGTTGACGTTGGCTTGTCCGTTAGCGCAAAAGCTGCCGGAGCAACAGCCATGCCCGGCCCAGCGGTCCGGCCTGTGCCAGGTTCGCAGTCGCCAGCAGCAGTCAGCATGGCCAGCGGGTCACCACATACGGATGTGCAGTGACGGGACTAGGGACGAGCCACGACAGGGCTTCACGTGTATGGCACCTAGCTTGGGTATGGGATGTGTATGTCGTCCAAGCAGGAAGGAGTGCGTCTTTG…
80244|scaffold_10|-|1191001|1192851	sp|P06899|H2B1J_HUMAN	83.56	73	12	0	221	3	48	120	2e-32	124	Probable histone H2A.1 OS=Arabidopsis thaliana GN=At1g51060 PE=1 SV=1		ATGTGTTGTCCCTACCCTGCTCCCAAGGTGGTGCCGTTCGCGGCTATCGACCAGCGTGACTTCTACACCATGTCAGTTCGTGGCATCACGCACTACCTTGACGGGACTTCCTCCGACTTCGCAAGTAAGCAGGCAACGATTGCTGAGCCCCCTTATGCCGGTTGACGTTGGCTTGTCCGTTAGCGCAAAAGCTGCCGGAGCAACAGCCATGCCCGGCCCAGCGGTCCGGCCTGTGCCAGGTTCGCAGTCGCCAGCAGCAGTCAGCATGGCCAGCGGGTCACCACATACGGATGTGCAGTGACGGGACTAGGGACGAGCCACGACAGGGCTTCACGTGTATGGCACCTAGCTTGGGTATGGGATGTGTATGTCGTCCAAGCAGGAAGGAGTGCGTCTTTG…
80244|scaffold_10|-|1191001|1192851	sp|Q93079|H2B1H_HUMAN	83.56	73	12	0	221	3	48	120	2e-32	124	Probable histone H2A.1 OS=Arabidopsis thaliana GN=At1g51060 PE=1 SV=1		ATGTGTTGTCCCTACCCTGCTCCCAAGGTGGTGCCGTTCGCGGCTATCGACCAGCGTGACTTCTACACCATGTCAGTTCGTGGCATCACGCACTACCTTGACGGGACTTCCTCCGACTTCGCAAGTAAGCAGGCAACGATTGCTGAGCCCCCTTATGCCGGTTGACGTTGGCTTGTCCGTTAGCGCAAAAGCTGCCGGAGCAACAGCCATGCCCGGCCCAGCGGTCCGGCCTGTGCCAGGTTCGCAGTCGCCAGCAGCAGTCAGCATGGCCAGCGGGTCACCACATACGGATGTGCAGTGACGGGACTAGGGACGAGCCACGACAGGGCTTCACGTGTATGGCACCTAGCTTGGGTATGGGATGTGTATGTCGTCCAAGCAGGAAGGAGTGCGTCTTTG…
80244|scaffold_10|-|1191001|1192851	sp|P62807|H2B1C_HUMAN	83.56	73	12	0	221	3	48	120	2e-32	124	Probable histone H2A.1 OS=Arabidopsis thaliana GN=At1g51060 PE=1 SV=1		ATGTGTTGTCCCTACCCTGCTCCCAAGGTGGTGCCGTTCGCGGCTATCGACCAGCGTGACTTCTACACCATGTCAGTTCGTGGCATCACGCACTACCTTGACGGGACTTCCTCCGACTTCGCAAGTAAGCAGGCAACGATTGCTGAGCCCCCTTATGCCGGTTGACGTTGGCTTGTCCGTTAGCGCAAAAGCTGCCGGAGCAACAGCCATGCCCGGCCCAGCGGTCCGGCCTGTGCCAGGTTCGCAGTCGCCAGCAGCAGTCAGCATGGCCAGCGGGTCACCACATACGGATGTGCAGTGACGGGACTAGGGACGAGCCACGACAGGGCTTCACGTGTATGGCACCTAGCTTGGGTATGGGATGTGTATGTCGTCCAAGCAGGAAGGAGTGCGTCTTTG…
80244|scaffold_10|-|1191001|1192851	sp|P33778|H2B1B_HUMAN	83.56	73	12	0	221	3	48	120	2e-32	124	Probable histone H2A.1 OS=Arabidopsis thaliana GN=At1g51060 PE=1 SV=1		ATGTGTTGTCCCTACCCTGCTCCCAAGGTGGTGCCGTTCGCGGCTATCGACCAGCGTGACTTCTACACCATGTCAGTTCGTGGCATCACGCACTACCTTGACGGGACTTCCTCCGACTTCGCAAGTAAGCAGGCAACGATTGCTGAGCCCCCTTATGCCGGTTGACGTTGGCTTGTCCGTTAGCGCAAAAGCTGCCGGAGCAACAGCCATGCCCGGCCCAGCGGTCCGGCCTGTGCCAGGTTCGCAGTCGCCAGCAGCAGTCAGCATGGCCAGCGGGTCACCACATACGGATGTGCAGTGACGGGACTAGGGACGAGCCACGACAGGGCTTCACGTGTATGGCACCTAGCTTGGGTATGGGATGTGTATGTCGTCCAAGCAGGAAGGAGTGCGTCTTTG…
127414|scaffold_11|+|1270612|1277016	tr|Q3UHC4|Q3UHC4_MOUSE	46.84	190	86	5	2704	3264	194	371	2e-32	139	Kinesin-like protein KIF3C OS=Mus musculus GN=Kif3c PE=2 SV=3		ATGTGTTGTCCCTACCCTGCTCCCAAGGTGGTGCCGTTCGCGGCTATCGACCAGCGTGACTTCTACACCATGTCAGTTCGTGGCATCACGCACTACCTTGACGGGACTTCCTCCGACTTCGCAAGTAAGCAGGCAACGATTGCTGAGCCCCCTTATGCCGGTTGACGTTGGCTTGTCCGTTAGCGCAAAAGCTGCCGGAGCAACAGCCATGCCCGGCCCAGCGGTCCGGCCTGTGCCAGGTTCGCAGTCGCCAGCAGCAGTCAGCATGGCCAGCGGGTCACCACATACGGATGTGCAGTGACGGGACTAGGGACGAGCCACGACAGGGCTTCACGTGTATGGCACCTAGCTTGGGTATGGGATGTGTATGTCGTCCAAGCAGGAAGGAGTGCGTCTTTG…
127414|scaffold_11|+|1270612|1277016	sp|Q61771|KIF3B_MOUSE	46.84	190	86	5	2704	3264	194	371	2e-32	139	Kinesin-like protein KIF3C OS=Mus musculus GN=Kif3c PE=2 SV=3		ATGTGTTGTCCCTACCCTGCTCCCAAGGTGGTGCCGTTCGCGGCTATCGACCAGCGTGACTTCTACACCATGTCAGTTCGTGGCATCACGCACTACCTTGACGGGACTTCCTCCGACTTCGCAAGTAAGCAGGCAACGATTGCTGAGCCCCCTTATGCCGGTTGACGTTGGCTTGTCCGTTAGCGCAAAAGCTGCCGGAGCAACAGCCATGCCCGGCCCAGCGGTCCGGCCTGTGCCAGGTTCGCAGTCGCCAGCAGCAGTCAGCATGGCCAGCGGGTCACCACATACGGATGTGCAGTGACGGGACTAGGGACGAGCCACGACAGGGCTTCACGTGTATGGCACCTAGCTTGGGTATGGGATGTGTATGTCGTCCAAGCAGGAAGGAGTGCGTCTTTG…
127414|scaffold_11|+|1270612|1277016	sp|O15066|KIF3B_HUMAN	46.84	190	86	5	2704	3264	194	371	2e-32	139	Kinesin-like protein KIF3C OS=Mus musculus GN=Kif3c PE=2 SV=3		ATGTGTTGTCCCTACCCTGCTCCCAAGGTGGTGCCGTTCGCGGCTATCGACCAGCGTGACTTCTACACCATGTCAGTTCGTGGCATCACGCACTACCTTGACGGGACTTCCTCCGACTTCGCAAGTAAGCAGGCAACGATTGCTGAGCCCCCTTATGCCGGTTGACGTTGGCTTGTCCGTTAGCGCAAAAGCTGCCGGAGCAACAGCCATGCCCGGCCCAGCGGTCCGGCCTGTGCCAGGTTCGCAGTCGCCAGCAGCAGTCAGCATGGCCAGCGGGTCACCACATACGGATGTGCAGTGACGGGACTAGGGACGAGCCACGACAGGGCTTCACGTGTATGGCACCTAGCTTGGGTATGGGATGTGTATGTCGTCCAAGCAGGAAGGAGTGCGTCTTTG…
127414|scaffold_11|+|1270612|1277016	tr|Q80U27|Q80U27_MOUSE	46.84	190	86	5	2704	3264	204	381	2e-32	139	Kinesin-like protein KIF3C OS=Mus musculus GN=Kif3c PE=2 SV=3		ATGTGTTGTCCCTACCCTGCTCCCAAGGTGGTGCCGTTCGCGGCTATCGACCAGCGTGACTTCTACACCATGTCAGTTCGTGGCATCACGCACTACCTTGACGGGACTTCCTCCGACTTCGCAAGTAAGCAGGCAACGATTGCTGAGCCCCCTTATGCCGGTTGACGTTGGCTTGTCCGTTAGCGCAAAAGCTGCCGGAGCAACAGCCATGCCCGGCCCAGCGGTCCGGCCTGTGCCAGGTTCGCAGTCGCCAGCAGCAGTCAGCATGGCCAGCGGGTCACCACATACGGATGTGCAGTGACGGGACTAGGGACGAGCCACGACAGGGCTTCACGTGTATGGCACCTAGCTTGGGTATGGGATGTGTATGTCGTCCAAGCAGGAAGGAGTGCGTCTTTG…
58690|scaffold_11|-|490658|502333	sp|Q9M8D3|PUR4_ARATH	70.97	93	27	0	10133	10411	1166	1258	2e-32	142	Probable phosphoribosylformylglycinamidine synthase		ATGTGTTGTCCCTACCCTGCTCCCAAGGTGGTGCCGTTCGCGGCTATCGACCAGCGTGACTTCTACACCATGTCAGTTCGTGGCATCACGCACTACCTTGACGGGACTTCCTCCGACTTCGCAAGTAAGCAGGCAACGATTGCTGAGCCCCCTTATGCCGGTTGACGTTGGCTTGTCCGTTAGCGCAAAAGCTGCCGGAGCAACAGCCATGCCCGGCCCAGCGGTCCGGCCTGTGCCAGGTTCGCAGTCGCCAGCAGCAGTCAGCATGGCCAGCGGGTCACCACATACGGATGTGCAGTGACGGGACTAGGGACGAGCCACGACAGGGCTTCACGTGTATGGCACCTAGCTTGGGTATGGGATGTGTATGTCGTCCAAGCAGGAAGGAGTGCGTCTTTG…
109718|scaffold_14|-|1180968|1186680	sp|Q43295|KAP1_ARATH	60.36	111	40	1	2	334	169	275	2e-32	133	Adenylyl-sulfate kinase 2		ATGTGTTGTCCCTACCCTGCTCCCAAGGTGGTGCCGTTCGCGGCTATCGACCAGCGTGACTTCTACACCATGTCAGTTCGTGGCATCACGCACTACCTTGACGGGACTTCCTCCGACTTCGCAAGTAAGCAGGCAACGATTGCTGAGCCCCCTTATGCCGGTTGACGTTGGCTTGTCCGTTAGCGCAAAAGCTGCCGGAGCAACAGCCATGCCCGGCCCAGCGGTCCGGCCTGTGCCAGGTTCGCAGTCGCCAGCAGCAGTCAGCATGGCCAGCGGGTCACCACATACGGATGTGCAGTGACGGGACTAGGGACGAGCCACGACAGGGCTTCACGTGTATGGCACCTAGCTTGGGTATGGGATGTGTATGTCGTCCAAGCAGGAAGGAGTGCGTCTTTG…
74236|scaffold_14|+|1602977|1626694	sp|Q8WXX0|DYH7_HUMAN	56.45	124	52	1	6450	6821	1558	1679	2e-32	144	Dynein heavy chain 7		ATGTGTTGTCCCTACCCTGCTCCCAAGGTGGTGCCGTTCGCGGCTATCGACCAGCGTGACTTCTACACCATGTCAGTTCGTGGCATCACGCACTACCTTGACGGGACTTCCTCCGACTTCGCAAGTAAGCAGGCAACGATTGCTGAGCCCCCTTATGCCGGTTGACGTTGGCTTGTCCGTTAGCGCAAAAGCTGCCGGAGCAACAGCCATGCCCGGCCCAGCGGTCCGGCCTGTGCCAGGTTCGCAGTCGCCAGCAGCAGTCAGCATGGCCAGCGGGTCACCACATACGGATGTGCAGTGACGGGACTAGGGACGAGCCACGACAGGGCTTCACGTGTATGGCACCTAGCTTGGGTATGGGATGTGTATGTCGTCCAAGCAGGAAGGAGTGCGTCTTTG…
104366|scaffold_15|-|601499|614668	sp|P36415|HS7C1_DICDI	82.35	51	9	0	11251	11403	439	489	2e-32	90.9	Heat shock 70 kDa protein 12 OS=Arabidopsis thaliana GN=HSP70-11 PE=1 SV=2		ATGTGTTGTCCCTACCCTGCTCCCAAGGTGGTGCCGTTCGCGGCTATCGACCAGCGTGACTTCTACACCATGTCAGTTCGTGGCATCACGCACTACCTTGACGGGACTTCCTCCGACTTCGCAAGTAAGCAGGCAACGATTGCTGAGCCCCCTTATGCCGGTTGACGTTGGCTTGTCCGTTAGCGCAAAAGCTGCCGGAGCAACAGCCATGCCCGGCCCAGCGGTCCGGCCTGTGCCAGGTTCGCAGTCGCCAGCAGCAGTCAGCATGGCCAGCGGGTCACCACATACGGATGTGCAGTGACGGGACTAGGGACGAGCCACGACAGGGCTTCACGTGTATGGCACCTAGCTTGGGTATGGGATGTGTATGTCGTCCAAGCAGGAAGGAGTGCGTCTTTG…
104366|scaffold_15|-|601499|614668	sp|P36415|HS7C1_DICDI	57.63	59	25	0	10971	11147	382	440	2e-32	73.6	Heat shock 70 kDa protein 12 OS=Arabidopsis thaliana GN=HSP70-11 PE=1 SV=2		ATGTGTTGTCCCTACCCTGCTCCCAAGGTGGTGCCGTTCGCGGCTATCGACCAGCGTGACTTCTACACCATGTCAGTTCGTGGCATCACGCACTACCTTGACGGGACTTCCTCCGACTTCGCAAGTAAGCAGGCAACGATTGCTGAGCCCCCTTATGCCGGTTGACGTTGGCTTGTCCGTTAGCGCAAAAGCTGCCGGAGCAACAGCCATGCCCGGCCCAGCGGTCCGGCCTGTGCCAGGTTCGCAGTCGCCAGCAGCAGTCAGCATGGCCAGCGGGTCACCACATACGGATGTGCAGTGACGGGACTAGGGACGAGCCACGACAGGGCTTCACGTGTATGGCACCTAGCTTGGGTATGGGATGTGTATGTCGTCCAAGCAGGAAGGAGTGCGTCTTTG…
104366|scaffold_15|-|601499|614668	sp|O65719|HSP7C_ARATH	65.22	115	35	2	7956	8291	80	192	2e-32	139	Heat shock 70 kDa protein 12 OS=Arabidopsis thaliana GN=HSP70-11 PE=1 SV=2		ATGTGTTGTCCCTACCCTGCTCCCAAGGTGGTGCCGTTCGCGGCTATCGACCAGCGTGACTTCTACACCATGTCAGTTCGTGGCATCACGCACTACCTTGACGGGACTTCCTCCGACTTCGCAAGTAAGCAGGCAACGATTGCTGAGCCCCCTTATGCCGGTTGACGTTGGCTTGTCCGTTAGCGCAAAAGCTGCCGGAGCAACAGCCATGCCCGGCCCAGCGGTCCGGCCTGTGCCAGGTTCGCAGTCGCCAGCAGCAGTCAGCATGGCCAGCGGGTCACCACATACGGATGTGCAGTGACGGGACTAGGGACGAGCCACGACAGGGCTTCACGTGTATGGCACCTAGCTTGGGTATGGGATGTGTATGTCGTCCAAGCAGGAAGGAGTGCGTCTTTG…
104366|scaffold_15|-|601499|614668	tr|Q59EJ3|Q59EJ3_HUMAN	62.83	113	42	0	7956	8294	145	257	2e-32	140	Heat shock 70 kDa protein 12 OS=Arabidopsis thaliana GN=HSP70-11 PE=1 SV=2		ATGTGTTGTCCCTACCCTGCTCCCAAGGTGGTGCCGTTCGCGGCTATCGACCAGCGTGACTTCTACACCATGTCAGTTCGTGGCATCACGCACTACCTTGACGGGACTTCCTCCGACTTCGCAAGTAAGCAGGCAACGATTGCTGAGCCCCCTTATGCCGGTTGACGTTGGCTTGTCCGTTAGCGCAAAAGCTGCCGGAGCAACAGCCATGCCCGGCCCAGCGGTCCGGCCTGTGCCAGGTTCGCAGTCGCCAGCAGCAGTCAGCATGGCCAGCGGGTCACCACATACGGATGTGCAGTGACGGGACTAGGGACGAGCCACGACAGGGCTTCACGTGTATGGCACCTAGCTTGGGTATGGGATGTGTATGTCGTCCAAGCAGGAAGGAGTGCGTCTTTG…
104366|scaffold_15|-|601499|614668	sp|Q9S9N1|HSP7E_ARATH	64.04	114	40	1	7956	8294	79	192	2e-32	139	Heat shock 70 kDa protein 12 OS=Arabidopsis thaliana GN=HSP70-11 PE=1 SV=2		ATGTGTTGTCCCTACCCTGCTCCCAAGGTGGTGCCGTTCGCGGCTATCGACCAGCGTGACTTCTACACCATGTCAGTTCGTGGCATCACGCACTACCTTGACGGGACTTCCTCCGACTTCGCAAGTAAGCAGGCAACGATTGCTGAGCCCCCTTATGCCGGTTGACGTTGGCTTGTCCGTTAGCGCAAAAGCTGCCGGAGCAACAGCCATGCCCGGCCCAGCGGTCCGGCCTGTGCCAGGTTCGCAGTCGCCAGCAGCAGTCAGCATGGCCAGCGGGTCACCACATACGGATGTGCAGTGACGGGACTAGGGACGAGCCACGACAGGGCTTCACGTGTATGGCACCTAGCTTGGGTATGGGATGTGTATGTCGTCCAAGCAGGAAGGAGTGCGTCTTTG…
104417|scaffold_15|-|1170668|1175272	tr|F1M6A4|F1M6A4_RAT	45.06	162	87	2	891	1370	70	231	2e-32	135	Succinyl-CoA ligase [ADP-forming] subunit beta		ATGTGTTGTCCCTACCCTGCTCCCAAGGTGGTGCCGTTCGCGGCTATCGACCAGCGTGACTTCTACACCATGTCAGTTCGTGGCATCACGCACTACCTTGACGGGACTTCCTCCGACTTCGCAAGTAAGCAGGCAACGATTGCTGAGCCCCCTTATGCCGGTTGACGTTGGCTTGTCCGTTAGCGCAAAAGCTGCCGGAGCAACAGCCATGCCCGGCCCAGCGGTCCGGCCTGTGCCAGGTTCGCAGTCGCCAGCAGCAGTCAGCATGGCCAGCGGGTCACCACATACGGATGTGCAGTGACGGGACTAGGGACGAGCCACGACAGGGCTTCACGTGTATGGCACCTAGCTTGGGTATGGGATGTGTATGTCGTCCAAGCAGGAAGGAGTGCGTCTTTG…
109722|scaffold_15|+|30565|34447	tr|Q6PH56|Q6PH56_DANRE	61.38	145	55	1	2693	3124	442	586	2e-32	137	Heat shock protein		ATGTGTTGTCCCTACCCTGCTCCCAAGGTGGTGCCGTTCGCGGCTATCGACCAGCGTGACTTCTACACCATGTCAGTTCGTGGCATCACGCACTACCTTGACGGGACTTCCTCCGACTTCGCAAGTAAGCAGGCAACGATTGCTGAGCCCCCTTATGCCGGTTGACGTTGGCTTGTCCGTTAGCGCAAAAGCTGCCGGAGCAACAGCCATGCCCGGCCCAGCGGTCCGGCCTGTGCCAGGTTCGCAGTCGCCAGCAGCAGTCAGCATGGCCAGCGGGTCACCACATACGGATGTGCAGTGACGGGACTAGGGACGAGCCACGACAGGGCTTCACGTGTATGGCACCTAGCTTGGGTATGGGATGTGTATGTCGTCCAAGCAGGAAGGAGTGCGTCTTTG…
80779|scaffold_15|+|1327072|1340977	tr|Q68K27|Q68K27_CHLRE	82.05	78	14	0	5617	5850	514	591	2e-32	142	Intraflagellar transport particle protein 140 OS=Chlamydomonas reinhardtii GN=IFT140 PE=1 SV=1		ATGTGTTGTCCCTACCCTGCTCCCAAGGTGGTGCCGTTCGCGGCTATCGACCAGCGTGACTTCTACACCATGTCAGTTCGTGGCATCACGCACTACCTTGACGGGACTTCCTCCGACTTCGCAAGTAAGCAGGCAACGATTGCTGAGCCCCCTTATGCCGGTTGACGTTGGCTTGTCCGTTAGCGCAAAAGCTGCCGGAGCAACAGCCATGCCCGGCCCAGCGGTCCGGCCTGTGCCAGGTTCGCAGTCGCCAGCAGCAGTCAGCATGGCCAGCGGGTCACCACATACGGATGTGCAGTGACGGGACTAGGGACGAGCCACGACAGGGCTTCACGTGTATGGCACCTAGCTTGGGTATGGGATGTGTATGTCGTCCAAGCAGGAAGGAGTGCGTCTTTG…
78597|scaffold_1|+|47019|77282	sp|Q8TD57|DYH3_HUMAN	37.13	237	138	6	25578	26288	3363	3588	3e-32	143	Dynein heavy chain 7		ATGTGTTGTCCCTACCCTGCTCCCAAGGTGGTGCCGTTCGCGGCTATCGACCAGCGTGACTTCTACACCATGTCAGTTCGTGGCATCACGCACTACCTTGACGGGACTTCCTCCGACTTCGCAAGTAAGCAGGCAACGATTGCTGAGCCCCCTTATGCCGGTTGACGTTGGCTTGTCCGTTAGCGCAAAAGCTGCCGGAGCAACAGCCATGCCCGGCCCAGCGGTCCGGCCTGTGCCAGGTTCGCAGTCGCCAGCAGCAGTCAGCATGGCCAGCGGGTCACCACATACGGATGTGCAGTGACGGGACTAGGGACGAGCCACGACAGGGCTTCACGTGTATGGCACCTAGCTTGGGTATGGGATGTGTATGTCGTCCAAGCAGGAAGGAGTGCGTCTTTG…
80244|scaffold_10|-|1191001|1192851	sp|P27326|H2B_URECA	83.56	73	12	0	221	3	45	117	3e-32	124	Probable histone H2A.1 OS=Arabidopsis thaliana GN=At1g51060 PE=1 SV=1		ATGTGTTGTCCCTACCCTGCTCCCAAGGTGGTGCCGTTCGCGGCTATCGACCAGCGTGACTTCTACACCATGTCAGTTCGTGGCATCACGCACTACCTTGACGGGACTTCCTCCGACTTCGCAAGTAAGCAGGCAACGATTGCTGAGCCCCCTTATGCCGGTTGACGTTGGCTTGTCCGTTAGCGCAAAAGCTGCCGGAGCAACAGCCATGCCCGGCCCAGCGGTCCGGCCTGTGCCAGGTTCGCAGTCGCCAGCAGCAGTCAGCATGGCCAGCGGGTCACCACATACGGATGTGCAGTGACGGGACTAGGGACGAGCCACGACAGGGCTTCACGTGTATGGCACCTAGCTTGGGTATGGGATGTGTATGTCGTCCAAGCAGGAAGGAGTGCGTCTTTG…
80244|scaffold_10|-|1191001|1192851	sp|P30757|H2B_SIPNU	83.56	73	12	0	221	3	45	117	3e-32	124	Probable histone H2A.1 OS=Arabidopsis thaliana GN=At1g51060 PE=1 SV=1		ATGTGTTGTCCCTACCCTGCTCCCAAGGTGGTGCCGTTCGCGGCTATCGACCAGCGTGACTTCTACACCATGTCAGTTCGTGGCATCACGCACTACCTTGACGGGACTTCCTCCGACTTCGCAAGTAAGCAGGCAACGATTGCTGAGCCCCCTTATGCCGGTTGACGTTGGCTTGTCCGTTAGCGCAAAAGCTGCCGGAGCAACAGCCATGCCCGGCCCAGCGGTCCGGCCTGTGCCAGGTTCGCAGTCGCCAGCAGCAGTCAGCATGGCCAGCGGGTCACCACATACGGATGTGCAGTGACGGGACTAGGGACGAGCCACGACAGGGCTTCACGTGTATGGCACCTAGCTTGGGTATGGGATGTGTATGTCGTCCAAGCAGGAAGGAGTGCGTCTTTG…
80244|scaffold_10|-|1191001|1192851	sp|P70696|H2B1A_MOUSE	83.56	73	12	0	221	3	49	121	3e-32	124	Probable histone H2A.1 OS=Arabidopsis thaliana GN=At1g51060 PE=1 SV=1		ATGTGTTGTCCCTACCCTGCTCCCAAGGTGGTGCCGTTCGCGGCTATCGACCAGCGTGACTTCTACACCATGTCAGTTCGTGGCATCACGCACTACCTTGACGGGACTTCCTCCGACTTCGCAAGTAAGCAGGCAACGATTGCTGAGCCCCCTTATGCCGGTTGACGTTGGCTTGTCCGTTAGCGCAAAAGCTGCCGGAGCAACAGCCATGCCCGGCCCAGCGGTCCGGCCTGTGCCAGGTTCGCAGTCGCCAGCAGCAGTCAGCATGGCCAGCGGGTCACCACATACGGATGTGCAGTGACGGGACTAGGGACGAGCCACGACAGGGCTTCACGTGTATGGCACCTAGCTTGGGTATGGGATGTGTATGTCGTCCAAGCAGGAAGGAGTGCGTCTTTG…
58690|scaffold_11|-|490658|502333	sp|Q54JC8|PUR4_DICDI	68.82	93	26	1	10133	10411	1133	1222	3e-32	141	Probable phosphoribosylformylglycinamidine synthase		ATGTGTTGTCCCTACCCTGCTCCCAAGGTGGTGCCGTTCGCGGCTATCGACCAGCGTGACTTCTACACCATGTCAGTTCGTGGCATCACGCACTACCTTGACGGGACTTCCTCCGACTTCGCAAGTAAGCAGGCAACGATTGCTGAGCCCCCTTATGCCGGTTGACGTTGGCTTGTCCGTTAGCGCAAAAGCTGCCGGAGCAACAGCCATGCCCGGCCCAGCGGTCCGGCCTGTGCCAGGTTCGCAGTCGCCAGCAGCAGTCAGCATGGCCAGCGGGTCACCACATACGGATGTGCAGTGACGGGACTAGGGACGAGCCACGACAGGGCTTCACGTGTATGGCACCTAGCTTGGGTATGGGATGTGTATGTCGTCCAAGCAGGAAGGAGTGCGTCTTTG…
104366|scaffold_15|-|601499|614668	tr|Q4WHP9|Q4WHP9_ASPFU	76	50	12	0	11251	11400	483	532	3e-32	84	Heat shock 70 kDa protein 12 OS=Arabidopsis thaliana GN=HSP70-11 PE=1 SV=2		ATGTGTTGTCCCTACCCTGCTCCCAAGGTGGTGCCGTTCGCGGCTATCGACCAGCGTGACTTCTACACCATGTCAGTTCGTGGCATCACGCACTACCTTGACGGGACTTCCTCCGACTTCGCAAGTAAGCAGGCAACGATTGCTGAGCCCCCTTATGCCGGTTGACGTTGGCTTGTCCGTTAGCGCAAAAGCTGCCGGAGCAACAGCCATGCCCGGCCCAGCGGTCCGGCCTGTGCCAGGTTCGCAGTCGCCAGCAGCAGTCAGCATGGCCAGCGGGTCACCACATACGGATGTGCAGTGACGGGACTAGGGACGAGCCACGACAGGGCTTCACGTGTATGGCACCTAGCTTGGGTATGGGATGTGTATGTCGTCCAAGCAGGAAGGAGTGCGTCTTTG…
104366|scaffold_15|-|601499|614668	tr|Q4WHP9|Q4WHP9_ASPFU	58.21	67	28	0	10968	11168	425	491	3e-32	79.7	Heat shock 70 kDa protein 12 OS=Arabidopsis thaliana GN=HSP70-11 PE=1 SV=2		ATGTGTTGTCCCTACCCTGCTCCCAAGGTGGTGCCGTTCGCGGCTATCGACCAGCGTGACTTCTACACCATGTCAGTTCGTGGCATCACGCACTACCTTGACGGGACTTCCTCCGACTTCGCAAGTAAGCAGGCAACGATTGCTGAGCCCCCTTATGCCGGTTGACGTTGGCTTGTCCGTTAGCGCAAAAGCTGCCGGAGCAACAGCCATGCCCGGCCCAGCGGTCCGGCCTGTGCCAGGTTCGCAGTCGCCAGCAGCAGTCAGCATGGCCAGCGGGTCACCACATACGGATGTGCAGTGACGGGACTAGGGACGAGCCACGACAGGGCTTCACGTGTATGGCACCTAGCTTGGGTATGGGATGTGTATGTCGTCCAAGCAGGAAGGAGTGCGTCTTTG…
104366|scaffold_15|-|601499|614668	tr|B0XV51|B0XV51_ASPFC	76	50	12	0	11251	11400	483	532	3e-32	84	Heat shock 70 kDa protein 12 OS=Arabidopsis thaliana GN=HSP70-11 PE=1 SV=2		ATGTGTTGTCCCTACCCTGCTCCCAAGGTGGTGCCGTTCGCGGCTATCGACCAGCGTGACTTCTACACCATGTCAGTTCGTGGCATCACGCACTACCTTGACGGGACTTCCTCCGACTTCGCAAGTAAGCAGGCAACGATTGCTGAGCCCCCTTATGCCGGTTGACGTTGGCTTGTCCGTTAGCGCAAAAGCTGCCGGAGCAACAGCCATGCCCGGCCCAGCGGTCCGGCCTGTGCCAGGTTCGCAGTCGCCAGCAGCAGTCAGCATGGCCAGCGGGTCACCACATACGGATGTGCAGTGACGGGACTAGGGACGAGCCACGACAGGGCTTCACGTGTATGGCACCTAGCTTGGGTATGGGATGTGTATGTCGTCCAAGCAGGAAGGAGTGCGTCTTTG…
104366|scaffold_15|-|601499|614668	tr|B0XV51|B0XV51_ASPFC	58.21	67	28	0	10968	11168	425	491	3e-32	79.7	Heat shock 70 kDa protein 12 OS=Arabidopsis thaliana GN=HSP70-11 PE=1 SV=2		ATGTGTTGTCCCTACCCTGCTCCCAAGGTGGTGCCGTTCGCGGCTATCGACCAGCGTGACTTCTACACCATGTCAGTTCGTGGCATCACGCACTACCTTGACGGGACTTCCTCCGACTTCGCAAGTAAGCAGGCAACGATTGCTGAGCCCCCTTATGCCGGTTGACGTTGGCTTGTCCGTTAGCGCAAAAGCTGCCGGAGCAACAGCCATGCCCGGCCCAGCGGTCCGGCCTGTGCCAGGTTCGCAGTCGCCAGCAGCAGTCAGCATGGCCAGCGGGTCACCACATACGGATGTGCAGTGACGGGACTAGGGACGAGCCACGACAGGGCTTCACGTGTATGGCACCTAGCTTGGGTATGGGATGTGTATGTCGTCCAAGCAGGAAGGAGTGCGTCTTTG…
104366|scaffold_15|-|601499|614668	tr|A1DFN8|A1DFN8_NEOFI	76	50	12	0	11251	11400	483	532	3e-32	84	Heat shock 70 kDa protein 12 OS=Arabidopsis thaliana GN=HSP70-11 PE=1 SV=2		ATGTGTTGTCCCTACCCTGCTCCCAAGGTGGTGCCGTTCGCGGCTATCGACCAGCGTGACTTCTACACCATGTCAGTTCGTGGCATCACGCACTACCTTGACGGGACTTCCTCCGACTTCGCAAGTAAGCAGGCAACGATTGCTGAGCCCCCTTATGCCGGTTGACGTTGGCTTGTCCGTTAGCGCAAAAGCTGCCGGAGCAACAGCCATGCCCGGCCCAGCGGTCCGGCCTGTGCCAGGTTCGCAGTCGCCAGCAGCAGTCAGCATGGCCAGCGGGTCACCACATACGGATGTGCAGTGACGGGACTAGGGACGAGCCACGACAGGGCTTCACGTGTATGGCACCTAGCTTGGGTATGGGATGTGTATGTCGTCCAAGCAGGAAGGAGTGCGTCTTTG…
104366|scaffold_15|-|601499|614668	tr|A1DFN8|A1DFN8_NEOFI	58.21	67	28	0	10968	11168	425	491	3e-32	79.7	Heat shock 70 kDa protein 12 OS=Arabidopsis thaliana GN=HSP70-11 PE=1 SV=2		ATGTGTTGTCCCTACCCTGCTCCCAAGGTGGTGCCGTTCGCGGCTATCGACCAGCGTGACTTCTACACCATGTCAGTTCGTGGCATCACGCACTACCTTGACGGGACTTCCTCCGACTTCGCAAGTAAGCAGGCAACGATTGCTGAGCCCCCTTATGCCGGTTGACGTTGGCTTGTCCGTTAGCGCAAAAGCTGCCGGAGCAACAGCCATGCCCGGCCCAGCGGTCCGGCCTGTGCCAGGTTCGCAGTCGCCAGCAGCAGTCAGCATGGCCAGCGGGTCACCACATACGGATGTGCAGTGACGGGACTAGGGACGAGCCACGACAGGGCTTCACGTGTATGGCACCTAGCTTGGGTATGGGATGTGTATGTCGTCCAAGCAGGAAGGAGTGCGTCTTTG…
104366|scaffold_15|-|601499|614668	sp|P11141|HSP7F_CAEEL	60	115	41	2	7956	8297	105	215	3e-32	139	Heat shock 70 kDa protein 12 OS=Arabidopsis thaliana GN=HSP70-11 PE=1 SV=2		ATGTGTTGTCCCTACCCTGCTCCCAAGGTGGTGCCGTTCGCGGCTATCGACCAGCGTGACTTCTACACCATGTCAGTTCGTGGCATCACGCACTACCTTGACGGGACTTCCTCCGACTTCGCAAGTAAGCAGGCAACGATTGCTGAGCCCCCTTATGCCGGTTGACGTTGGCTTGTCCGTTAGCGCAAAAGCTGCCGGAGCAACAGCCATGCCCGGCCCAGCGGTCCGGCCTGTGCCAGGTTCGCAGTCGCCAGCAGCAGTCAGCATGGCCAGCGGGTCACCACATACGGATGTGCAGTGACGGGACTAGGGACGAGCCACGACAGGGCTTCACGTGTATGGCACCTAGCTTGGGTATGGGATGTGTATGTCGTCCAAGCAGGAAGGAGTGCGTCTTTG…
104366|scaffold_15|-|601499|614668	sp|Q9C7X7|HSP7N_ARATH	63.72	113	40	1	7956	8291	80	192	3e-32	138	Heat shock 70 kDa protein 12 OS=Arabidopsis thaliana GN=HSP70-11 PE=1 SV=2		ATGTGTTGTCCCTACCCTGCTCCCAAGGTGGTGCCGTTCGCGGCTATCGACCAGCGTGACTTCTACACCATGTCAGTTCGTGGCATCACGCACTACCTTGACGGGACTTCCTCCGACTTCGCAAGTAAGCAGGCAACGATTGCTGAGCCCCCTTATGCCGGTTGACGTTGGCTTGTCCGTTAGCGCAAAAGCTGCCGGAGCAACAGCCATGCCCGGCCCAGCGGTCCGGCCTGTGCCAGGTTCGCAGTCGCCAGCAGCAGTCAGCATGGCCAGCGGGTCACCACATACGGATGTGCAGTGACGGGACTAGGGACGAGCCACGACAGGGCTTCACGTGTATGGCACCTAGCTTGGGTATGGGATGTGTATGTCGTCCAAGCAGGAAGGAGTGCGTCTTTG…
104366|scaffold_15|-|601499|614668	tr|D3YW43|D3YW43_MOUSE	79.73	74	15	0	7243	7464	4	77	3e-32	130	Heat shock 70 kDa protein 12 OS=Arabidopsis thaliana GN=HSP70-11 PE=1 SV=2		ATGTGTTGTCCCTACCCTGCTCCCAAGGTGGTGCCGTTCGCGGCTATCGACCAGCGTGACTTCTACACCATGTCAGTTCGTGGCATCACGCACTACCTTGACGGGACTTCCTCCGACTTCGCAAGTAAGCAGGCAACGATTGCTGAGCCCCCTTATGCCGGTTGACGTTGGCTTGTCCGTTAGCGCAAAAGCTGCCGGAGCAACAGCCATGCCCGGCCCAGCGGTCCGGCCTGTGCCAGGTTCGCAGTCGCCAGCAGCAGTCAGCATGGCCAGCGGGTCACCACATACGGATGTGCAGTGACGGGACTAGGGACGAGCCACGACAGGGCTTCACGTGTATGGCACCTAGCTTGGGTATGGGATGTGTATGTCGTCCAAGCAGGAAGGAGTGCGTCTTTG…
109722|scaffold_15|+|30565|34447	tr|B7ZV46|B7ZV46_DANRE	61.38	145	55	1	2693	3124	442	586	3e-32	137	Heat shock protein		ATGTGTTGTCCCTACCCTGCTCCCAAGGTGGTGCCGTTCGCGGCTATCGACCAGCGTGACTTCTACACCATGTCAGTTCGTGGCATCACGCACTACCTTGACGGGACTTCCTCCGACTTCGCAAGTAAGCAGGCAACGATTGCTGAGCCCCCTTATGCCGGTTGACGTTGGCTTGTCCGTTAGCGCAAAAGCTGCCGGAGCAACAGCCATGCCCGGCCCAGCGGTCCGGCCTGTGCCAGGTTCGCAGTCGCCAGCAGCAGTCAGCATGGCCAGCGGGTCACCACATACGGATGTGCAGTGACGGGACTAGGGACGAGCCACGACAGGGCTTCACGTGTATGGCACCTAGCTTGGGTATGGGATGTGTATGTCGTCCAAGCAGGAAGGAGTGCGTCTTTG…
109722|scaffold_15|+|30565|34447	sp|P09435|HSP73_YEAST	54.05	148	67	1	2693	3133	438	585	3e-32	129	Heat shock protein		ATGTGTTGTCCCTACCCTGCTCCCAAGGTGGTGCCGTTCGCGGCTATCGACCAGCGTGACTTCTACACCATGTCAGTTCGTGGCATCACGCACTACCTTGACGGGACTTCCTCCGACTTCGCAAGTAAGCAGGCAACGATTGCTGAGCCCCCTTATGCCGGTTGACGTTGGCTTGTCCGTTAGCGCAAAAGCTGCCGGAGCAACAGCCATGCCCGGCCCAGCGGTCCGGCCTGTGCCAGGTTCGCAGTCGCCAGCAGCAGTCAGCATGGCCAGCGGGTCACCACATACGGATGTGCAGTGACGGGACTAGGGACGAGCCACGACAGGGCTTCACGTGTATGGCACCTAGCTTGGGTATGGGATGTGTATGTCGTCCAAGCAGGAAGGAGTGCGTCTTTG…
109722|scaffold_15|+|30565|34447	sp|P09435|HSP73_YEAST	40	30	18	0	3249	3338	580	609	3e-32	32	Heat shock protein		ATGTGTTGTCCCTACCCTGCTCCCAAGGTGGTGCCGTTCGCGGCTATCGACCAGCGTGACTTCTACACCATGTCAGTTCGTGGCATCACGCACTACCTTGACGGGACTTCCTCCGACTTCGCAAGTAAGCAGGCAACGATTGCTGAGCCCCCTTATGCCGGTTGACGTTGGCTTGTCCGTTAGCGCAAAAGCTGCCGGAGCAACAGCCATGCCCGGCCCAGCGGTCCGGCCTGTGCCAGGTTCGCAGTCGCCAGCAGCAGTCAGCATGGCCAGCGGGTCACCACATACGGATGTGCAGTGACGGGACTAGGGACGAGCCACGACAGGGCTTCACGTGTATGGCACCTAGCTTGGGTATGGGATGTGTATGTCGTCCAAGCAGGAAGGAGTGCGTCTTTG…
109722|scaffold_15|+|30565|34447	sp|Q99170|GRP78_YARLI	61.9	147	54	1	2693	3127	470	616	3e-32	137	Heat shock protein		ATGTGTTGTCCCTACCCTGCTCCCAAGGTGGTGCCGTTCGCGGCTATCGACCAGCGTGACTTCTACACCATGTCAGTTCGTGGCATCACGCACTACCTTGACGGGACTTCCTCCGACTTCGCAAGTAAGCAGGCAACGATTGCTGAGCCCCCTTATGCCGGTTGACGTTGGCTTGTCCGTTAGCGCAAAAGCTGCCGGAGCAACAGCCATGCCCGGCCCAGCGGTCCGGCCTGTGCCAGGTTCGCAGTCGCCAGCAGCAGTCAGCATGGCCAGCGGGTCACCACATACGGATGTGCAGTGACGGGACTAGGGACGAGCCACGACAGGGCTTCACGTGTATGGCACCTAGCTTGGGTATGGGATGTGTATGTCGTCCAAGCAGGAAGGAGTGCGTCTTTG…
109722|scaffold_15|+|30565|34447	sp|P55063|HS71L_RAT	62.76	145	53	1	2693	3124	442	586	3e-32	137	Heat shock protein		ATGTGTTGTCCCTACCCTGCTCCCAAGGTGGTGCCGTTCGCGGCTATCGACCAGCGTGACTTCTACACCATGTCAGTTCGTGGCATCACGCACTACCTTGACGGGACTTCCTCCGACTTCGCAAGTAAGCAGGCAACGATTGCTGAGCCCCCTTATGCCGGTTGACGTTGGCTTGTCCGTTAGCGCAAAAGCTGCCGGAGCAACAGCCATGCCCGGCCCAGCGGTCCGGCCTGTGCCAGGTTCGCAGTCGCCAGCAGCAGTCAGCATGGCCAGCGGGTCACCACATACGGATGTGCAGTGACGGGACTAGGGACGAGCCACGACAGGGCTTCACGTGTATGGCACCTAGCTTGGGTATGGGATGTGTATGTCGTCCAAGCAGGAAGGAGTGCGTCTTTG…
109722|scaffold_15|+|30565|34447	tr|O45246|O45246_CAEEL	50.98	153	74	1	2690	3148	440	591	3e-32	136	Heat shock protein		ATGTGTTGTCCCTACCCTGCTCCCAAGGTGGTGCCGTTCGCGGCTATCGACCAGCGTGACTTCTACACCATGTCAGTTCGTGGCATCACGCACTACCTTGACGGGACTTCCTCCGACTTCGCAAGTAAGCAGGCAACGATTGCTGAGCCCCCTTATGCCGGTTGACGTTGGCTTGTCCGTTAGCGCAAAAGCTGCCGGAGCAACAGCCATGCCCGGCCCAGCGGTCCGGCCTGTGCCAGGTTCGCAGTCGCCAGCAGCAGTCAGCATGGCCAGCGGGTCACCACATACGGATGTGCAGTGACGGGACTAGGGACGAGCCACGACAGGGCTTCACGTGTATGGCACCTAGCTTGGGTATGGGATGTGTATGTCGTCCAAGCAGGAAGGAGTGCGTCTTTG…
74529|scaffold_17|+|1682842|1689346	sp|Q65XK0|ILV5_ORYSJ	59.72	144	46	1	75	506	56	187	3e-32	137	Ketol-acid reductoisomerase		ATGTGTTGTCCCTACCCTGCTCCCAAGGTGGTGCCGTTCGCGGCTATCGACCAGCGTGACTTCTACACCATGTCAGTTCGTGGCATCACGCACTACCTTGACGGGACTTCCTCCGACTTCGCAAGTAAGCAGGCAACGATTGCTGAGCCCCCTTATGCCGGTTGACGTTGGCTTGTCCGTTAGCGCAAAAGCTGCCGGAGCAACAGCCATGCCCGGCCCAGCGGTCCGGCCTGTGCCAGGTTCGCAGTCGCCAGCAGCAGTCAGCATGGCCAGCGGGTCACCACATACGGATGTGCAGTGACGGGACTAGGGACGAGCCACGACAGGGCTTCACGTGTATGGCACCTAGCTTGGGTATGGGATGTGTATGTCGTCCAAGCAGGAAGGAGTGCGTCTTTG…
74529|scaffold_17|+|1682842|1689346	sp|Q65XK0|ILV5_ORYSJ	71.59	88	25	0	5186	5449	459	546	3e-32	137	Ketol-acid reductoisomerase		ATGTGTTGTCCCTACCCTGCTCCCAAGGTGGTGCCGTTCGCGGCTATCGACCAGCGTGACTTCTACACCATGTCAGTTCGTGGCATCACGCACTACCTTGACGGGACTTCCTCCGACTTCGCAAGTAAGCAGGCAACGATTGCTGAGCCCCCTTATGCCGGTTGACGTTGGCTTGTCCGTTAGCGCAAAAGCTGCCGGAGCAACAGCCATGCCCGGCCCAGCGGTCCGGCCTGTGCCAGGTTCGCAGTCGCCAGCAGCAGTCAGCATGGCCAGCGGGTCACCACATACGGATGTGCAGTGACGGGACTAGGGACGAGCCACGACAGGGCTTCACGTGTATGGCACCTAGCTTGGGTATGGGATGTGTATGTCGTCCAAGCAGGAAGGAGTGCGTCTTTG…
78763|scaffold_1|+|2339921|2346204	tr|O44959|O44959_CAEEL	52.14	117	56	0	2522	2872	183	299	4e-32	136	Serine/threonine-protein kinase rio1 OS=Dictyostelium discoideum GN=rio1 PE=3 SV=1		ATGTGTTGTCCCTACCCTGCTCCCAAGGTGGTGCCGTTCGCGGCTATCGACCAGCGTGACTTCTACACCATGTCAGTTCGTGGCATCACGCACTACCTTGACGGGACTTCCTCCGACTTCGCAAGTAAGCAGGCAACGATTGCTGAGCCCCCTTATGCCGGTTGACGTTGGCTTGTCCGTTAGCGCAAAAGCTGCCGGAGCAACAGCCATGCCCGGCCCAGCGGTCCGGCCTGTGCCAGGTTCGCAGTCGCCAGCAGCAGTCAGCATGGCCAGCGGGTCACCACATACGGATGTGCAGTGACGGGACTAGGGACGAGCCACGACAGGGCTTCACGTGTATGGCACCTAGCTTGGGTATGGGATGTGTATGTCGTCCAAGCAGGAAGGAGTGCGTCTTTG…
80244|scaffold_10|-|1191001|1192851	sp|P04255|H2B1_CAEEL	80.82	73	14	0	221	3	44	116	4e-32	124	Probable histone H2A.1 OS=Arabidopsis thaliana GN=At1g51060 PE=1 SV=1		ATGTGTTGTCCCTACCCTGCTCCCAAGGTGGTGCCGTTCGCGGCTATCGACCAGCGTGACTTCTACACCATGTCAGTTCGTGGCATCACGCACTACCTTGACGGGACTTCCTCCGACTTCGCAAGTAAGCAGGCAACGATTGCTGAGCCCCCTTATGCCGGTTGACGTTGGCTTGTCCGTTAGCGCAAAAGCTGCCGGAGCAACAGCCATGCCCGGCCCAGCGGTCCGGCCTGTGCCAGGTTCGCAGTCGCCAGCAGCAGTCAGCATGGCCAGCGGGTCACCACATACGGATGTGCAGTGACGGGACTAGGGACGAGCCACGACAGGGCTTCACGTGTATGGCACCTAGCTTGGGTATGGGATGTGTATGTCGTCCAAGCAGGAAGGAGTGCGTCTTTG…
80244|scaffold_10|-|1191001|1192851	sp|P48557|H2B_HOLTU	82.19	73	13	0	221	3	45	117	4e-32	124	Probable histone H2A.1 OS=Arabidopsis thaliana GN=At1g51060 PE=1 SV=1		ATGTGTTGTCCCTACCCTGCTCCCAAGGTGGTGCCGTTCGCGGCTATCGACCAGCGTGACTTCTACACCATGTCAGTTCGTGGCATCACGCACTACCTTGACGGGACTTCCTCCGACTTCGCAAGTAAGCAGGCAACGATTGCTGAGCCCCCTTATGCCGGTTGACGTTGGCTTGTCCGTTAGCGCAAAAGCTGCCGGAGCAACAGCCATGCCCGGCCCAGCGGTCCGGCCTGTGCCAGGTTCGCAGTCGCCAGCAGCAGTCAGCATGGCCAGCGGGTCACCACATACGGATGTGCAGTGACGGGACTAGGGACGAGCCACGACAGGGCTTCACGTGTATGGCACCTAGCTTGGGTATGGGATGTGTATGTCGTCCAAGCAGGAAGGAGTGCGTCTTTG…
80244|scaffold_10|-|1191001|1192851	sp|Q27894|H2B2_CAEEL	80.82	73	14	0	221	3	45	117	4e-32	124	Probable histone H2A.1 OS=Arabidopsis thaliana GN=At1g51060 PE=1 SV=1		ATGTGTTGTCCCTACCCTGCTCCCAAGGTGGTGCCGTTCGCGGCTATCGACCAGCGTGACTTCTACACCATGTCAGTTCGTGGCATCACGCACTACCTTGACGGGACTTCCTCCGACTTCGCAAGTAAGCAGGCAACGATTGCTGAGCCCCCTTATGCCGGTTGACGTTGGCTTGTCCGTTAGCGCAAAAGCTGCCGGAGCAACAGCCATGCCCGGCCCAGCGGTCCGGCCTGTGCCAGGTTCGCAGTCGCCAGCAGCAGTCAGCATGGCCAGCGGGTCACCACATACGGATGTGCAGTGACGGGACTAGGGACGAGCCACGACAGGGCTTCACGTGTATGGCACCTAGCTTGGGTATGGGATGTGTATGTCGTCCAAGCAGGAAGGAGTGCGTCTTTG…
80244|scaffold_10|-|1191001|1192851	sp|Q00729|H2B1A_RAT	83.56	73	12	0	221	3	49	121	4e-32	124	Probable histone H2A.1 OS=Arabidopsis thaliana GN=At1g51060 PE=1 SV=1		ATGTGTTGTCCCTACCCTGCTCCCAAGGTGGTGCCGTTCGCGGCTATCGACCAGCGTGACTTCTACACCATGTCAGTTCGTGGCATCACGCACTACCTTGACGGGACTTCCTCCGACTTCGCAAGTAAGCAGGCAACGATTGCTGAGCCCCCTTATGCCGGTTGACGTTGGCTTGTCCGTTAGCGCAAAAGCTGCCGGAGCAACAGCCATGCCCGGCCCAGCGGTCCGGCCTGTGCCAGGTTCGCAGTCGCCAGCAGCAGTCAGCATGGCCAGCGGGTCACCACATACGGATGTGCAGTGACGGGACTAGGGACGAGCCACGACAGGGCTTCACGTGTATGGCACCTAGCTTGGGTATGGGATGTGTATGTCGTCCAAGCAGGAAGGAGTGCGTCTTTG…
84558|scaffold_100|-|142191|148199	tr|Q9FYR6|Q9FYR6_ARATH	78.69	61	13	0	255	437	94	154	4e-32	103	At5g52520 OS=Arabidopsis thaliana GN=OVA6 PE=2 SV=1		ATGTGTTGTCCCTACCCTGCTCCCAAGGTGGTGCCGTTCGCGGCTATCGACCAGCGTGACTTCTACACCATGTCAGTTCGTGGCATCACGCACTACCTTGACGGGACTTCCTCCGACTTCGCAAGTAAGCAGGCAACGATTGCTGAGCCCCCTTATGCCGGTTGACGTTGGCTTGTCCGTTAGCGCAAAAGCTGCCGGAGCAACAGCCATGCCCGGCCCAGCGGTCCGGCCTGTGCCAGGTTCGCAGTCGCCAGCAGCAGTCAGCATGGCCAGCGGGTCACCACATACGGATGTGCAGTGACGGGACTAGGGACGAGCCACGACAGGGCTTCACGTGTATGGCACCTAGCTTGGGTATGGGATGTGTATGTCGTCCAAGCAGGAAGGAGTGCGTCTTTG…
84558|scaffold_100|-|142191|148199	tr|Q9FYR6|Q9FYR6_ARATH	78.12	32	7	0	37	132	63	94	4e-32	58.9	At5g52520 OS=Arabidopsis thaliana GN=OVA6 PE=2 SV=1		ATGTGTTGTCCCTACCCTGCTCCCAAGGTGGTGCCGTTCGCGGCTATCGACCAGCGTGACTTCTACACCATGTCAGTTCGTGGCATCACGCACTACCTTGACGGGACTTCCTCCGACTTCGCAAGTAAGCAGGCAACGATTGCTGAGCCCCCTTATGCCGGTTGACGTTGGCTTGTCCGTTAGCGCAAAAGCTGCCGGAGCAACAGCCATGCCCGGCCCAGCGGTCCGGCCTGTGCCAGGTTCGCAGTCGCCAGCAGCAGTCAGCATGGCCAGCGGGTCACCACATACGGATGTGCAGTGACGGGACTAGGGACGAGCCACGACAGGGCTTCACGTGTATGGCACCTAGCTTGGGTATGGGATGTGTATGTCGTCCAAGCAGGAAGGAGTGCGTCTTTG…
104366|scaffold_15|-|601499|614668	tr|A1CEK9|A1CEK9_ASPCL	76	50	12	0	11251	11400	484	533	4e-32	83.6	Heat shock 70 kDa protein 12 OS=Arabidopsis thaliana GN=HSP70-11 PE=1 SV=2		ATGTGTTGTCCCTACCCTGCTCCCAAGGTGGTGCCGTTCGCGGCTATCGACCAGCGTGACTTCTACACCATGTCAGTTCGTGGCATCACGCACTACCTTGACGGGACTTCCTCCGACTTCGCAAGTAAGCAGGCAACGATTGCTGAGCCCCCTTATGCCGGTTGACGTTGGCTTGTCCGTTAGCGCAAAAGCTGCCGGAGCAACAGCCATGCCCGGCCCAGCGGTCCGGCCTGTGCCAGGTTCGCAGTCGCCAGCAGCAGTCAGCATGGCCAGCGGGTCACCACATACGGATGTGCAGTGACGGGACTAGGGACGAGCCACGACAGGGCTTCACGTGTATGGCACCTAGCTTGGGTATGGGATGTGTATGTCGTCCAAGCAGGAAGGAGTGCGTCTTTG…
104366|scaffold_15|-|601499|614668	tr|A1CEK9|A1CEK9_ASPCL	58.21	67	28	0	10968	11168	426	492	4e-32	79.7	Heat shock 70 kDa protein 12 OS=Arabidopsis thaliana GN=HSP70-11 PE=1 SV=2		ATGTGTTGTCCCTACCCTGCTCCCAAGGTGGTGCCGTTCGCGGCTATCGACCAGCGTGACTTCTACACCATGTCAGTTCGTGGCATCACGCACTACCTTGACGGGACTTCCTCCGACTTCGCAAGTAAGCAGGCAACGATTGCTGAGCCCCCTTATGCCGGTTGACGTTGGCTTGTCCGTTAGCGCAAAAGCTGCCGGAGCAACAGCCATGCCCGGCCCAGCGGTCCGGCCTGTGCCAGGTTCGCAGTCGCCAGCAGCAGTCAGCATGGCCAGCGGGTCACCACATACGGATGTGCAGTGACGGGACTAGGGACGAGCCACGACAGGGCTTCACGTGTATGGCACCTAGCTTGGGTATGGGATGTGTATGTCGTCCAAGCAGGAAGGAGTGCGTCTTTG…
104366|scaffold_15|-|601499|614668	tr|Q7SZD3|Q7SZD3_DANRE	72.55	51	14	0	11251	11403	462	512	4e-32	84	Heat shock 70 kDa protein 12 OS=Arabidopsis thaliana GN=HSP70-11 PE=1 SV=2		ATGTGTTGTCCCTACCCTGCTCCCAAGGTGGTGCCGTTCGCGGCTATCGACCAGCGTGACTTCTACACCATGTCAGTTCGTGGCATCACGCACTACCTTGACGGGACTTCCTCCGACTTCGCAAGTAAGCAGGCAACGATTGCTGAGCCCCCTTATGCCGGTTGACGTTGGCTTGTCCGTTAGCGCAAAAGCTGCCGGAGCAACAGCCATGCCCGGCCCAGCGGTCCGGCCTGTGCCAGGTTCGCAGTCGCCAGCAGCAGTCAGCATGGCCAGCGGGTCACCACATACGGATGTGCAGTGACGGGACTAGGGACGAGCCACGACAGGGCTTCACGTGTATGGCACCTAGCTTGGGTATGGGATGTGTATGTCGTCCAAGCAGGAAGGAGTGCGTCTTTG…
104366|scaffold_15|-|601499|614668	tr|Q7SZD3|Q7SZD3_DANRE	60	60	24	0	10968	11147	404	463	4e-32	79.3	Heat shock 70 kDa protein 12 OS=Arabidopsis thaliana GN=HSP70-11 PE=1 SV=2		ATGTGTTGTCCCTACCCTGCTCCCAAGGTGGTGCCGTTCGCGGCTATCGACCAGCGTGACTTCTACACCATGTCAGTTCGTGGCATCACGCACTACCTTGACGGGACTTCCTCCGACTTCGCAAGTAAGCAGGCAACGATTGCTGAGCCCCCTTATGCCGGTTGACGTTGGCTTGTCCGTTAGCGCAAAAGCTGCCGGAGCAACAGCCATGCCCGGCCCAGCGGTCCGGCCTGTGCCAGGTTCGCAGTCGCCAGCAGCAGTCAGCATGGCCAGCGGGTCACCACATACGGATGTGCAGTGACGGGACTAGGGACGAGCCACGACAGGGCTTCACGTGTATGGCACCTAGCTTGGGTATGGGATGTGTATGTCGTCCAAGCAGGAAGGAGTGCGTCTTTG…
104417|scaffold_15|-|1170668|1175272	tr|Q9VHJ8|Q9VHJ8_DROME	45.06	162	87	2	891	1370	81	242	4e-32	135	Succinyl-CoA ligase [ADP-forming] subunit beta		ATGTGTTGTCCCTACCCTGCTCCCAAGGTGGTGCCGTTCGCGGCTATCGACCAGCGTGACTTCTACACCATGTCAGTTCGTGGCATCACGCACTACCTTGACGGGACTTCCTCCGACTTCGCAAGTAAGCAGGCAACGATTGCTGAGCCCCCTTATGCCGGTTGACGTTGGCTTGTCCGTTAGCGCAAAAGCTGCCGGAGCAACAGCCATGCCCGGCCCAGCGGTCCGGCCTGTGCCAGGTTCGCAGTCGCCAGCAGCAGTCAGCATGGCCAGCGGGTCACCACATACGGATGTGCAGTGACGGGACTAGGGACGAGCCACGACAGGGCTTCACGTGTATGGCACCTAGCTTGGGTATGGGATGTGTATGTCGTCCAAGCAGGAAGGAGTGCGTCTTTG…
104417|scaffold_15|-|1170668|1175272	tr|Q95U38|Q95U38_DROME	45.06	162	87	2	891	1370	81	242	4e-32	135	Succinyl-CoA ligase [ADP-forming] subunit beta		ATGTGTTGTCCCTACCCTGCTCCCAAGGTGGTGCCGTTCGCGGCTATCGACCAGCGTGACTTCTACACCATGTCAGTTCGTGGCATCACGCACTACCTTGACGGGACTTCCTCCGACTTCGCAAGTAAGCAGGCAACGATTGCTGAGCCCCCTTATGCCGGTTGACGTTGGCTTGTCCGTTAGCGCAAAAGCTGCCGGAGCAACAGCCATGCCCGGCCCAGCGGTCCGGCCTGTGCCAGGTTCGCAGTCGCCAGCAGCAGTCAGCATGGCCAGCGGGTCACCACATACGGATGTGCAGTGACGGGACTAGGGACGAGCCACGACAGGGCTTCACGTGTATGGCACCTAGCTTGGGTATGGGATGTGTATGTCGTCCAAGCAGGAAGGAGTGCGTCTTTG…
104417|scaffold_15|-|1170668|1175272	sp|Q9Z2I9|SUCB1_MOUSE	44.44	162	88	2	891	1370	96	257	4e-32	135	Succinyl-CoA ligase [ADP-forming] subunit beta		ATGTGTTGTCCCTACCCTGCTCCCAAGGTGGTGCCGTTCGCGGCTATCGACCAGCGTGACTTCTACACCATGTCAGTTCGTGGCATCACGCACTACCTTGACGGGACTTCCTCCGACTTCGCAAGTAAGCAGGCAACGATTGCTGAGCCCCCTTATGCCGGTTGACGTTGGCTTGTCCGTTAGCGCAAAAGCTGCCGGAGCAACAGCCATGCCCGGCCCAGCGGTCCGGCCTGTGCCAGGTTCGCAGTCGCCAGCAGCAGTCAGCATGGCCAGCGGGTCACCACATACGGATGTGCAGTGACGGGACTAGGGACGAGCCACGACAGGGCTTCACGTGTATGGCACCTAGCTTGGGTATGGGATGTGTATGTCGTCCAAGCAGGAAGGAGTGCGTCTTTG…
78597|scaffold_1|+|47019|77282	tr|E9Q8T7|E9Q8T7_MOUSE	36.29	237	139	5	25578	26288	3500	3724	5e-32	142	Dynein heavy chain 7		ATGTGTTGTCCCTACCCTGCTCCCAAGGTGGTGCCGTTCGCGGCTATCGACCAGCGTGACTTCTACACCATGTCAGTTCGTGGCATCACGCACTACCTTGACGGGACTTCCTCCGACTTCGCAAGTAAGCAGGCAACGATTGCTGAGCCCCCTTATGCCGGTTGACGTTGGCTTGTCCGTTAGCGCAAAAGCTGCCGGAGCAACAGCCATGCCCGGCCCAGCGGTCCGGCCTGTGCCAGGTTCGCAGTCGCCAGCAGCAGTCAGCATGGCCAGCGGGTCACCACATACGGATGTGCAGTGACGGGACTAGGGACGAGCCACGACAGGGCTTCACGTGTATGGCACCTAGCTTGGGTATGGGATGTGTATGTCGTCCAAGCAGGAAGGAGTGCGTCTTTG…
104366|scaffold_15|-|601499|614668	tr|Q0CJU4|Q0CJU4_ASPTN	78	50	11	0	11251	11400	483	532	5e-32	84.7	Heat shock 70 kDa protein 12 OS=Arabidopsis thaliana GN=HSP70-11 PE=1 SV=2		ATGTGTTGTCCCTACCCTGCTCCCAAGGTGGTGCCGTTCGCGGCTATCGACCAGCGTGACTTCTACACCATGTCAGTTCGTGGCATCACGCACTACCTTGACGGGACTTCCTCCGACTTCGCAAGTAAGCAGGCAACGATTGCTGAGCCCCCTTATGCCGGTTGACGTTGGCTTGTCCGTTAGCGCAAAAGCTGCCGGAGCAACAGCCATGCCCGGCCCAGCGGTCCGGCCTGTGCCAGGTTCGCAGTCGCCAGCAGCAGTCAGCATGGCCAGCGGGTCACCACATACGGATGTGCAGTGACGGGACTAGGGACGAGCCACGACAGGGCTTCACGTGTATGGCACCTAGCTTGGGTATGGGATGTGTATGTCGTCCAAGCAGGAAGGAGTGCGTCTTTG…
104366|scaffold_15|-|601499|614668	tr|Q0CJU4|Q0CJU4_ASPTN	55.22	67	30	0	10968	11168	425	491	5e-32	78.2	Heat shock 70 kDa protein 12 OS=Arabidopsis thaliana GN=HSP70-11 PE=1 SV=2		ATGTGTTGTCCCTACCCTGCTCCCAAGGTGGTGCCGTTCGCGGCTATCGACCAGCGTGACTTCTACACCATGTCAGTTCGTGGCATCACGCACTACCTTGACGGGACTTCCTCCGACTTCGCAAGTAAGCAGGCAACGATTGCTGAGCCCCCTTATGCCGGTTGACGTTGGCTTGTCCGTTAGCGCAAAAGCTGCCGGAGCAACAGCCATGCCCGGCCCAGCGGTCCGGCCTGTGCCAGGTTCGCAGTCGCCAGCAGCAGTCAGCATGGCCAGCGGGTCACCACATACGGATGTGCAGTGACGGGACTAGGGACGAGCCACGACAGGGCTTCACGTGTATGGCACCTAGCTTGGGTATGGGATGTGTATGTCGTCCAAGCAGGAAGGAGTGCGTCTTTG…
109722|scaffold_15|+|30565|34447	sp|P22953|HSP7A_ARATH	56.55	145	62	1	2693	3124	446	590	5e-32	136	Heat shock protein		ATGTGTTGTCCCTACCCTGCTCCCAAGGTGGTGCCGTTCGCGGCTATCGACCAGCGTGACTTCTACACCATGTCAGTTCGTGGCATCACGCACTACCTTGACGGGACTTCCTCCGACTTCGCAAGTAAGCAGGCAACGATTGCTGAGCCCCCTTATGCCGGTTGACGTTGGCTTGTCCGTTAGCGCAAAAGCTGCCGGAGCAACAGCCATGCCCGGCCCAGCGGTCCGGCCTGTGCCAGGTTCGCAGTCGCCAGCAGCAGTCAGCATGGCCAGCGGGTCACCACATACGGATGTGCAGTGACGGGACTAGGGACGAGCCACGACAGGGCTTCACGTGTATGGCACCTAGCTTGGGTATGGGATGTGTATGTCGTCCAAGCAGGAAGGAGTGCGTCTTTG…
109722|scaffold_15|+|30565|34447	sp|P32589|HSP7F_YEAST	35.5	169	99	4	571	1059	81	245	5e-32	97.8	Heat shock protein		ATGTGTTGTCCCTACCCTGCTCCCAAGGTGGTGCCGTTCGCGGCTATCGACCAGCGTGACTTCTACACCATGTCAGTTCGTGGCATCACGCACTACCTTGACGGGACTTCCTCCGACTTCGCAAGTAAGCAGGCAACGATTGCTGAGCCCCCTTATGCCGGTTGACGTTGGCTTGTCCGTTAGCGCAAAAGCTGCCGGAGCAACAGCCATGCCCGGCCCAGCGGTCCGGCCTGTGCCAGGTTCGCAGTCGCCAGCAGCAGTCAGCATGGCCAGCGGGTCACCACATACGGATGTGCAGTGACGGGACTAGGGACGAGCCACGACAGGGCTTCACGTGTATGGCACCTAGCTTGGGTATGGGATGTGTATGTCGTCCAAGCAGGAAGGAGTGCGTCTTTG…
109722|scaffold_15|+|30565|34447	sp|P32589|HSP7F_YEAST	39.73	73	44	0	255	473	1	73	5e-32	63.2	Heat shock protein		ATGTGTTGTCCCTACCCTGCTCCCAAGGTGGTGCCGTTCGCGGCTATCGACCAGCGTGACTTCTACACCATGTCAGTTCGTGGCATCACGCACTACCTTGACGGGACTTCCTCCGACTTCGCAAGTAAGCAGGCAACGATTGCTGAGCCCCCTTATGCCGGTTGACGTTGGCTTGTCCGTTAGCGCAAAAGCTGCCGGAGCAACAGCCATGCCCGGCCCAGCGGTCCGGCCTGTGCCAGGTTCGCAGTCGCCAGCAGCAGTCAGCATGGCCAGCGGGTCACCACATACGGATGTGCAGTGACGGGACTAGGGACGAGCCACGACAGGGCTTCACGTGTATGGCACCTAGCTTGGGTATGGGATGTGTATGTCGTCCAAGCAGGAAGGAGTGCGTCTTTG…
78597|scaffold_1|+|47019|77282	sp|Q91XQ0|DYH8_MOUSE	40	160	91	2	26758	27228	4232	4389	6e-32	142	Dynein heavy chain 7		ATGTGTTGTCCCTACCCTGCTCCCAAGGTGGTGCCGTTCGCGGCTATCGACCAGCGTGACTTCTACACCATGTCAGTTCGTGGCATCACGCACTACCTTGACGGGACTTCCTCCGACTTCGCAAGTAAGCAGGCAACGATTGCTGAGCCCCCTTATGCCGGTTGACGTTGGCTTGTCCGTTAGCGCAAAAGCTGCCGGAGCAACAGCCATGCCCGGCCCAGCGGTCCGGCCTGTGCCAGGTTCGCAGTCGCCAGCAGCAGTCAGCATGGCCAGCGGGTCACCACATACGGATGTGCAGTGACGGGACTAGGGACGAGCCACGACAGGGCTTCACGTGTATGGCACCTAGCTTGGGTATGGGATGTGTATGTCGTCCAAGCAGGAAGGAGTGCGTCTTTG…
104366|scaffold_15|-|601499|614668	sp|Q8H1B3|HSP7M_ARATH	76	50	12	0	11254	11403	487	536	6e-32	82	Heat shock 70 kDa protein 12 OS=Arabidopsis thaliana GN=HSP70-11 PE=1 SV=2		ATGTGTTGTCCCTACCCTGCTCCCAAGGTGGTGCCGTTCGCGGCTATCGACCAGCGTGACTTCTACACCATGTCAGTTCGTGGCATCACGCACTACCTTGACGGGACTTCCTCCGACTTCGCAAGTAAGCAGGCAACGATTGCTGAGCCCCCTTATGCCGGTTGACGTTGGCTTGTCCGTTAGCGCAAAAGCTGCCGGAGCAACAGCCATGCCCGGCCCAGCGGTCCGGCCTGTGCCAGGTTCGCAGTCGCCAGCAGCAGTCAGCATGGCCAGCGGGTCACCACATACGGATGTGCAGTGACGGGACTAGGGACGAGCCACGACAGGGCTTCACGTGTATGGCACCTAGCTTGGGTATGGGATGTGTATGTCGTCCAAGCAGGAAGGAGTGCGTCTTTG…
104366|scaffold_15|-|601499|614668	sp|Q8H1B3|HSP7M_ARATH	64.41	59	21	0	10971	11147	429	487	6e-32	80.5	Heat shock 70 kDa protein 12 OS=Arabidopsis thaliana GN=HSP70-11 PE=1 SV=2		ATGTGTTGTCCCTACCCTGCTCCCAAGGTGGTGCCGTTCGCGGCTATCGACCAGCGTGACTTCTACACCATGTCAGTTCGTGGCATCACGCACTACCTTGACGGGACTTCCTCCGACTTCGCAAGTAAGCAGGCAACGATTGCTGAGCCCCCTTATGCCGGTTGACGTTGGCTTGTCCGTTAGCGCAAAAGCTGCCGGAGCAACAGCCATGCCCGGCCCAGCGGTCCGGCCTGTGCCAGGTTCGCAGTCGCCAGCAGCAGTCAGCATGGCCAGCGGGTCACCACATACGGATGTGCAGTGACGGGACTAGGGACGAGCCACGACAGGGCTTCACGTGTATGGCACCTAGCTTGGGTATGGGATGTGTATGTCGTCCAAGCAGGAAGGAGTGCGTCTTTG…
104366|scaffold_15|-|601499|614668	tr|Q3U7T8|Q3U7T8_MOUSE	72.55	51	14	0	11251	11403	465	515	6e-32	84	Heat shock 70 kDa protein 12 OS=Arabidopsis thaliana GN=HSP70-11 PE=1 SV=2		ATGTGTTGTCCCTACCCTGCTCCCAAGGTGGTGCCGTTCGCGGCTATCGACCAGCGTGACTTCTACACCATGTCAGTTCGTGGCATCACGCACTACCTTGACGGGACTTCCTCCGACTTCGCAAGTAAGCAGGCAACGATTGCTGAGCCCCCTTATGCCGGTTGACGTTGGCTTGTCCGTTAGCGCAAAAGCTGCCGGAGCAACAGCCATGCCCGGCCCAGCGGTCCGGCCTGTGCCAGGTTCGCAGTCGCCAGCAGCAGTCAGCATGGCCAGCGGGTCACCACATACGGATGTGCAGTGACGGGACTAGGGACGAGCCACGACAGGGCTTCACGTGTATGGCACCTAGCTTGGGTATGGGATGTGTATGTCGTCCAAGCAGGAAGGAGTGCGTCTTTG…
104366|scaffold_15|-|601499|614668	tr|Q3U7T8|Q3U7T8_MOUSE	58.33	60	25	0	10968	11147	407	466	6e-32	78.6	Heat shock 70 kDa protein 12 OS=Arabidopsis thaliana GN=HSP70-11 PE=1 SV=2		ATGTGTTGTCCCTACCCTGCTCCCAAGGTGGTGCCGTTCGCGGCTATCGACCAGCGTGACTTCTACACCATGTCAGTTCGTGGCATCACGCACTACCTTGACGGGACTTCCTCCGACTTCGCAAGTAAGCAGGCAACGATTGCTGAGCCCCCTTATGCCGGTTGACGTTGGCTTGTCCGTTAGCGCAAAAGCTGCCGGAGCAACAGCCATGCCCGGCCCAGCGGTCCGGCCTGTGCCAGGTTCGCAGTCGCCAGCAGCAGTCAGCATGGCCAGCGGGTCACCACATACGGATGTGCAGTGACGGGACTAGGGACGAGCCACGACAGGGCTTCACGTGTATGGCACCTAGCTTGGGTATGGGATGTGTATGTCGTCCAAGCAGGAAGGAGTGCGTCTTTG…
104366|scaffold_15|-|601499|614668	tr|G3I8R9|G3I8R9_CRIGR	72.55	51	14	0	11251	11403	464	514	6e-32	84	Heat shock 70 kDa protein 12 OS=Arabidopsis thaliana GN=HSP70-11 PE=1 SV=2		ATGTGTTGTCCCTACCCTGCTCCCAAGGTGGTGCCGTTCGCGGCTATCGACCAGCGTGACTTCTACACCATGTCAGTTCGTGGCATCACGCACTACCTTGACGGGACTTCCTCCGACTTCGCAAGTAAGCAGGCAACGATTGCTGAGCCCCCTTATGCCGGTTGACGTTGGCTTGTCCGTTAGCGCAAAAGCTGCCGGAGCAACAGCCATGCCCGGCCCAGCGGTCCGGCCTGTGCCAGGTTCGCAGTCGCCAGCAGCAGTCAGCATGGCCAGCGGGTCACCACATACGGATGTGCAGTGACGGGACTAGGGACGAGCCACGACAGGGCTTCACGTGTATGGCACCTAGCTTGGGTATGGGATGTGTATGTCGTCCAAGCAGGAAGGAGTGCGTCTTTG…
104366|scaffold_15|-|601499|614668	tr|G3I8R9|G3I8R9_CRIGR	58.33	60	25	0	10968	11147	406	465	6e-32	78.6	Heat shock 70 kDa protein 12 OS=Arabidopsis thaliana GN=HSP70-11 PE=1 SV=2		ATGTGTTGTCCCTACCCTGCTCCCAAGGTGGTGCCGTTCGCGGCTATCGACCAGCGTGACTTCTACACCATGTCAGTTCGTGGCATCACGCACTACCTTGACGGGACTTCCTCCGACTTCGCAAGTAAGCAGGCAACGATTGCTGAGCCCCCTTATGCCGGTTGACGTTGGCTTGTCCGTTAGCGCAAAAGCTGCCGGAGCAACAGCCATGCCCGGCCCAGCGGTCCGGCCTGTGCCAGGTTCGCAGTCGCCAGCAGCAGTCAGCATGGCCAGCGGGTCACCACATACGGATGTGCAGTGACGGGACTAGGGACGAGCCACGACAGGGCTTCACGTGTATGGCACCTAGCTTGGGTATGGGATGTGTATGTCGTCCAAGCAGGAAGGAGTGCGTCTTTG…
104366|scaffold_15|-|601499|614668	sp|P06761|GRP78_RAT	72.55	51	14	0	11251	11403	464	514	6e-32	84	Heat shock 70 kDa protein 12 OS=Arabidopsis thaliana GN=HSP70-11 PE=1 SV=2		ATGTGTTGTCCCTACCCTGCTCCCAAGGTGGTGCCGTTCGCGGCTATCGACCAGCGTGACTTCTACACCATGTCAGTTCGTGGCATCACGCACTACCTTGACGGGACTTCCTCCGACTTCGCAAGTAAGCAGGCAACGATTGCTGAGCCCCCTTATGCCGGTTGACGTTGGCTTGTCCGTTAGCGCAAAAGCTGCCGGAGCAACAGCCATGCCCGGCCCAGCGGTCCGGCCTGTGCCAGGTTCGCAGTCGCCAGCAGCAGTCAGCATGGCCAGCGGGTCACCACATACGGATGTGCAGTGACGGGACTAGGGACGAGCCACGACAGGGCTTCACGTGTATGGCACCTAGCTTGGGTATGGGATGTGTATGTCGTCCAAGCAGGAAGGAGTGCGTCTTTG…
104366|scaffold_15|-|601499|614668	sp|P06761|GRP78_RAT	58.33	60	25	0	10968	11147	406	465	6e-32	78.6	Heat shock 70 kDa protein 12 OS=Arabidopsis thaliana GN=HSP70-11 PE=1 SV=2		ATGTGTTGTCCCTACCCTGCTCCCAAGGTGGTGCCGTTCGCGGCTATCGACCAGCGTGACTTCTACACCATGTCAGTTCGTGGCATCACGCACTACCTTGACGGGACTTCCTCCGACTTCGCAAGTAAGCAGGCAACGATTGCTGAGCCCCCTTATGCCGGTTGACGTTGGCTTGTCCGTTAGCGCAAAAGCTGCCGGAGCAACAGCCATGCCCGGCCCAGCGGTCCGGCCTGTGCCAGGTTCGCAGTCGCCAGCAGCAGTCAGCATGGCCAGCGGGTCACCACATACGGATGTGCAGTGACGGGACTAGGGACGAGCCACGACAGGGCTTCACGTGTATGGCACCTAGCTTGGGTATGGGATGTGTATGTCGTCCAAGCAGGAAGGAGTGCGTCTTTG…
104366|scaffold_15|-|601499|614668	sp|P07823|GRP78_MESAU	72.55	51	14	0	11251	11403	464	514	6e-32	84	Heat shock 70 kDa protein 12 OS=Arabidopsis thaliana GN=HSP70-11 PE=1 SV=2		ATGTGTTGTCCCTACCCTGCTCCCAAGGTGGTGCCGTTCGCGGCTATCGACCAGCGTGACTTCTACACCATGTCAGTTCGTGGCATCACGCACTACCTTGACGGGACTTCCTCCGACTTCGCAAGTAAGCAGGCAACGATTGCTGAGCCCCCTTATGCCGGTTGACGTTGGCTTGTCCGTTAGCGCAAAAGCTGCCGGAGCAACAGCCATGCCCGGCCCAGCGGTCCGGCCTGTGCCAGGTTCGCAGTCGCCAGCAGCAGTCAGCATGGCCAGCGGGTCACCACATACGGATGTGCAGTGACGGGACTAGGGACGAGCCACGACAGGGCTTCACGTGTATGGCACCTAGCTTGGGTATGGGATGTGTATGTCGTCCAAGCAGGAAGGAGTGCGTCTTTG…
104366|scaffold_15|-|601499|614668	sp|P07823|GRP78_MESAU	58.33	60	25	0	10968	11147	406	465	6e-32	78.6	Heat shock 70 kDa protein 12 OS=Arabidopsis thaliana GN=HSP70-11 PE=1 SV=2		ATGTGTTGTCCCTACCCTGCTCCCAAGGTGGTGCCGTTCGCGGCTATCGACCAGCGTGACTTCTACACCATGTCAGTTCGTGGCATCACGCACTACCTTGACGGGACTTCCTCCGACTTCGCAAGTAAGCAGGCAACGATTGCTGAGCCCCCTTATGCCGGTTGACGTTGGCTTGTCCGTTAGCGCAAAAGCTGCCGGAGCAACAGCCATGCCCGGCCCAGCGGTCCGGCCTGTGCCAGGTTCGCAGTCGCCAGCAGCAGTCAGCATGGCCAGCGGGTCACCACATACGGATGTGCAGTGACGGGACTAGGGACGAGCCACGACAGGGCTTCACGTGTATGGCACCTAGCTTGGGTATGGGATGTGTATGTCGTCCAAGCAGGAAGGAGTGCGTCTTTG…
104366|scaffold_15|-|601499|614668	sp|P11021|GRP78_HUMAN	72.55	51	14	0	11251	11403	464	514	6e-32	84	Heat shock 70 kDa protein 12 OS=Arabidopsis thaliana GN=HSP70-11 PE=1 SV=2		ATGTGTTGTCCCTACCCTGCTCCCAAGGTGGTGCCGTTCGCGGCTATCGACCAGCGTGACTTCTACACCATGTCAGTTCGTGGCATCACGCACTACCTTGACGGGACTTCCTCCGACTTCGCAAGTAAGCAGGCAACGATTGCTGAGCCCCCTTATGCCGGTTGACGTTGGCTTGTCCGTTAGCGCAAAAGCTGCCGGAGCAACAGCCATGCCCGGCCCAGCGGTCCGGCCTGTGCCAGGTTCGCAGTCGCCAGCAGCAGTCAGCATGGCCAGCGGGTCACCACATACGGATGTGCAGTGACGGGACTAGGGACGAGCCACGACAGGGCTTCACGTGTATGGCACCTAGCTTGGGTATGGGATGTGTATGTCGTCCAAGCAGGAAGGAGTGCGTCTTTG…
104366|scaffold_15|-|601499|614668	sp|P11021|GRP78_HUMAN	58.33	60	25	0	10968	11147	406	465	6e-32	78.6	Heat shock 70 kDa protein 12 OS=Arabidopsis thaliana GN=HSP70-11 PE=1 SV=2		ATGTGTTGTCCCTACCCTGCTCCCAAGGTGGTGCCGTTCGCGGCTATCGACCAGCGTGACTTCTACACCATGTCAGTTCGTGGCATCACGCACTACCTTGACGGGACTTCCTCCGACTTCGCAAGTAAGCAGGCAACGATTGCTGAGCCCCCTTATGCCGGTTGACGTTGGCTTGTCCGTTAGCGCAAAAGCTGCCGGAGCAACAGCCATGCCCGGCCCAGCGGTCCGGCCTGTGCCAGGTTCGCAGTCGCCAGCAGCAGTCAGCATGGCCAGCGGGTCACCACATACGGATGTGCAGTGACGGGACTAGGGACGAGCCACGACAGGGCTTCACGTGTATGGCACCTAGCTTGGGTATGGGATGTGTATGTCGTCCAAGCAGGAAGGAGTGCGTCTTTG…
104366|scaffold_15|-|601499|614668	tr|A2AUF6|A2AUF6_MOUSE	72.55	51	14	0	11251	11403	465	515	6e-32	84	Heat shock 70 kDa protein 12 OS=Arabidopsis thaliana GN=HSP70-11 PE=1 SV=2		ATGTGTTGTCCCTACCCTGCTCCCAAGGTGGTGCCGTTCGCGGCTATCGACCAGCGTGACTTCTACACCATGTCAGTTCGTGGCATCACGCACTACCTTGACGGGACTTCCTCCGACTTCGCAAGTAAGCAGGCAACGATTGCTGAGCCCCCTTATGCCGGTTGACGTTGGCTTGTCCGTTAGCGCAAAAGCTGCCGGAGCAACAGCCATGCCCGGCCCAGCGGTCCGGCCTGTGCCAGGTTCGCAGTCGCCAGCAGCAGTCAGCATGGCCAGCGGGTCACCACATACGGATGTGCAGTGACGGGACTAGGGACGAGCCACGACAGGGCTTCACGTGTATGGCACCTAGCTTGGGTATGGGATGTGTATGTCGTCCAAGCAGGAAGGAGTGCGTCTTTG…
104366|scaffold_15|-|601499|614668	tr|A2AUF6|A2AUF6_MOUSE	58.33	60	25	0	10968	11147	407	466	6e-32	78.6	Heat shock 70 kDa protein 12 OS=Arabidopsis thaliana GN=HSP70-11 PE=1 SV=2		ATGTGTTGTCCCTACCCTGCTCCCAAGGTGGTGCCGTTCGCGGCTATCGACCAGCGTGACTTCTACACCATGTCAGTTCGTGGCATCACGCACTACCTTGACGGGACTTCCTCCGACTTCGCAAGTAAGCAGGCAACGATTGCTGAGCCCCCTTATGCCGGTTGACGTTGGCTTGTCCGTTAGCGCAAAAGCTGCCGGAGCAACAGCCATGCCCGGCCCAGCGGTCCGGCCTGTGCCAGGTTCGCAGTCGCCAGCAGCAGTCAGCATGGCCAGCGGGTCACCACATACGGATGTGCAGTGACGGGACTAGGGACGAGCCACGACAGGGCTTCACGTGTATGGCACCTAGCTTGGGTATGGGATGTGTATGTCGTCCAAGCAGGAAGGAGTGCGTCTTTG…
104366|scaffold_15|-|601499|614668	sp|P20029|GRP78_MOUSE	72.55	51	14	0	11251	11403	465	515	6e-32	84	Heat shock 70 kDa protein 12 OS=Arabidopsis thaliana GN=HSP70-11 PE=1 SV=2		ATGTGTTGTCCCTACCCTGCTCCCAAGGTGGTGCCGTTCGCGGCTATCGACCAGCGTGACTTCTACACCATGTCAGTTCGTGGCATCACGCACTACCTTGACGGGACTTCCTCCGACTTCGCAAGTAAGCAGGCAACGATTGCTGAGCCCCCTTATGCCGGTTGACGTTGGCTTGTCCGTTAGCGCAAAAGCTGCCGGAGCAACAGCCATGCCCGGCCCAGCGGTCCGGCCTGTGCCAGGTTCGCAGTCGCCAGCAGCAGTCAGCATGGCCAGCGGGTCACCACATACGGATGTGCAGTGACGGGACTAGGGACGAGCCACGACAGGGCTTCACGTGTATGGCACCTAGCTTGGGTATGGGATGTGTATGTCGTCCAAGCAGGAAGGAGTGCGTCTTTG…
104366|scaffold_15|-|601499|614668	sp|P20029|GRP78_MOUSE	58.33	60	25	0	10968	11147	407	466	6e-32	78.6	Heat shock 70 kDa protein 12 OS=Arabidopsis thaliana GN=HSP70-11 PE=1 SV=2		ATGTGTTGTCCCTACCCTGCTCCCAAGGTGGTGCCGTTCGCGGCTATCGACCAGCGTGACTTCTACACCATGTCAGTTCGTGGCATCACGCACTACCTTGACGGGACTTCCTCCGACTTCGCAAGTAAGCAGGCAACGATTGCTGAGCCCCCTTATGCCGGTTGACGTTGGCTTGTCCGTTAGCGCAAAAGCTGCCGGAGCAACAGCCATGCCCGGCCCAGCGGTCCGGCCTGTGCCAGGTTCGCAGTCGCCAGCAGCAGTCAGCATGGCCAGCGGGTCACCACATACGGATGTGCAGTGACGGGACTAGGGACGAGCCACGACAGGGCTTCACGTGTATGGCACCTAGCTTGGGTATGGGATGTGTATGTCGTCCAAGCAGGAAGGAGTGCGTCTTTG…
104366|scaffold_15|-|601499|614668	sp|Q90593|GRP78_CHICK	72.55	51	14	0	11251	11403	462	512	6e-32	84	Heat shock 70 kDa protein 12 OS=Arabidopsis thaliana GN=HSP70-11 PE=1 SV=2		ATGTGTTGTCCCTACCCTGCTCCCAAGGTGGTGCCGTTCGCGGCTATCGACCAGCGTGACTTCTACACCATGTCAGTTCGTGGCATCACGCACTACCTTGACGGGACTTCCTCCGACTTCGCAAGTAAGCAGGCAACGATTGCTGAGCCCCCTTATGCCGGTTGACGTTGGCTTGTCCGTTAGCGCAAAAGCTGCCGGAGCAACAGCCATGCCCGGCCCAGCGGTCCGGCCTGTGCCAGGTTCGCAGTCGCCAGCAGCAGTCAGCATGGCCAGCGGGTCACCACATACGGATGTGCAGTGACGGGACTAGGGACGAGCCACGACAGGGCTTCACGTGTATGGCACCTAGCTTGGGTATGGGATGTGTATGTCGTCCAAGCAGGAAGGAGTGCGTCTTTG…
104366|scaffold_15|-|601499|614668	sp|Q90593|GRP78_CHICK	58.33	60	25	0	10968	11147	404	463	6e-32	78.6	Heat shock 70 kDa protein 12 OS=Arabidopsis thaliana GN=HSP70-11 PE=1 SV=2		ATGTGTTGTCCCTACCCTGCTCCCAAGGTGGTGCCGTTCGCGGCTATCGACCAGCGTGACTTCTACACCATGTCAGTTCGTGGCATCACGCACTACCTTGACGGGACTTCCTCCGACTTCGCAAGTAAGCAGGCAACGATTGCTGAGCCCCCTTATGCCGGTTGACGTTGGCTTGTCCGTTAGCGCAAAAGCTGCCGGAGCAACAGCCATGCCCGGCCCAGCGGTCCGGCCTGTGCCAGGTTCGCAGTCGCCAGCAGCAGTCAGCATGGCCAGCGGGTCACCACATACGGATGTGCAGTGACGGGACTAGGGACGAGCCACGACAGGGCTTCACGTGTATGGCACCTAGCTTGGGTATGGGATGTGTATGTCGTCCAAGCAGGAAGGAGTGCGTCTTTG…
104366|scaffold_15|-|601499|614668	sp|P09435|HSP73_YEAST	80	50	10	0	11251	11400	439	488	6e-32	86.3	Heat shock 70 kDa protein 12 OS=Arabidopsis thaliana GN=HSP70-11 PE=1 SV=2		ATGTGTTGTCCCTACCCTGCTCCCAAGGTGGTGCCGTTCGCGGCTATCGACCAGCGTGACTTCTACACCATGTCAGTTCGTGGCATCACGCACTACCTTGACGGGACTTCCTCCGACTTCGCAAGTAAGCAGGCAACGATTGCTGAGCCCCCTTATGCCGGTTGACGTTGGCTTGTCCGTTAGCGCAAAAGCTGCCGGAGCAACAGCCATGCCCGGCCCAGCGGTCCGGCCTGTGCCAGGTTCGCAGTCGCCAGCAGCAGTCAGCATGGCCAGCGGGTCACCACATACGGATGTGCAGTGACGGGACTAGGGACGAGCCACGACAGGGCTTCACGTGTATGGCACCTAGCTTGGGTATGGGATGTGTATGTCGTCCAAGCAGGAAGGAGTGCGTCTTTG…
104366|scaffold_15|-|601499|614668	sp|P09435|HSP73_YEAST	62.07	58	22	0	10974	11147	383	440	6e-32	76.3	Heat shock 70 kDa protein 12 OS=Arabidopsis thaliana GN=HSP70-11 PE=1 SV=2		ATGTGTTGTCCCTACCCTGCTCCCAAGGTGGTGCCGTTCGCGGCTATCGACCAGCGTGACTTCTACACCATGTCAGTTCGTGGCATCACGCACTACCTTGACGGGACTTCCTCCGACTTCGCAAGTAAGCAGGCAACGATTGCTGAGCCCCCTTATGCCGGTTGACGTTGGCTTGTCCGTTAGCGCAAAAGCTGCCGGAGCAACAGCCATGCCCGGCCCAGCGGTCCGGCCTGTGCCAGGTTCGCAGTCGCCAGCAGCAGTCAGCATGGCCAGCGGGTCACCACATACGGATGTGCAGTGACGGGACTAGGGACGAGCCACGACAGGGCTTCACGTGTATGGCACCTAGCTTGGGTATGGGATGTGTATGTCGTCCAAGCAGGAAGGAGTGCGTCTTTG…
104366|scaffold_15|-|601499|614668	sp|Q9BIR7|HSP75_DROME	80.39	51	10	0	11251	11403	439	489	6e-32	88.2	Heat shock 70 kDa protein 12 OS=Arabidopsis thaliana GN=HSP70-11 PE=1 SV=2		ATGTGTTGTCCCTACCCTGCTCCCAAGGTGGTGCCGTTCGCGGCTATCGACCAGCGTGACTTCTACACCATGTCAGTTCGTGGCATCACGCACTACCTTGACGGGACTTCCTCCGACTTCGCAAGTAAGCAGGCAACGATTGCTGAGCCCCCTTATGCCGGTTGACGTTGGCTTGTCCGTTAGCGCAAAAGCTGCCGGAGCAACAGCCATGCCCGGCCCAGCGGTCCGGCCTGTGCCAGGTTCGCAGTCGCCAGCAGCAGTCAGCATGGCCAGCGGGTCACCACATACGGATGTGCAGTGACGGGACTAGGGACGAGCCACGACAGGGCTTCACGTGTATGGCACCTAGCTTGGGTATGGGATGTGTATGTCGTCCAAGCAGGAAGGAGTGCGTCTTTG…
104366|scaffold_15|-|601499|614668	sp|Q9BIR7|HSP75_DROME	62.07	58	22	0	10974	11147	383	440	6e-32	74.3	Heat shock 70 kDa protein 12 OS=Arabidopsis thaliana GN=HSP70-11 PE=1 SV=2		ATGTGTTGTCCCTACCCTGCTCCCAAGGTGGTGCCGTTCGCGGCTATCGACCAGCGTGACTTCTACACCATGTCAGTTCGTGGCATCACGCACTACCTTGACGGGACTTCCTCCGACTTCGCAAGTAAGCAGGCAACGATTGCTGAGCCCCCTTATGCCGGTTGACGTTGGCTTGTCCGTTAGCGCAAAAGCTGCCGGAGCAACAGCCATGCCCGGCCCAGCGGTCCGGCCTGTGCCAGGTTCGCAGTCGCCAGCAGCAGTCAGCATGGCCAGCGGGTCACCACATACGGATGTGCAGTGACGGGACTAGGGACGAGCCACGACAGGGCTTCACGTGTATGGCACCTAGCTTGGGTATGGGATGTGTATGTCGTCCAAGCAGGAAGGAGTGCGTCTTTG…
104366|scaffold_15|-|601499|614668	sp|Q9VG58|HSP74_DROME	80.39	51	10	0	11251	11403	439	489	6e-32	88.2	Heat shock 70 kDa protein 12 OS=Arabidopsis thaliana GN=HSP70-11 PE=1 SV=2		ATGTGTTGTCCCTACCCTGCTCCCAAGGTGGTGCCGTTCGCGGCTATCGACCAGCGTGACTTCTACACCATGTCAGTTCGTGGCATCACGCACTACCTTGACGGGACTTCCTCCGACTTCGCAAGTAAGCAGGCAACGATTGCTGAGCCCCCTTATGCCGGTTGACGTTGGCTTGTCCGTTAGCGCAAAAGCTGCCGGAGCAACAGCCATGCCCGGCCCAGCGGTCCGGCCTGTGCCAGGTTCGCAGTCGCCAGCAGCAGTCAGCATGGCCAGCGGGTCACCACATACGGATGTGCAGTGACGGGACTAGGGACGAGCCACGACAGGGCTTCACGTGTATGGCACCTAGCTTGGGTATGGGATGTGTATGTCGTCCAAGCAGGAAGGAGTGCGTCTTTG…
104366|scaffold_15|-|601499|614668	sp|Q9VG58|HSP74_DROME	62.07	58	22	0	10974	11147	383	440	6e-32	74.3	Heat shock 70 kDa protein 12 OS=Arabidopsis thaliana GN=HSP70-11 PE=1 SV=2		ATGTGTTGTCCCTACCCTGCTCCCAAGGTGGTGCCGTTCGCGGCTATCGACCAGCGTGACTTCTACACCATGTCAGTTCGTGGCATCACGCACTACCTTGACGGGACTTCCTCCGACTTCGCAAGTAAGCAGGCAACGATTGCTGAGCCCCCTTATGCCGGTTGACGTTGGCTTGTCCGTTAGCGCAAAAGCTGCCGGAGCAACAGCCATGCCCGGCCCAGCGGTCCGGCCTGTGCCAGGTTCGCAGTCGCCAGCAGCAGTCAGCATGGCCAGCGGGTCACCACATACGGATGTGCAGTGACGGGACTAGGGACGAGCCACGACAGGGCTTCACGTGTATGGCACCTAGCTTGGGTATGGGATGTGTATGTCGTCCAAGCAGGAAGGAGTGCGTCTTTG…
104366|scaffold_15|-|601499|614668	sp|Q9BIS2|HSP73_DROME	80.39	51	10	0	11251	11403	439	489	6e-32	88.2	Heat shock 70 kDa protein 12 OS=Arabidopsis thaliana GN=HSP70-11 PE=1 SV=2		ATGTGTTGTCCCTACCCTGCTCCCAAGGTGGTGCCGTTCGCGGCTATCGACCAGCGTGACTTCTACACCATGTCAGTTCGTGGCATCACGCACTACCTTGACGGGACTTCCTCCGACTTCGCAAGTAAGCAGGCAACGATTGCTGAGCCCCCTTATGCCGGTTGACGTTGGCTTGTCCGTTAGCGCAAAAGCTGCCGGAGCAACAGCCATGCCCGGCCCAGCGGTCCGGCCTGTGCCAGGTTCGCAGTCGCCAGCAGCAGTCAGCATGGCCAGCGGGTCACCACATACGGATGTGCAGTGACGGGACTAGGGACGAGCCACGACAGGGCTTCACGTGTATGGCACCTAGCTTGGGTATGGGATGTGTATGTCGTCCAAGCAGGAAGGAGTGCGTCTTTG…
104366|scaffold_15|-|601499|614668	sp|Q9BIS2|HSP73_DROME	62.07	58	22	0	10974	11147	383	440	6e-32	74.3	Heat shock 70 kDa protein 12 OS=Arabidopsis thaliana GN=HSP70-11 PE=1 SV=2		ATGTGTTGTCCCTACCCTGCTCCCAAGGTGGTGCCGTTCGCGGCTATCGACCAGCGTGACTTCTACACCATGTCAGTTCGTGGCATCACGCACTACCTTGACGGGACTTCCTCCGACTTCGCAAGTAAGCAGGCAACGATTGCTGAGCCCCCTTATGCCGGTTGACGTTGGCTTGTCCGTTAGCGCAAAAGCTGCCGGAGCAACAGCCATGCCCGGCCCAGCGGTCCGGCCTGTGCCAGGTTCGCAGTCGCCAGCAGCAGTCAGCATGGCCAGCGGGTCACCACATACGGATGTGCAGTGACGGGACTAGGGACGAGCCACGACAGGGCTTCACGTGTATGGCACCTAGCTTGGGTATGGGATGTGTATGTCGTCCAAGCAGGAAGGAGTGCGTCTTTG…
104366|scaffold_15|-|601499|614668	sp|Q8INI8|HSP72_DROME	80.39	51	10	0	11251	11403	439	489	6e-32	88.2	Heat shock 70 kDa protein 12 OS=Arabidopsis thaliana GN=HSP70-11 PE=1 SV=2		ATGTGTTGTCCCTACCCTGCTCCCAAGGTGGTGCCGTTCGCGGCTATCGACCAGCGTGACTTCTACACCATGTCAGTTCGTGGCATCACGCACTACCTTGACGGGACTTCCTCCGACTTCGCAAGTAAGCAGGCAACGATTGCTGAGCCCCCTTATGCCGGTTGACGTTGGCTTGTCCGTTAGCGCAAAAGCTGCCGGAGCAACAGCCATGCCCGGCCCAGCGGTCCGGCCTGTGCCAGGTTCGCAGTCGCCAGCAGCAGTCAGCATGGCCAGCGGGTCACCACATACGGATGTGCAGTGACGGGACTAGGGACGAGCCACGACAGGGCTTCACGTGTATGGCACCTAGCTTGGGTATGGGATGTGTATGTCGTCCAAGCAGGAAGGAGTGCGTCTTTG…
104366|scaffold_15|-|601499|614668	sp|Q8INI8|HSP72_DROME	62.07	58	22	0	10974	11147	383	440	6e-32	74.3	Heat shock 70 kDa protein 12 OS=Arabidopsis thaliana GN=HSP70-11 PE=1 SV=2		ATGTGTTGTCCCTACCCTGCTCCCAAGGTGGTGCCGTTCGCGGCTATCGACCAGCGTGACTTCTACACCATGTCAGTTCGTGGCATCACGCACTACCTTGACGGGACTTCCTCCGACTTCGCAAGTAAGCAGGCAACGATTGCTGAGCCCCCTTATGCCGGTTGACGTTGGCTTGTCCGTTAGCGCAAAAGCTGCCGGAGCAACAGCCATGCCCGGCCCAGCGGTCCGGCCTGTGCCAGGTTCGCAGTCGCCAGCAGCAGTCAGCATGGCCAGCGGGTCACCACATACGGATGTGCAGTGACGGGACTAGGGACGAGCCACGACAGGGCTTCACGTGTATGGCACCTAGCTTGGGTATGGGATGTGTATGTCGTCCAAGCAGGAAGGAGTGCGTCTTTG…
109722|scaffold_15|+|30565|34447	sp|P36415|HS7C1_DICDI	53.38	148	68	1	2693	3133	438	585	6e-32	135	Heat shock protein		ATGTGTTGTCCCTACCCTGCTCCCAAGGTGGTGCCGTTCGCGGCTATCGACCAGCGTGACTTCTACACCATGTCAGTTCGTGGCATCACGCACTACCTTGACGGGACTTCCTCCGACTTCGCAAGTAAGCAGGCAACGATTGCTGAGCCCCCTTATGCCGGTTGACGTTGGCTTGTCCGTTAGCGCAAAAGCTGCCGGAGCAACAGCCATGCCCGGCCCAGCGGTCCGGCCTGTGCCAGGTTCGCAGTCGCCAGCAGCAGTCAGCATGGCCAGCGGGTCACCACATACGGATGTGCAGTGACGGGACTAGGGACGAGCCACGACAGGGCTTCACGTGTATGGCACCTAGCTTGGGTATGGGATGTGTATGTCGTCCAAGCAGGAAGGAGTGCGTCTTTG…
109722|scaffold_15|+|30565|34447	sp|P34931|HS71L_HUMAN	62.07	145	54	1	2693	3124	442	586	6e-32	135	Heat shock protein		ATGTGTTGTCCCTACCCTGCTCCCAAGGTGGTGCCGTTCGCGGCTATCGACCAGCGTGACTTCTACACCATGTCAGTTCGTGGCATCACGCACTACCTTGACGGGACTTCCTCCGACTTCGCAAGTAAGCAGGCAACGATTGCTGAGCCCCCTTATGCCGGTTGACGTTGGCTTGTCCGTTAGCGCAAAAGCTGCCGGAGCAACAGCCATGCCCGGCCCAGCGGTCCGGCCTGTGCCAGGTTCGCAGTCGCCAGCAGCAGTCAGCATGGCCAGCGGGTCACCACATACGGATGTGCAGTGACGGGACTAGGGACGAGCCACGACAGGGCTTCACGTGTATGGCACCTAGCTTGGGTATGGGATGTGTATGTCGTCCAAGCAGGAAGGAGTGCGTCTTTG…
74236|scaffold_14|+|1602977|1626694	sp|Q19542|DYHC2_CAEEL	29.22	332	213	9	19786	20775	3453	3764	7e-32	142	Dynein heavy chain 7		ATGTGTTGTCCCTACCCTGCTCCCAAGGTGGTGCCGTTCGCGGCTATCGACCAGCGTGACTTCTACACCATGTCAGTTCGTGGCATCACGCACTACCTTGACGGGACTTCCTCCGACTTCGCAAGTAAGCAGGCAACGATTGCTGAGCCCCCTTATGCCGGTTGACGTTGGCTTGTCCGTTAGCGCAAAAGCTGCCGGAGCAACAGCCATGCCCGGCCCAGCGGTCCGGCCTGTGCCAGGTTCGCAGTCGCCAGCAGCAGTCAGCATGGCCAGCGGGTCACCACATACGGATGTGCAGTGACGGGACTAGGGACGAGCCACGACAGGGCTTCACGTGTATGGCACCTAGCTTGGGTATGGGATGTGTATGTCGTCCAAGCAGGAAGGAGTGCGTCTTTG…
74263|scaffold_15|+|134650|139694	sp|Q793F9|VPS4A_RAT	69.32	88	27	0	2992	3255	228	315	7e-32	134	F10A12.27/F10A12.27 OS=Arabidopsis thaliana GN=SKD1 PE=2 SV=1		ATGTGTTGTCCCTACCCTGCTCCCAAGGTGGTGCCGTTCGCGGCTATCGACCAGCGTGACTTCTACACCATGTCAGTTCGTGGCATCACGCACTACCTTGACGGGACTTCCTCCGACTTCGCAAGTAAGCAGGCAACGATTGCTGAGCCCCCTTATGCCGGTTGACGTTGGCTTGTCCGTTAGCGCAAAAGCTGCCGGAGCAACAGCCATGCCCGGCCCAGCGGTCCGGCCTGTGCCAGGTTCGCAGTCGCCAGCAGCAGTCAGCATGGCCAGCGGGTCACCACATACGGATGTGCAGTGACGGGACTAGGGACGAGCCACGACAGGGCTTCACGTGTATGGCACCTAGCTTGGGTATGGGATGTGTATGTCGTCCAAGCAGGAAGGAGTGCGTCTTTG…
74263|scaffold_15|+|134650|139694	sp|Q8VEJ9|VPS4A_MOUSE	69.32	88	27	0	2992	3255	228	315	7e-32	134	F10A12.27/F10A12.27 OS=Arabidopsis thaliana GN=SKD1 PE=2 SV=1		ATGTGTTGTCCCTACCCTGCTCCCAAGGTGGTGCCGTTCGCGGCTATCGACCAGCGTGACTTCTACACCATGTCAGTTCGTGGCATCACGCACTACCTTGACGGGACTTCCTCCGACTTCGCAAGTAAGCAGGCAACGATTGCTGAGCCCCCTTATGCCGGTTGACGTTGGCTTGTCCGTTAGCGCAAAAGCTGCCGGAGCAACAGCCATGCCCGGCCCAGCGGTCCGGCCTGTGCCAGGTTCGCAGTCGCCAGCAGCAGTCAGCATGGCCAGCGGGTCACCACATACGGATGTGCAGTGACGGGACTAGGGACGAGCCACGACAGGGCTTCACGTGTATGGCACCTAGCTTGGGTATGGGATGTGTATGTCGTCCAAGCAGGAAGGAGTGCGTCTTTG…
74263|scaffold_15|+|134650|139694	sp|Q9UN37|VPS4A_HUMAN	69.32	88	27	0	2992	3255	228	315	7e-32	134	F10A12.27/F10A12.27 OS=Arabidopsis thaliana GN=SKD1 PE=2 SV=1		ATGTGTTGTCCCTACCCTGCTCCCAAGGTGGTGCCGTTCGCGGCTATCGACCAGCGTGACTTCTACACCATGTCAGTTCGTGGCATCACGCACTACCTTGACGGGACTTCCTCCGACTTCGCAAGTAAGCAGGCAACGATTGCTGAGCCCCCTTATGCCGGTTGACGTTGGCTTGTCCGTTAGCGCAAAAGCTGCCGGAGCAACAGCCATGCCCGGCCCAGCGGTCCGGCCTGTGCCAGGTTCGCAGTCGCCAGCAGCAGTCAGCATGGCCAGCGGGTCACCACATACGGATGTGCAGTGACGGGACTAGGGACGAGCCACGACAGGGCTTCACGTGTATGGCACCTAGCTTGGGTATGGGATGTGTATGTCGTCCAAGCAGGAAGGAGTGCGTCTTTG…
104366|scaffold_15|-|601499|614668	sp|P36604|GRP78_SCHPO	80	50	10	0	11251	11400	468	517	8e-32	87.4	Heat shock 70 kDa protein 12 OS=Arabidopsis thaliana GN=HSP70-11 PE=1 SV=2		ATGTGTTGTCCCTACCCTGCTCCCAAGGTGGTGCCGTTCGCGGCTATCGACCAGCGTGACTTCTACACCATGTCAGTTCGTGGCATCACGCACTACCTTGACGGGACTTCCTCCGACTTCGCAAGTAAGCAGGCAACGATTGCTGAGCCCCCTTATGCCGGTTGACGTTGGCTTGTCCGTTAGCGCAAAAGCTGCCGGAGCAACAGCCATGCCCGGCCCAGCGGTCCGGCCTGTGCCAGGTTCGCAGTCGCCAGCAGCAGTCAGCATGGCCAGCGGGTCACCACATACGGATGTGCAGTGACGGGACTAGGGACGAGCCACGACAGGGCTTCACGTGTATGGCACCTAGCTTGGGTATGGGATGTGTATGTCGTCCAAGCAGGAAGGAGTGCGTCTTTG…
104366|scaffold_15|-|601499|614668	sp|P36604|GRP78_SCHPO	58.33	60	25	0	10968	11147	410	469	8e-32	74.7	Heat shock 70 kDa protein 12 OS=Arabidopsis thaliana GN=HSP70-11 PE=1 SV=2		ATGTGTTGTCCCTACCCTGCTCCCAAGGTGGTGCCGTTCGCGGCTATCGACCAGCGTGACTTCTACACCATGTCAGTTCGTGGCATCACGCACTACCTTGACGGGACTTCCTCCGACTTCGCAAGTAAGCAGGCAACGATTGCTGAGCCCCCTTATGCCGGTTGACGTTGGCTTGTCCGTTAGCGCAAAAGCTGCCGGAGCAACAGCCATGCCCGGCCCAGCGGTCCGGCCTGTGCCAGGTTCGCAGTCGCCAGCAGCAGTCAGCATGGCCAGCGGGTCACCACATACGGATGTGCAGTGACGGGACTAGGGACGAGCCACGACAGGGCTTCACGTGTATGGCACCTAGCTTGGGTATGGGATGTGTATGTCGTCCAAGCAGGAAGGAGTGCGTCTTTG…
109722|scaffold_15|+|30565|34447	sp|P20163|HSP7D_CAEEL	71.88	96	25	1	195	476	9	104	9e-32	135	Heat shock protein		ATGTGTTGTCCCTACCCTGCTCCCAAGGTGGTGCCGTTCGCGGCTATCGACCAGCGTGACTTCTACACCATGTCAGTTCGTGGCATCACGCACTACCTTGACGGGACTTCCTCCGACTTCGCAAGTAAGCAGGCAACGATTGCTGAGCCCCCTTATGCCGGTTGACGTTGGCTTGTCCGTTAGCGCAAAAGCTGCCGGAGCAACAGCCATGCCCGGCCCAGCGGTCCGGCCTGTGCCAGGTTCGCAGTCGCCAGCAGCAGTCAGCATGGCCAGCGGGTCACCACATACGGATGTGCAGTGACGGGACTAGGGACGAGCCACGACAGGGCTTCACGTGTATGGCACCTAGCTTGGGTATGGGATGTGTATGTCGTCCAAGCAGGAAGGAGTGCGTCTTTG…
78597|scaffold_1|+|47019|77282	sp|Q96JB1|DYH8_HUMAN	39.38	160	92	2	26758	27228	3991	4148	1e-31	141	Dynein heavy chain 7		ATGTGTTGTCCCTACCCTGCTCCCAAGGTGGTGCCGTTCGCGGCTATCGACCAGCGTGACTTCTACACCATGTCAGTTCGTGGCATCACGCACTACCTTGACGGGACTTCCTCCGACTTCGCAAGTAAGCAGGCAACGATTGCTGAGCCCCCTTATGCCGGTTGACGTTGGCTTGTCCGTTAGCGCAAAAGCTGCCGGAGCAACAGCCATGCCCGGCCCAGCGGTCCGGCCTGTGCCAGGTTCGCAGTCGCCAGCAGCAGTCAGCATGGCCAGCGGGTCACCACATACGGATGTGCAGTGACGGGACTAGGGACGAGCCACGACAGGGCTTCACGTGTATGGCACCTAGCTTGGGTATGGGATGTGTATGTCGTCCAAGCAGGAAGGAGTGCGTCTTTG…
78597|scaffold_1|+|47019|77282	tr|Q9VH97|Q9VH97_DROME	39.63	164	94	2	26746	27228	4189	4350	1e-31	141	Dynein heavy chain 7		ATGTGTTGTCCCTACCCTGCTCCCAAGGTGGTGCCGTTCGCGGCTATCGACCAGCGTGACTTCTACACCATGTCAGTTCGTGGCATCACGCACTACCTTGACGGGACTTCCTCCGACTTCGCAAGTAAGCAGGCAACGATTGCTGAGCCCCCTTATGCCGGTTGACGTTGGCTTGTCCGTTAGCGCAAAAGCTGCCGGAGCAACAGCCATGCCCGGCCCAGCGGTCCGGCCTGTGCCAGGTTCGCAGTCGCCAGCAGCAGTCAGCATGGCCAGCGGGTCACCACATACGGATGTGCAGTGACGGGACTAGGGACGAGCCACGACAGGGCTTCACGTGTATGGCACCTAGCTTGGGTATGGGATGTGTATGTCGTCCAAGCAGGAAGGAGTGCGTCTTTG…
100009|scaffold_102|+|57397|63654	tr|Q4KFP5|Q4KFP5_PSEF5	54.55	110	50	0	5926	6255	445	554	1e-31	135	Electron-transferring-flavoprotein dehydrogenase OS=Arabidopsis thaliana GN=ETFQO PE=4 SV=1		ATGTGTTGTCCCTACCCTGCTCCCAAGGTGGTGCCGTTCGCGGCTATCGACCAGCGTGACTTCTACACCATGTCAGTTCGTGGCATCACGCACTACCTTGACGGGACTTCCTCCGACTTCGCAAGTAAGCAGGCAACGATTGCTGAGCCCCCTTATGCCGGTTGACGTTGGCTTGTCCGTTAGCGCAAAAGCTGCCGGAGCAACAGCCATGCCCGGCCCAGCGGTCCGGCCTGTGCCAGGTTCGCAGTCGCCAGCAGCAGTCAGCATGGCCAGCGGGTCACCACATACGGATGTGCAGTGACGGGACTAGGGACGAGCCACGACAGGGCTTCACGTGTATGGCACCTAGCTTGGGTATGGGATGTGTATGTCGTCCAAGCAGGAAGGAGTGCGTCTTTG…
104366|scaffold_15|-|601499|614668	tr|A2QW80|A2QW80_ASPNC	74	50	13	0	11251	11400	483	532	1e-31	82	Heat shock 70 kDa protein 12 OS=Arabidopsis thaliana GN=HSP70-11 PE=1 SV=2		ATGTGTTGTCCCTACCCTGCTCCCAAGGTGGTGCCGTTCGCGGCTATCGACCAGCGTGACTTCTACACCATGTCAGTTCGTGGCATCACGCACTACCTTGACGGGACTTCCTCCGACTTCGCAAGTAAGCAGGCAACGATTGCTGAGCCCCCTTATGCCGGTTGACGTTGGCTTGTCCGTTAGCGCAAAAGCTGCCGGAGCAACAGCCATGCCCGGCCCAGCGGTCCGGCCTGTGCCAGGTTCGCAGTCGCCAGCAGCAGTCAGCATGGCCAGCGGGTCACCACATACGGATGTGCAGTGACGGGACTAGGGACGAGCCACGACAGGGCTTCACGTGTATGGCACCTAGCTTGGGTATGGGATGTGTATGTCGTCCAAGCAGGAAGGAGTGCGTCTTTG…
104366|scaffold_15|-|601499|614668	tr|A2QW80|A2QW80_ASPNC	58.21	67	28	0	10968	11168	425	491	1e-31	79.7	Heat shock 70 kDa protein 12 OS=Arabidopsis thaliana GN=HSP70-11 PE=1 SV=2		ATGTGTTGTCCCTACCCTGCTCCCAAGGTGGTGCCGTTCGCGGCTATCGACCAGCGTGACTTCTACACCATGTCAGTTCGTGGCATCACGCACTACCTTGACGGGACTTCCTCCGACTTCGCAAGTAAGCAGGCAACGATTGCTGAGCCCCCTTATGCCGGTTGACGTTGGCTTGTCCGTTAGCGCAAAAGCTGCCGGAGCAACAGCCATGCCCGGCCCAGCGGTCCGGCCTGTGCCAGGTTCGCAGTCGCCAGCAGCAGTCAGCATGGCCAGCGGGTCACCACATACGGATGTGCAGTGACGGGACTAGGGACGAGCCACGACAGGGCTTCACGTGTATGGCACCTAGCTTGGGTATGGGATGTGTATGTCGTCCAAGCAGGAAGGAGTGCGTCTTTG…
104366|scaffold_15|-|601499|614668	sp|P83616|GRP78_ASPNG	74	50	13	0	11251	11400	483	532	1e-31	82	Heat shock 70 kDa protein 12 OS=Arabidopsis thaliana GN=HSP70-11 PE=1 SV=2		ATGTGTTGTCCCTACCCTGCTCCCAAGGTGGTGCCGTTCGCGGCTATCGACCAGCGTGACTTCTACACCATGTCAGTTCGTGGCATCACGCACTACCTTGACGGGACTTCCTCCGACTTCGCAAGTAAGCAGGCAACGATTGCTGAGCCCCCTTATGCCGGTTGACGTTGGCTTGTCCGTTAGCGCAAAAGCTGCCGGAGCAACAGCCATGCCCGGCCCAGCGGTCCGGCCTGTGCCAGGTTCGCAGTCGCCAGCAGCAGTCAGCATGGCCAGCGGGTCACCACATACGGATGTGCAGTGACGGGACTAGGGACGAGCCACGACAGGGCTTCACGTGTATGGCACCTAGCTTGGGTATGGGATGTGTATGTCGTCCAAGCAGGAAGGAGTGCGTCTTTG…
104366|scaffold_15|-|601499|614668	sp|P83616|GRP78_ASPNG	58.21	67	28	0	10968	11168	425	491	1e-31	79.7	Heat shock 70 kDa protein 12 OS=Arabidopsis thaliana GN=HSP70-11 PE=1 SV=2		ATGTGTTGTCCCTACCCTGCTCCCAAGGTGGTGCCGTTCGCGGCTATCGACCAGCGTGACTTCTACACCATGTCAGTTCGTGGCATCACGCACTACCTTGACGGGACTTCCTCCGACTTCGCAAGTAAGCAGGCAACGATTGCTGAGCCCCCTTATGCCGGTTGACGTTGGCTTGTCCGTTAGCGCAAAAGCTGCCGGAGCAACAGCCATGCCCGGCCCAGCGGTCCGGCCTGTGCCAGGTTCGCAGTCGCCAGCAGCAGTCAGCATGGCCAGCGGGTCACCACATACGGATGTGCAGTGACGGGACTAGGGACGAGCCACGACAGGGCTTCACGTGTATGGCACCTAGCTTGGGTATGGGATGTGTATGTCGTCCAAGCAGGAAGGAGTGCGTCTTTG…
104366|scaffold_15|-|601499|614668	sp|P83617|GRP78_ASPKA	74	50	13	0	11251	11400	483	532	1e-31	82	Heat shock 70 kDa protein 12 OS=Arabidopsis thaliana GN=HSP70-11 PE=1 SV=2		ATGTGTTGTCCCTACCCTGCTCCCAAGGTGGTGCCGTTCGCGGCTATCGACCAGCGTGACTTCTACACCATGTCAGTTCGTGGCATCACGCACTACCTTGACGGGACTTCCTCCGACTTCGCAAGTAAGCAGGCAACGATTGCTGAGCCCCCTTATGCCGGTTGACGTTGGCTTGTCCGTTAGCGCAAAAGCTGCCGGAGCAACAGCCATGCCCGGCCCAGCGGTCCGGCCTGTGCCAGGTTCGCAGTCGCCAGCAGCAGTCAGCATGGCCAGCGGGTCACCACATACGGATGTGCAGTGACGGGACTAGGGACGAGCCACGACAGGGCTTCACGTGTATGGCACCTAGCTTGGGTATGGGATGTGTATGTCGTCCAAGCAGGAAGGAGTGCGTCTTTG…
104366|scaffold_15|-|601499|614668	sp|P83617|GRP78_ASPKA	58.21	67	28	0	10968	11168	425	491	1e-31	79.7	Heat shock 70 kDa protein 12 OS=Arabidopsis thaliana GN=HSP70-11 PE=1 SV=2		ATGTGTTGTCCCTACCCTGCTCCCAAGGTGGTGCCGTTCGCGGCTATCGACCAGCGTGACTTCTACACCATGTCAGTTCGTGGCATCACGCACTACCTTGACGGGACTTCCTCCGACTTCGCAAGTAAGCAGGCAACGATTGCTGAGCCCCCTTATGCCGGTTGACGTTGGCTTGTCCGTTAGCGCAAAAGCTGCCGGAGCAACAGCCATGCCCGGCCCAGCGGTCCGGCCTGTGCCAGGTTCGCAGTCGCCAGCAGCAGTCAGCATGGCCAGCGGGTCACCACATACGGATGTGCAGTGACGGGACTAGGGACGAGCCACGACAGGGCTTCACGTGTATGGCACCTAGCTTGGGTATGGGATGTGTATGTCGTCCAAGCAGGAAGGAGTGCGTCTTTG…
104366|scaffold_15|-|601499|614668	sp|P59769|GRP78_ASPAW	74	50	13	0	11251	11400	483	532	1e-31	82	Heat shock 70 kDa protein 12 OS=Arabidopsis thaliana GN=HSP70-11 PE=1 SV=2		ATGTGTTGTCCCTACCCTGCTCCCAAGGTGGTGCCGTTCGCGGCTATCGACCAGCGTGACTTCTACACCATGTCAGTTCGTGGCATCACGCACTACCTTGACGGGACTTCCTCCGACTTCGCAAGTAAGCAGGCAACGATTGCTGAGCCCCCTTATGCCGGTTGACGTTGGCTTGTCCGTTAGCGCAAAAGCTGCCGGAGCAACAGCCATGCCCGGCCCAGCGGTCCGGCCTGTGCCAGGTTCGCAGTCGCCAGCAGCAGTCAGCATGGCCAGCGGGTCACCACATACGGATGTGCAGTGACGGGACTAGGGACGAGCCACGACAGGGCTTCACGTGTATGGCACCTAGCTTGGGTATGGGATGTGTATGTCGTCCAAGCAGGAAGGAGTGCGTCTTTG…
104366|scaffold_15|-|601499|614668	sp|P59769|GRP78_ASPAW	58.21	67	28	0	10968	11168	425	491	1e-31	79.7	Heat shock 70 kDa protein 12 OS=Arabidopsis thaliana GN=HSP70-11 PE=1 SV=2		ATGTGTTGTCCCTACCCTGCTCCCAAGGTGGTGCCGTTCGCGGCTATCGACCAGCGTGACTTCTACACCATGTCAGTTCGTGGCATCACGCACTACCTTGACGGGACTTCCTCCGACTTCGCAAGTAAGCAGGCAACGATTGCTGAGCCCCCTTATGCCGGTTGACGTTGGCTTGTCCGTTAGCGCAAAAGCTGCCGGAGCAACAGCCATGCCCGGCCCAGCGGTCCGGCCTGTGCCAGGTTCGCAGTCGCCAGCAGCAGTCAGCATGGCCAGCGGGTCACCACATACGGATGTGCAGTGACGGGACTAGGGACGAGCCACGACAGGGCTTCACGTGTATGGCACCTAGCTTGGGTATGGGATGTGTATGTCGTCCAAGCAGGAAGGAGTGCGTCTTTG…
104366|scaffold_15|-|601499|614668	sp|P02825|HSP71_DROME	80.39	51	10	0	11251	11403	439	489	1e-31	88.2	Heat shock 70 kDa protein 12 OS=Arabidopsis thaliana GN=HSP70-11 PE=1 SV=2		ATGTGTTGTCCCTACCCTGCTCCCAAGGTGGTGCCGTTCGCGGCTATCGACCAGCGTGACTTCTACACCATGTCAGTTCGTGGCATCACGCACTACCTTGACGGGACTTCCTCCGACTTCGCAAGTAAGCAGGCAACGATTGCTGAGCCCCCTTATGCCGGTTGACGTTGGCTTGTCCGTTAGCGCAAAAGCTGCCGGAGCAACAGCCATGCCCGGCCCAGCGGTCCGGCCTGTGCCAGGTTCGCAGTCGCCAGCAGCAGTCAGCATGGCCAGCGGGTCACCACATACGGATGTGCAGTGACGGGACTAGGGACGAGCCACGACAGGGCTTCACGTGTATGGCACCTAGCTTGGGTATGGGATGTGTATGTCGTCCAAGCAGGAAGGAGTGCGTCTTTG…
104366|scaffold_15|-|601499|614668	sp|P02825|HSP71_DROME	60.34	58	23	0	10974	11147	383	440	1e-31	73.2	Heat shock 70 kDa protein 12 OS=Arabidopsis thaliana GN=HSP70-11 PE=1 SV=2		ATGTGTTGTCCCTACCCTGCTCCCAAGGTGGTGCCGTTCGCGGCTATCGACCAGCGTGACTTCTACACCATGTCAGTTCGTGGCATCACGCACTACCTTGACGGGACTTCCTCCGACTTCGCAAGTAAGCAGGCAACGATTGCTGAGCCCCCTTATGCCGGTTGACGTTGGCTTGTCCGTTAGCGCAAAAGCTGCCGGAGCAACAGCCATGCCCGGCCCAGCGGTCCGGCCTGTGCCAGGTTCGCAGTCGCCAGCAGCAGTCAGCATGGCCAGCGGGTCACCACATACGGATGTGCAGTGACGGGACTAGGGACGAGCCACGACAGGGCTTCACGTGTATGGCACCTAGCTTGGGTATGGGATGTGTATGTCGTCCAAGCAGGAAGGAGTGCGTCTTTG…
104366|scaffold_15|-|601499|614668	sp|P82910|HSP70_DROME	80.39	51	10	0	11251	11403	439	489	1e-31	88.2	Heat shock 70 kDa protein 12 OS=Arabidopsis thaliana GN=HSP70-11 PE=1 SV=2		ATGTGTTGTCCCTACCCTGCTCCCAAGGTGGTGCCGTTCGCGGCTATCGACCAGCGTGACTTCTACACCATGTCAGTTCGTGGCATCACGCACTACCTTGACGGGACTTCCTCCGACTTCGCAAGTAAGCAGGCAACGATTGCTGAGCCCCCTTATGCCGGTTGACGTTGGCTTGTCCGTTAGCGCAAAAGCTGCCGGAGCAACAGCCATGCCCGGCCCAGCGGTCCGGCCTGTGCCAGGTTCGCAGTCGCCAGCAGCAGTCAGCATGGCCAGCGGGTCACCACATACGGATGTGCAGTGACGGGACTAGGGACGAGCCACGACAGGGCTTCACGTGTATGGCACCTAGCTTGGGTATGGGATGTGTATGTCGTCCAAGCAGGAAGGAGTGCGTCTTTG…
104366|scaffold_15|-|601499|614668	sp|P82910|HSP70_DROME	60.34	58	23	0	10974	11147	383	440	1e-31	73.2	Heat shock 70 kDa protein 12 OS=Arabidopsis thaliana GN=HSP70-11 PE=1 SV=2		ATGTGTTGTCCCTACCCTGCTCCCAAGGTGGTGCCGTTCGCGGCTATCGACCAGCGTGACTTCTACACCATGTCAGTTCGTGGCATCACGCACTACCTTGACGGGACTTCCTCCGACTTCGCAAGTAAGCAGGCAACGATTGCTGAGCCCCCTTATGCCGGTTGACGTTGGCTTGTCCGTTAGCGCAAAAGCTGCCGGAGCAACAGCCATGCCCGGCCCAGCGGTCCGGCCTGTGCCAGGTTCGCAGTCGCCAGCAGCAGTCAGCATGGCCAGCGGGTCACCACATACGGATGTGCAGTGACGGGACTAGGGACGAGCCACGACAGGGCTTCACGTGTATGGCACCTAGCTTGGGTATGGGATGTGTATGTCGTCCAAGCAGGAAGGAGTGCGTCTTTG…
104366|scaffold_15|-|601499|614668	sp|Q9GSU7|HSP71_DROSI	80.39	51	10	0	11251	11403	439	489	1e-31	88.2	Heat shock 70 kDa protein 12 OS=Arabidopsis thaliana GN=HSP70-11 PE=1 SV=2		ATGTGTTGTCCCTACCCTGCTCCCAAGGTGGTGCCGTTCGCGGCTATCGACCAGCGTGACTTCTACACCATGTCAGTTCGTGGCATCACGCACTACCTTGACGGGACTTCCTCCGACTTCGCAAGTAAGCAGGCAACGATTGCTGAGCCCCCTTATGCCGGTTGACGTTGGCTTGTCCGTTAGCGCAAAAGCTGCCGGAGCAACAGCCATGCCCGGCCCAGCGGTCCGGCCTGTGCCAGGTTCGCAGTCGCCAGCAGCAGTCAGCATGGCCAGCGGGTCACCACATACGGATGTGCAGTGACGGGACTAGGGACGAGCCACGACAGGGCTTCACGTGTATGGCACCTAGCTTGGGTATGGGATGTGTATGTCGTCCAAGCAGGAAGGAGTGCGTCTTTG…
104366|scaffold_15|-|601499|614668	sp|Q9GSU7|HSP71_DROSI	63.64	55	20	0	10983	11147	386	440	1e-31	73.6	Heat shock 70 kDa protein 12 OS=Arabidopsis thaliana GN=HSP70-11 PE=1 SV=2		ATGTGTTGTCCCTACCCTGCTCCCAAGGTGGTGCCGTTCGCGGCTATCGACCAGCGTGACTTCTACACCATGTCAGTTCGTGGCATCACGCACTACCTTGACGGGACTTCCTCCGACTTCGCAAGTAAGCAGGCAACGATTGCTGAGCCCCCTTATGCCGGTTGACGTTGGCTTGTCCGTTAGCGCAAAAGCTGCCGGAGCAACAGCCATGCCCGGCCCAGCGGTCCGGCCTGTGCCAGGTTCGCAGTCGCCAGCAGCAGTCAGCATGGCCAGCGGGTCACCACATACGGATGTGCAGTGACGGGACTAGGGACGAGCCACGACAGGGCTTCACGTGTATGGCACCTAGCTTGGGTATGGGATGTGTATGTCGTCCAAGCAGGAAGGAGTGCGTCTTTG…
104366|scaffold_15|-|601499|614668	tr|G4MNH8|G4MNH8_MAGO7	76	50	12	0	11251	11400	440	489	2e-31	83.2	Heat shock 70 kDa protein 12 OS=Arabidopsis thaliana GN=HSP70-11 PE=1 SV=2		ATGTGTTGTCCCTACCCTGCTCCCAAGGTGGTGCCGTTCGCGGCTATCGACCAGCGTGACTTCTACACCATGTCAGTTCGTGGCATCACGCACTACCTTGACGGGACTTCCTCCGACTTCGCAAGTAAGCAGGCAACGATTGCTGAGCCCCCTTATGCCGGTTGACGTTGGCTTGTCCGTTAGCGCAAAAGCTGCCGGAGCAACAGCCATGCCCGGCCCAGCGGTCCGGCCTGTGCCAGGTTCGCAGTCGCCAGCAGCAGTCAGCATGGCCAGCGGGTCACCACATACGGATGTGCAGTGACGGGACTAGGGACGAGCCACGACAGGGCTTCACGTGTATGGCACCTAGCTTGGGTATGGGATGTGTATGTCGTCCAAGCAGGAAGGAGTGCGTCTTTG…
104366|scaffold_15|-|601499|614668	tr|G4MNH8|G4MNH8_MAGO7	62.07	58	22	0	10974	11147	384	441	2e-31	77.8	Heat shock 70 kDa protein 12 OS=Arabidopsis thaliana GN=HSP70-11 PE=1 SV=2		ATGTGTTGTCCCTACCCTGCTCCCAAGGTGGTGCCGTTCGCGGCTATCGACCAGCGTGACTTCTACACCATGTCAGTTCGTGGCATCACGCACTACCTTGACGGGACTTCCTCCGACTTCGCAAGTAAGCAGGCAACGATTGCTGAGCCCCCTTATGCCGGTTGACGTTGGCTTGTCCGTTAGCGCAAAAGCTGCCGGAGCAACAGCCATGCCCGGCCCAGCGGTCCGGCCTGTGCCAGGTTCGCAGTCGCCAGCAGCAGTCAGCATGGCCAGCGGGTCACCACATACGGATGTGCAGTGACGGGACTAGGGACGAGCCACGACAGGGCTTCACGTGTATGGCACCTAGCTTGGGTATGGGATGTGTATGTCGTCCAAGCAGGAAGGAGTGCGTCTTTG…
104366|scaffold_15|-|601499|614668	sp|O97125|HSP68_DROME	70.59	51	15	0	11251	11403	439	489	2e-31	82.4	Heat shock 70 kDa protein 12 OS=Arabidopsis thaliana GN=HSP70-11 PE=1 SV=2		ATGTGTTGTCCCTACCCTGCTCCCAAGGTGGTGCCGTTCGCGGCTATCGACCAGCGTGACTTCTACACCATGTCAGTTCGTGGCATCACGCACTACCTTGACGGGACTTCCTCCGACTTCGCAAGTAAGCAGGCAACGATTGCTGAGCCCCCTTATGCCGGTTGACGTTGGCTTGTCCGTTAGCGCAAAAGCTGCCGGAGCAACAGCCATGCCCGGCCCAGCGGTCCGGCCTGTGCCAGGTTCGCAGTCGCCAGCAGCAGTCAGCATGGCCAGCGGGTCACCACATACGGATGTGCAGTGACGGGACTAGGGACGAGCCACGACAGGGCTTCACGTGTATGGCACCTAGCTTGGGTATGGGATGTGTATGTCGTCCAAGCAGGAAGGAGTGCGTCTTTG…
104366|scaffold_15|-|601499|614668	sp|O97125|HSP68_DROME	60	65	26	0	10974	11168	383	447	2e-31	78.6	Heat shock 70 kDa protein 12 OS=Arabidopsis thaliana GN=HSP70-11 PE=1 SV=2		ATGTGTTGTCCCTACCCTGCTCCCAAGGTGGTGCCGTTCGCGGCTATCGACCAGCGTGACTTCTACACCATGTCAGTTCGTGGCATCACGCACTACCTTGACGGGACTTCCTCCGACTTCGCAAGTAAGCAGGCAACGATTGCTGAGCCCCCTTATGCCGGTTGACGTTGGCTTGTCCGTTAGCGCAAAAGCTGCCGGAGCAACAGCCATGCCCGGCCCAGCGGTCCGGCCTGTGCCAGGTTCGCAGTCGCCAGCAGCAGTCAGCATGGCCAGCGGGTCACCACATACGGATGTGCAGTGACGGGACTAGGGACGAGCCACGACAGGGCTTCACGTGTATGGCACCTAGCTTGGGTATGGGATGTGTATGTCGTCCAAGCAGGAAGGAGTGCGTCTTTG…
104366|scaffold_15|-|601499|614668	sp|Q9LHA8|HSP7D_ARATH	62.07	116	43	1	7956	8300	80	195	2e-31	136	Heat shock 70 kDa protein 12 OS=Arabidopsis thaliana GN=HSP70-11 PE=1 SV=2		ATGTGTTGTCCCTACCCTGCTCCCAAGGTGGTGCCGTTCGCGGCTATCGACCAGCGTGACTTCTACACCATGTCAGTTCGTGGCATCACGCACTACCTTGACGGGACTTCCTCCGACTTCGCAAGTAAGCAGGCAACGATTGCTGAGCCCCCTTATGCCGGTTGACGTTGGCTTGTCCGTTAGCGCAAAAGCTGCCGGAGCAACAGCCATGCCCGGCCCAGCGGTCCGGCCTGTGCCAGGTTCGCAGTCGCCAGCAGCAGTCAGCATGGCCAGCGGGTCACCACATACGGATGTGCAGTGACGGGACTAGGGACGAGCCACGACAGGGCTTCACGTGTATGGCACCTAGCTTGGGTATGGGATGTGTATGTCGTCCAAGCAGGAAGGAGTGCGTCTTTG…
104366|scaffold_15|-|601499|614668	sp|Q8GUM2|HSP7I_ARATH	59.35	123	45	3	7956	8321	126	244	2e-31	137	Heat shock 70 kDa protein 12 OS=Arabidopsis thaliana GN=HSP70-11 PE=1 SV=2		ATGTGTTGTCCCTACCCTGCTCCCAAGGTGGTGCCGTTCGCGGCTATCGACCAGCGTGACTTCTACACCATGTCAGTTCGTGGCATCACGCACTACCTTGACGGGACTTCCTCCGACTTCGCAAGTAAGCAGGCAACGATTGCTGAGCCCCCTTATGCCGGTTGACGTTGGCTTGTCCGTTAGCGCAAAAGCTGCCGGAGCAACAGCCATGCCCGGCCCAGCGGTCCGGCCTGTGCCAGGTTCGCAGTCGCCAGCAGCAGTCAGCATGGCCAGCGGGTCACCACATACGGATGTGCAGTGACGGGACTAGGGACGAGCCACGACAGGGCTTCACGTGTATGGCACCTAGCTTGGGTATGGGATGTGTATGTCGTCCAAGCAGGAAGGAGTGCGTCTTTG…
104417|scaffold_15|-|1170668|1175272	sp|Q9P2R7|SUCB1_HUMAN	44.44	162	88	2	891	1370	96	257	2e-31	132	Succinyl-CoA ligase [ADP-forming] subunit beta		ATGTGTTGTCCCTACCCTGCTCCCAAGGTGGTGCCGTTCGCGGCTATCGACCAGCGTGACTTCTACACCATGTCAGTTCGTGGCATCACGCACTACCTTGACGGGACTTCCTCCGACTTCGCAAGTAAGCAGGCAACGATTGCTGAGCCCCCTTATGCCGGTTGACGTTGGCTTGTCCGTTAGCGCAAAAGCTGCCGGAGCAACAGCCATGCCCGGCCCAGCGGTCCGGCCTGTGCCAGGTTCGCAGTCGCCAGCAGCAGTCAGCATGGCCAGCGGGTCACCACATACGGATGTGCAGTGACGGGACTAGGGACGAGCCACGACAGGGCTTCACGTGTATGGCACCTAGCTTGGGTATGGGATGTGTATGTCGTCCAAGCAGGAAGGAGTGCGTCTTTG…
109722|scaffold_15|+|30565|34447	sp|Q9S9N1|HSP7E_ARATH	55.17	145	64	1	2693	3124	445	589	2e-31	134	Heat shock protein		ATGTGTTGTCCCTACCCTGCTCCCAAGGTGGTGCCGTTCGCGGCTATCGACCAGCGTGACTTCTACACCATGTCAGTTCGTGGCATCACGCACTACCTTGACGGGACTTCCTCCGACTTCGCAAGTAAGCAGGCAACGATTGCTGAGCCCCCTTATGCCGGTTGACGTTGGCTTGTCCGTTAGCGCAAAAGCTGCCGGAGCAACAGCCATGCCCGGCCCAGCGGTCCGGCCTGTGCCAGGTTCGCAGTCGCCAGCAGCAGTCAGCATGGCCAGCGGGTCACCACATACGGATGTGCAGTGACGGGACTAGGGACGAGCCACGACAGGGCTTCACGTGTATGGCACCTAGCTTGGGTATGGGATGTGTATGTCGTCCAAGCAGGAAGGAGTGCGTCTTTG…
78597|scaffold_1|+|47019|77282	sp|Q9MBF8|DYH1B_CHLRE	32.37	241	152	6	25569	26288	3759	3989	3e-31	140	Dynein heavy chain 7		ATGTGTTGTCCCTACCCTGCTCCCAAGGTGGTGCCGTTCGCGGCTATCGACCAGCGTGACTTCTACACCATGTCAGTTCGTGGCATCACGCACTACCTTGACGGGACTTCCTCCGACTTCGCAAGTAAGCAGGCAACGATTGCTGAGCCCCCTTATGCCGGTTGACGTTGGCTTGTCCGTTAGCGCAAAAGCTGCCGGAGCAACAGCCATGCCCGGCCCAGCGGTCCGGCCTGTGCCAGGTTCGCAGTCGCCAGCAGCAGTCAGCATGGCCAGCGGGTCACCACATACGGATGTGCAGTGACGGGACTAGGGACGAGCCACGACAGGGCTTCACGTGTATGGCACCTAGCTTGGGTATGGGATGTGTATGTCGTCCAAGCAGGAAGGAGTGCGTCTTTG…
78597|scaffold_1|+|47019|77282	sp|Q8TE73|DYH5_HUMAN	39.02	164	95	2	26746	27228	4122	4283	3e-31	140	Dynein heavy chain 7		ATGTGTTGTCCCTACCCTGCTCCCAAGGTGGTGCCGTTCGCGGCTATCGACCAGCGTGACTTCTACACCATGTCAGTTCGTGGCATCACGCACTACCTTGACGGGACTTCCTCCGACTTCGCAAGTAAGCAGGCAACGATTGCTGAGCCCCCTTATGCCGGTTGACGTTGGCTTGTCCGTTAGCGCAAAAGCTGCCGGAGCAACAGCCATGCCCGGCCCAGCGGTCCGGCCTGTGCCAGGTTCGCAGTCGCCAGCAGCAGTCAGCATGGCCAGCGGGTCACCACATACGGATGTGCAGTGACGGGACTAGGGACGAGCCACGACAGGGCTTCACGTGTATGGCACCTAGCTTGGGTATGGGATGTGTATGTCGTCCAAGCAGGAAGGAGTGCGTCTTTG…
127414|scaffold_11|+|1270612|1277016	sp|Q9EQW7|KI13A_MOUSE	43.52	193	88	5	2713	3264	203	383	3e-31	137	Kinesin-like protein KIF3C OS=Mus musculus GN=Kif3c PE=2 SV=3		ATGTGTTGTCCCTACCCTGCTCCCAAGGTGGTGCCGTTCGCGGCTATCGACCAGCGTGACTTCTACACCATGTCAGTTCGTGGCATCACGCACTACCTTGACGGGACTTCCTCCGACTTCGCAAGTAAGCAGGCAACGATTGCTGAGCCCCCTTATGCCGGTTGACGTTGGCTTGTCCGTTAGCGCAAAAGCTGCCGGAGCAACAGCCATGCCCGGCCCAGCGGTCCGGCCTGTGCCAGGTTCGCAGTCGCCAGCAGCAGTCAGCATGGCCAGCGGGTCACCACATACGGATGTGCAGTGACGGGACTAGGGACGAGCCACGACAGGGCTTCACGTGTATGGCACCTAGCTTGGGTATGGGATGTGTATGTCGTCCAAGCAGGAAGGAGTGCGTCTTTG…
104366|scaffold_15|-|601499|614668	sp|Q8T869|BIP2_DICDI	74.51	51	13	0	11251	11403	467	517	3e-31	83.2	Heat shock 70 kDa protein 12 OS=Arabidopsis thaliana GN=HSP70-11 PE=1 SV=2		ATGTGTTGTCCCTACCCTGCTCCCAAGGTGGTGCCGTTCGCGGCTATCGACCAGCGTGACTTCTACACCATGTCAGTTCGTGGCATCACGCACTACCTTGACGGGACTTCCTCCGACTTCGCAAGTAAGCAGGCAACGATTGCTGAGCCCCCTTATGCCGGTTGACGTTGGCTTGTCCGTTAGCGCAAAAGCTGCCGGAGCAACAGCCATGCCCGGCCCAGCGGTCCGGCCTGTGCCAGGTTCGCAGTCGCCAGCAGCAGTCAGCATGGCCAGCGGGTCACCACATACGGATGTGCAGTGACGGGACTAGGGACGAGCCACGACAGGGCTTCACGTGTATGGCACCTAGCTTGGGTATGGGATGTGTATGTCGTCCAAGCAGGAAGGAGTGCGTCTTTG…
104366|scaffold_15|-|601499|614668	sp|Q8T869|BIP2_DICDI	61.4	57	22	0	10977	11147	412	468	3e-31	77	Heat shock 70 kDa protein 12 OS=Arabidopsis thaliana GN=HSP70-11 PE=1 SV=2		ATGTGTTGTCCCTACCCTGCTCCCAAGGTGGTGCCGTTCGCGGCTATCGACCAGCGTGACTTCTACACCATGTCAGTTCGTGGCATCACGCACTACCTTGACGGGACTTCCTCCGACTTCGCAAGTAAGCAGGCAACGATTGCTGAGCCCCCTTATGCCGGTTGACGTTGGCTTGTCCGTTAGCGCAAAAGCTGCCGGAGCAACAGCCATGCCCGGCCCAGCGGTCCGGCCTGTGCCAGGTTCGCAGTCGCCAGCAGCAGTCAGCATGGCCAGCGGGTCACCACATACGGATGTGCAGTGACGGGACTAGGGACGAGCCACGACAGGGCTTCACGTGTATGGCACCTAGCTTGGGTATGGGATGTGTATGTCGTCCAAGCAGGAAGGAGTGCGTCTTTG…
104366|scaffold_15|-|601499|614668	tr|Q9UWE3|Q9UWE3_ASPOZ	74	50	13	0	11251	11400	483	532	3e-31	81.6	Heat shock 70 kDa protein 12 OS=Arabidopsis thaliana GN=HSP70-11 PE=1 SV=2		ATGTGTTGTCCCTACCCTGCTCCCAAGGTGGTGCCGTTCGCGGCTATCGACCAGCGTGACTTCTACACCATGTCAGTTCGTGGCATCACGCACTACCTTGACGGGACTTCCTCCGACTTCGCAAGTAAGCAGGCAACGATTGCTGAGCCCCCTTATGCCGGTTGACGTTGGCTTGTCCGTTAGCGCAAAAGCTGCCGGAGCAACAGCCATGCCCGGCCCAGCGGTCCGGCCTGTGCCAGGTTCGCAGTCGCCAGCAGCAGTCAGCATGGCCAGCGGGTCACCACATACGGATGTGCAGTGACGGGACTAGGGACGAGCCACGACAGGGCTTCACGTGTATGGCACCTAGCTTGGGTATGGGATGTGTATGTCGTCCAAGCAGGAAGGAGTGCGTCTTTG…
104366|scaffold_15|-|601499|614668	tr|Q9UWE3|Q9UWE3_ASPOZ	56.72	67	29	0	10968	11168	425	491	3e-31	78.6	Heat shock 70 kDa protein 12 OS=Arabidopsis thaliana GN=HSP70-11 PE=1 SV=2		ATGTGTTGTCCCTACCCTGCTCCCAAGGTGGTGCCGTTCGCGGCTATCGACCAGCGTGACTTCTACACCATGTCAGTTCGTGGCATCACGCACTACCTTGACGGGACTTCCTCCGACTTCGCAAGTAAGCAGGCAACGATTGCTGAGCCCCCTTATGCCGGTTGACGTTGGCTTGTCCGTTAGCGCAAAAGCTGCCGGAGCAACAGCCATGCCCGGCCCAGCGGTCCGGCCTGTGCCAGGTTCGCAGTCGCCAGCAGCAGTCAGCATGGCCAGCGGGTCACCACATACGGATGTGCAGTGACGGGACTAGGGACGAGCCACGACAGGGCTTCACGTGTATGGCACCTAGCTTGGGTATGGGATGTGTATGTCGTCCAAGCAGGAAGGAGTGCGTCTTTG…
104366|scaffold_15|-|601499|614668	tr|B8N4E9|B8N4E9_ASPFN	74	50	13	0	11251	11400	483	532	3e-31	81.6	Heat shock 70 kDa protein 12 OS=Arabidopsis thaliana GN=HSP70-11 PE=1 SV=2		ATGTGTTGTCCCTACCCTGCTCCCAAGGTGGTGCCGTTCGCGGCTATCGACCAGCGTGACTTCTACACCATGTCAGTTCGTGGCATCACGCACTACCTTGACGGGACTTCCTCCGACTTCGCAAGTAAGCAGGCAACGATTGCTGAGCCCCCTTATGCCGGTTGACGTTGGCTTGTCCGTTAGCGCAAAAGCTGCCGGAGCAACAGCCATGCCCGGCCCAGCGGTCCGGCCTGTGCCAGGTTCGCAGTCGCCAGCAGCAGTCAGCATGGCCAGCGGGTCACCACATACGGATGTGCAGTGACGGGACTAGGGACGAGCCACGACAGGGCTTCACGTGTATGGCACCTAGCTTGGGTATGGGATGTGTATGTCGTCCAAGCAGGAAGGAGTGCGTCTTTG…
104366|scaffold_15|-|601499|614668	tr|B8N4E9|B8N4E9_ASPFN	56.72	67	29	0	10968	11168	425	491	3e-31	78.6	Heat shock 70 kDa protein 12 OS=Arabidopsis thaliana GN=HSP70-11 PE=1 SV=2		ATGTGTTGTCCCTACCCTGCTCCCAAGGTGGTGCCGTTCGCGGCTATCGACCAGCGTGACTTCTACACCATGTCAGTTCGTGGCATCACGCACTACCTTGACGGGACTTCCTCCGACTTCGCAAGTAAGCAGGCAACGATTGCTGAGCCCCCTTATGCCGGTTGACGTTGGCTTGTCCGTTAGCGCAAAAGCTGCCGGAGCAACAGCCATGCCCGGCCCAGCGGTCCGGCCTGTGCCAGGTTCGCAGTCGCCAGCAGCAGTCAGCATGGCCAGCGGGTCACCACATACGGATGTGCAGTGACGGGACTAGGGACGAGCCACGACAGGGCTTCACGTGTATGGCACCTAGCTTGGGTATGGGATGTGTATGTCGTCCAAGCAGGAAGGAGTGCGTCTTTG…
104366|scaffold_15|-|601499|614668	sp|Q99170|GRP78_YARLI	80	50	10	0	11251	11400	471	520	3e-31	85.5	Heat shock 70 kDa protein 12 OS=Arabidopsis thaliana GN=HSP70-11 PE=1 SV=2		ATGTGTTGTCCCTACCCTGCTCCCAAGGTGGTGCCGTTCGCGGCTATCGACCAGCGTGACTTCTACACCATGTCAGTTCGTGGCATCACGCACTACCTTGACGGGACTTCCTCCGACTTCGCAAGTAAGCAGGCAACGATTGCTGAGCCCCCTTATGCCGGTTGACGTTGGCTTGTCCGTTAGCGCAAAAGCTGCCGGAGCAACAGCCATGCCCGGCCCAGCGGTCCGGCCTGTGCCAGGTTCGCAGTCGCCAGCAGCAGTCAGCATGGCCAGCGGGTCACCACATACGGATGTGCAGTGACGGGACTAGGGACGAGCCACGACAGGGCTTCACGTGTATGGCACCTAGCTTGGGTATGGGATGTGTATGTCGTCCAAGCAGGAAGGAGTGCGTCTTTG…
104366|scaffold_15|-|601499|614668	sp|Q99170|GRP78_YARLI	56.67	60	26	0	10968	11147	413	472	3e-31	74.7	Heat shock 70 kDa protein 12 OS=Arabidopsis thaliana GN=HSP70-11 PE=1 SV=2		ATGTGTTGTCCCTACCCTGCTCCCAAGGTGGTGCCGTTCGCGGCTATCGACCAGCGTGACTTCTACACCATGTCAGTTCGTGGCATCACGCACTACCTTGACGGGACTTCCTCCGACTTCGCAAGTAAGCAGGCAACGATTGCTGAGCCCCCTTATGCCGGTTGACGTTGGCTTGTCCGTTAGCGCAAAAGCTGCCGGAGCAACAGCCATGCCCGGCCCAGCGGTCCGGCCTGTGCCAGGTTCGCAGTCGCCAGCAGCAGTCAGCATGGCCAGCGGGTCACCACATACGGATGTGCAGTGACGGGACTAGGGACGAGCCACGACAGGGCTTCACGTGTATGGCACCTAGCTTGGGTATGGGATGTGTATGTCGTCCAAGCAGGAAGGAGTGCGTCTTTG…
104366|scaffold_15|-|601499|614668	sp|Q10284|HSP75_SCHPO	62.5	112	42	0	7956	8291	79	190	3e-31	135	Heat shock 70 kDa protein 12 OS=Arabidopsis thaliana GN=HSP70-11 PE=1 SV=2		ATGTGTTGTCCCTACCCTGCTCCCAAGGTGGTGCCGTTCGCGGCTATCGACCAGCGTGACTTCTACACCATGTCAGTTCGTGGCATCACGCACTACCTTGACGGGACTTCCTCCGACTTCGCAAGTAAGCAGGCAACGATTGCTGAGCCCCCTTATGCCGGTTGACGTTGGCTTGTCCGTTAGCGCAAAAGCTGCCGGAGCAACAGCCATGCCCGGCCCAGCGGTCCGGCCTGTGCCAGGTTCGCAGTCGCCAGCAGCAGTCAGCATGGCCAGCGGGTCACCACATACGGATGTGCAGTGACGGGACTAGGGACGAGCCACGACAGGGCTTCACGTGTATGGCACCTAGCTTGGGTATGGGATGTGTATGTCGTCCAAGCAGGAAGGAGTGCGTCTTTG…
104366|scaffold_15|-|601499|614668	sp|P12398|HSP77_YEAST	65.18	112	34	3	7956	8288	104	211	3e-31	135	Heat shock 70 kDa protein 12 OS=Arabidopsis thaliana GN=HSP70-11 PE=1 SV=2		ATGTGTTGTCCCTACCCTGCTCCCAAGGTGGTGCCGTTCGCGGCTATCGACCAGCGTGACTTCTACACCATGTCAGTTCGTGGCATCACGCACTACCTTGACGGGACTTCCTCCGACTTCGCAAGTAAGCAGGCAACGATTGCTGAGCCCCCTTATGCCGGTTGACGTTGGCTTGTCCGTTAGCGCAAAAGCTGCCGGAGCAACAGCCATGCCCGGCCCAGCGGTCCGGCCTGTGCCAGGTTCGCAGTCGCCAGCAGCAGTCAGCATGGCCAGCGGGTCACCACATACGGATGTGCAGTGACGGGACTAGGGACGAGCCACGACAGGGCTTCACGTGTATGGCACCTAGCTTGGGTATGGGATGTGTATGTCGTCCAAGCAGGAAGGAGTGCGTCTTTG…
74529|scaffold_17|+|1682842|1689346	sp|Q05758|ILV5_ARATH	69.32	88	27	0	5186	5449	471	558	3e-31	134	Ketol-acid reductoisomerase		ATGTGTTGTCCCTACCCTGCTCCCAAGGTGGTGCCGTTCGCGGCTATCGACCAGCGTGACTTCTACACCATGTCAGTTCGTGGCATCACGCACTACCTTGACGGGACTTCCTCCGACTTCGCAAGTAAGCAGGCAACGATTGCTGAGCCCCCTTATGCCGGTTGACGTTGGCTTGTCCGTTAGCGCAAAAGCTGCCGGAGCAACAGCCATGCCCGGCCCAGCGGTCCGGCCTGTGCCAGGTTCGCAGTCGCCAGCAGCAGTCAGCATGGCCAGCGGGTCACCACATACGGATGTGCAGTGACGGGACTAGGGACGAGCCACGACAGGGCTTCACGTGTATGGCACCTAGCTTGGGTATGGGATGTGTATGTCGTCCAAGCAGGAAGGAGTGCGTCTTTG…
81202|scaffold_19|-|1913205|1918932	tr|O64490|O64490_ARATH	75.28	89	19	1	2113	2370	94	182	3e-31	132	Eukaryotic translation initiation factor 2 subunit gamma OS=Schizosaccharomyces pombe (strain 972 / ATCC 24843) GN=tif213 PE=2 SV=1		ATGTGTTGTCCCTACCCTGCTCCCAAGGTGGTGCCGTTCGCGGCTATCGACCAGCGTGACTTCTACACCATGTCAGTTCGTGGCATCACGCACTACCTTGACGGGACTTCCTCCGACTTCGCAAGTAAGCAGGCAACGATTGCTGAGCCCCCTTATGCCGGTTGACGTTGGCTTGTCCGTTAGCGCAAAAGCTGCCGGAGCAACAGCCATGCCCGGCCCAGCGGTCCGGCCTGTGCCAGGTTCGCAGTCGCCAGCAGCAGTCAGCATGGCCAGCGGGTCACCACATACGGATGTGCAGTGACGGGACTAGGGACGAGCCACGACAGGGCTTCACGTGTATGGCACCTAGCTTGGGTATGGGATGTGTATGTCGTCCAAGCAGGAAGGAGTGCGTCTTTG…
102676|scaffold_1|+|1511851|1515088	sp|Q95083|PSA5_DROME	48.98	98	24	1	236	529	26	97	4e-31	90.5	Proteasome subunit alpha type-5-B OS=Arabidopsis thaliana GN=PAE2 PE=1 SV=2		ATGTGTTGTCCCTACCCTGCTCCCAAGGTGGTGCCGTTCGCGGCTATCGACCAGCGTGACTTCTACACCATGTCAGTTCGTGGCATCACGCACTACCTTGACGGGACTTCCTCCGACTTCGCAAGTAAGCAGGCAACGATTGCTGAGCCCCCTTATGCCGGTTGACGTTGGCTTGTCCGTTAGCGCAAAAGCTGCCGGAGCAACAGCCATGCCCGGCCCAGCGGTCCGGCCTGTGCCAGGTTCGCAGTCGCCAGCAGCAGTCAGCATGGCCAGCGGGTCACCACATACGGATGTGCAGTGACGGGACTAGGGACGAGCCACGACAGGGCTTCACGTGTATGGCACCTAGCTTGGGTATGGGATGTGTATGTCGTCCAAGCAGGAAGGAGTGCGTCTTTG…
102676|scaffold_1|+|1511851|1515088	sp|Q95083|PSA5_DROME	93.94	33	2	0	75	173	1	33	4e-31	67	Proteasome subunit alpha type-5-B OS=Arabidopsis thaliana GN=PAE2 PE=1 SV=2		ATGTGTTGTCCCTACCCTGCTCCCAAGGTGGTGCCGTTCGCGGCTATCGACCAGCGTGACTTCTACACCATGTCAGTTCGTGGCATCACGCACTACCTTGACGGGACTTCCTCCGACTTCGCAAGTAAGCAGGCAACGATTGCTGAGCCCCCTTATGCCGGTTGACGTTGGCTTGTCCGTTAGCGCAAAAGCTGCCGGAGCAACAGCCATGCCCGGCCCAGCGGTCCGGCCTGTGCCAGGTTCGCAGTCGCCAGCAGCAGTCAGCATGGCCAGCGGGTCACCACATACGGATGTGCAGTGACGGGACTAGGGACGAGCCACGACAGGGCTTCACGTGTATGGCACCTAGCTTGGGTATGGGATGTGTATGTCGTCCAAGCAGGAAGGAGTGCGTCTTTG…
100009|scaffold_102|+|57397|63654	tr|Q48K88|Q48K88_PSE14	53.64	110	51	0	5926	6255	442	551	4e-31	133	Electron-transferring-flavoprotein dehydrogenase OS=Arabidopsis thaliana GN=ETFQO PE=4 SV=1		ATGTGTTGTCCCTACCCTGCTCCCAAGGTGGTGCCGTTCGCGGCTATCGACCAGCGTGACTTCTACACCATGTCAGTTCGTGGCATCACGCACTACCTTGACGGGACTTCCTCCGACTTCGCAAGTAAGCAGGCAACGATTGCTGAGCCCCCTTATGCCGGTTGACGTTGGCTTGTCCGTTAGCGCAAAAGCTGCCGGAGCAACAGCCATGCCCGGCCCAGCGGTCCGGCCTGTGCCAGGTTCGCAGTCGCCAGCAGCAGTCAGCATGGCCAGCGGGTCACCACATACGGATGTGCAGTGACGGGACTAGGGACGAGCCACGACAGGGCTTCACGTGTATGGCACCTAGCTTGGGTATGGGATGTGTATGTCGTCCAAGCAGGAAGGAGTGCGTCTTTG…
127414|scaffold_11|+|1270612|1277016	sp|Q2VIQ3|KIF4B_HUMAN	43.94	198	97	4	2704	3291	191	376	4e-31	136	Kinesin-like protein KIF3C OS=Mus musculus GN=Kif3c PE=2 SV=3		ATGTGTTGTCCCTACCCTGCTCCCAAGGTGGTGCCGTTCGCGGCTATCGACCAGCGTGACTTCTACACCATGTCAGTTCGTGGCATCACGCACTACCTTGACGGGACTTCCTCCGACTTCGCAAGTAAGCAGGCAACGATTGCTGAGCCCCCTTATGCCGGTTGACGTTGGCTTGTCCGTTAGCGCAAAAGCTGCCGGAGCAACAGCCATGCCCGGCCCAGCGGTCCGGCCTGTGCCAGGTTCGCAGTCGCCAGCAGCAGTCAGCATGGCCAGCGGGTCACCACATACGGATGTGCAGTGACGGGACTAGGGACGAGCCACGACAGGGCTTCACGTGTATGGCACCTAGCTTGGGTATGGGATGTGTATGTCGTCCAAGCAGGAAGGAGTGCGTCTTTG…
104417|scaffold_15|-|1170668|1175272	tr|Q8ILE9|Q8ILE9_PLAF7	41.72	163	92	3	891	1370	97	259	4e-31	132	Succinyl-CoA ligase [ADP-forming] subunit beta		ATGTGTTGTCCCTACCCTGCTCCCAAGGTGGTGCCGTTCGCGGCTATCGACCAGCGTGACTTCTACACCATGTCAGTTCGTGGCATCACGCACTACCTTGACGGGACTTCCTCCGACTTCGCAAGTAAGCAGGCAACGATTGCTGAGCCCCCTTATGCCGGTTGACGTTGGCTTGTCCGTTAGCGCAAAAGCTGCCGGAGCAACAGCCATGCCCGGCCCAGCGGTCCGGCCTGTGCCAGGTTCGCAGTCGCCAGCAGCAGTCAGCATGGCCAGCGGGTCACCACATACGGATGTGCAGTGACGGGACTAGGGACGAGCCACGACAGGGCTTCACGTGTATGGCACCTAGCTTGGGTATGGGATGTGTATGTCGTCCAAGCAGGAAGGAGTGCGTCTTTG…
109722|scaffold_15|+|30565|34447	tr|G4MNH8|G4MNH8_MAGO7	54.05	148	67	1	2693	3133	439	586	4e-31	133	Heat shock protein		ATGTGTTGTCCCTACCCTGCTCCCAAGGTGGTGCCGTTCGCGGCTATCGACCAGCGTGACTTCTACACCATGTCAGTTCGTGGCATCACGCACTACCTTGACGGGACTTCCTCCGACTTCGCAAGTAAGCAGGCAACGATTGCTGAGCCCCCTTATGCCGGTTGACGTTGGCTTGTCCGTTAGCGCAAAAGCTGCCGGAGCAACAGCCATGCCCGGCCCAGCGGTCCGGCCTGTGCCAGGTTCGCAGTCGCCAGCAGCAGTCAGCATGGCCAGCGGGTCACCACATACGGATGTGCAGTGACGGGACTAGGGACGAGCCACGACAGGGCTTCACGTGTATGGCACCTAGCTTGGGTATGGGATGTGTATGTCGTCCAAGCAGGAAGGAGTGCGTCTTTG…
127414|scaffold_11|+|1270612|1277016	sp|Q86Y91|KI18B_HUMAN	42.65	204	97	5	2704	3285	212	405	5e-31	135	Kinesin-like protein KIF3C OS=Mus musculus GN=Kif3c PE=2 SV=3		ATGTGTTGTCCCTACCCTGCTCCCAAGGTGGTGCCGTTCGCGGCTATCGACCAGCGTGACTTCTACACCATGTCAGTTCGTGGCATCACGCACTACCTTGACGGGACTTCCTCCGACTTCGCAAGTAAGCAGGCAACGATTGCTGAGCCCCCTTATGCCGGTTGACGTTGGCTTGTCCGTTAGCGCAAAAGCTGCCGGAGCAACAGCCATGCCCGGCCCAGCGGTCCGGCCTGTGCCAGGTTCGCAGTCGCCAGCAGCAGTCAGCATGGCCAGCGGGTCACCACATACGGATGTGCAGTGACGGGACTAGGGACGAGCCACGACAGGGCTTCACGTGTATGGCACCTAGCTTGGGTATGGGATGTGTATGTCGTCCAAGCAGGAAGGAGTGCGTCTTTG…
104366|scaffold_15|-|601499|614668	tr|Q7ZYY3|Q7ZYY3_DANRE	61.61	112	38	2	7956	8288	130	237	5e-31	135	Heat shock 70 kDa protein 12 OS=Arabidopsis thaliana GN=HSP70-11 PE=1 SV=2		ATGTGTTGTCCCTACCCTGCTCCCAAGGTGGTGCCGTTCGCGGCTATCGACCAGCGTGACTTCTACACCATGTCAGTTCGTGGCATCACGCACTACCTTGACGGGACTTCCTCCGACTTCGCAAGTAAGCAGGCAACGATTGCTGAGCCCCCTTATGCCGGTTGACGTTGGCTTGTCCGTTAGCGCAAAAGCTGCCGGAGCAACAGCCATGCCCGGCCCAGCGGTCCGGCCTGTGCCAGGTTCGCAGTCGCCAGCAGCAGTCAGCATGGCCAGCGGGTCACCACATACGGATGTGCAGTGACGGGACTAGGGACGAGCCACGACAGGGCTTCACGTGTATGGCACCTAGCTTGGGTATGGGATGTGTATGTCGTCCAAGCAGGAAGGAGTGCGTCTTTG…
109722|scaffold_15|+|30565|34447	tr|D3YW43|D3YW43_MOUSE	77.03	74	17	0	258	479	4	77	5e-31	124	Heat shock protein		ATGTGTTGTCCCTACCCTGCTCCCAAGGTGGTGCCGTTCGCGGCTATCGACCAGCGTGACTTCTACACCATGTCAGTTCGTGGCATCACGCACTACCTTGACGGGACTTCCTCCGACTTCGCAAGTAAGCAGGCAACGATTGCTGAGCCCCCTTATGCCGGTTGACGTTGGCTTGTCCGTTAGCGCAAAAGCTGCCGGAGCAACAGCCATGCCCGGCCCAGCGGTCCGGCCTGTGCCAGGTTCGCAGTCGCCAGCAGCAGTCAGCATGGCCAGCGGGTCACCACATACGGATGTGCAGTGACGGGACTAGGGACGAGCCACGACAGGGCTTCACGTGTATGGCACCTAGCTTGGGTATGGGATGTGTATGTCGTCCAAGCAGGAAGGAGTGCGTCTTTG…
109722|scaffold_15|+|30565|34447	sp|Q5RE21|HSP7E_PONAB	38.69	168	101	1	619	1116	91	258	5e-31	131	Heat shock protein		ATGTGTTGTCCCTACCCTGCTCCCAAGGTGGTGCCGTTCGCGGCTATCGACCAGCGTGACTTCTACACCATGTCAGTTCGTGGCATCACGCACTACCTTGACGGGACTTCCTCCGACTTCGCAAGTAAGCAGGCAACGATTGCTGAGCCCCCTTATGCCGGTTGACGTTGGCTTGTCCGTTAGCGCAAAAGCTGCCGGAGCAACAGCCATGCCCGGCCCAGCGGTCCGGCCTGTGCCAGGTTCGCAGTCGCCAGCAGCAGTCAGCATGGCCAGCGGGTCACCACATACGGATGTGCAGTGACGGGACTAGGGACGAGCCACGACAGGGCTTCACGTGTATGGCACCTAGCTTGGGTATGGGATGTGTATGTCGTCCAAGCAGGAAGGAGTGCGTCTTTG…
109722|scaffold_15|+|30565|34447	sp|Q4R6J2|HSP7E_MACFA	38.69	168	101	1	619	1116	91	258	5e-31	131	Heat shock protein		ATGTGTTGTCCCTACCCTGCTCCCAAGGTGGTGCCGTTCGCGGCTATCGACCAGCGTGACTTCTACACCATGTCAGTTCGTGGCATCACGCACTACCTTGACGGGACTTCCTCCGACTTCGCAAGTAAGCAGGCAACGATTGCTGAGCCCCCTTATGCCGGTTGACGTTGGCTTGTCCGTTAGCGCAAAAGCTGCCGGAGCAACAGCCATGCCCGGCCCAGCGGTCCGGCCTGTGCCAGGTTCGCAGTCGCCAGCAGCAGTCAGCATGGCCAGCGGGTCACCACATACGGATGTGCAGTGACGGGACTAGGGACGAGCCACGACAGGGCTTCACGTGTATGGCACCTAGCTTGGGTATGGGATGTGTATGTCGTCCAAGCAGGAAGGAGTGCGTCTTTG…
60404|scaffold_18|-|137813|142487	tr|Q9LT69|Q9LT69_ARATH	59.29	113	46	0	1941	2279	195	307	5e-31	132	D-3-phosphoglycerate dehydrogenase		ATGTGTTGTCCCTACCCTGCTCCCAAGGTGGTGCCGTTCGCGGCTATCGACCAGCGTGACTTCTACACCATGTCAGTTCGTGGCATCACGCACTACCTTGACGGGACTTCCTCCGACTTCGCAAGTAAGCAGGCAACGATTGCTGAGCCCCCTTATGCCGGTTGACGTTGGCTTGTCCGTTAGCGCAAAAGCTGCCGGAGCAACAGCCATGCCCGGCCCAGCGGTCCGGCCTGTGCCAGGTTCGCAGTCGCCAGCAGCAGTCAGCATGGCCAGCGGGTCACCACATACGGATGTGCAGTGACGGGACTAGGGACGAGCCACGACAGGGCTTCACGTGTATGGCACCTAGCTTGGGTATGGGATGTGTATGTCGTCCAAGCAGGAAGGAGTGCGTCTTTG…
81202|scaffold_19|-|1913205|1918932	sp|Q54XD8|IF2G_DICDI	73.86	88	21	1	2113	2370	96	183	5e-31	132	Eukaryotic translation initiation factor 2 subunit gamma OS=Schizosaccharomyces pombe (strain 972 / ATCC 24843) GN=tif213 PE=2 SV=1		ATGTGTTGTCCCTACCCTGCTCCCAAGGTGGTGCCGTTCGCGGCTATCGACCAGCGTGACTTCTACACCATGTCAGTTCGTGGCATCACGCACTACCTTGACGGGACTTCCTCCGACTTCGCAAGTAAGCAGGCAACGATTGCTGAGCCCCCTTATGCCGGTTGACGTTGGCTTGTCCGTTAGCGCAAAAGCTGCCGGAGCAACAGCCATGCCCGGCCCAGCGGTCCGGCCTGTGCCAGGTTCGCAGTCGCCAGCAGCAGTCAGCATGGCCAGCGGGTCACCACATACGGATGTGCAGTGACGGGACTAGGGACGAGCCACGACAGGGCTTCACGTGTATGGCACCTAGCTTGGGTATGGGATGTGTATGTCGTCCAAGCAGGAAGGAGTGCGTCTTTG…
78597|scaffold_1|+|47019|77282	sp|Q9UFH2|DYH17_HUMAN	35.98	214	123	4	26662	27273	3922	4131	6e-31	139	Dynein heavy chain 7		ATGTGTTGTCCCTACCCTGCTCCCAAGGTGGTGCCGTTCGCGGCTATCGACCAGCGTGACTTCTACACCATGTCAGTTCGTGGCATCACGCACTACCTTGACGGGACTTCCTCCGACTTCGCAAGTAAGCAGGCAACGATTGCTGAGCCCCCTTATGCCGGTTGACGTTGGCTTGTCCGTTAGCGCAAAAGCTGCCGGAGCAACAGCCATGCCCGGCCCAGCGGTCCGGCCTGTGCCAGGTTCGCAGTCGCCAGCAGCAGTCAGCATGGCCAGCGGGTCACCACATACGGATGTGCAGTGACGGGACTAGGGACGAGCCACGACAGGGCTTCACGTGTATGGCACCTAGCTTGGGTATGGGATGTGTATGTCGTCCAAGCAGGAAGGAGTGCGTCTTTG…
100009|scaffold_102|+|57397|63654	tr|Q0C0Y3|Q0C0Y3_HYPNA	53.15	111	52	0	5917	6249	447	557	6e-31	132	Electron-transferring-flavoprotein dehydrogenase OS=Arabidopsis thaliana GN=ETFQO PE=4 SV=1		ATGTGTTGTCCCTACCCTGCTCCCAAGGTGGTGCCGTTCGCGGCTATCGACCAGCGTGACTTCTACACCATGTCAGTTCGTGGCATCACGCACTACCTTGACGGGACTTCCTCCGACTTCGCAAGTAAGCAGGCAACGATTGCTGAGCCCCCTTATGCCGGTTGACGTTGGCTTGTCCGTTAGCGCAAAAGCTGCCGGAGCAACAGCCATGCCCGGCCCAGCGGTCCGGCCTGTGCCAGGTTCGCAGTCGCCAGCAGCAGTCAGCATGGCCAGCGGGTCACCACATACGGATGTGCAGTGACGGGACTAGGGACGAGCCACGACAGGGCTTCACGTGTATGGCACCTAGCTTGGGTATGGGATGTGTATGTCGTCCAAGCAGGAAGGAGTGCGTCTTTG…
127414|scaffold_11|+|1270612|1277016	sp|P33174|KIF4_MOUSE	43.37	196	97	4	2704	3285	192	375	6e-31	135	Kinesin-like protein KIF3C OS=Mus musculus GN=Kif3c PE=2 SV=3		ATGTGTTGTCCCTACCCTGCTCCCAAGGTGGTGCCGTTCGCGGCTATCGACCAGCGTGACTTCTACACCATGTCAGTTCGTGGCATCACGCACTACCTTGACGGGACTTCCTCCGACTTCGCAAGTAAGCAGGCAACGATTGCTGAGCCCCCTTATGCCGGTTGACGTTGGCTTGTCCGTTAGCGCAAAAGCTGCCGGAGCAACAGCCATGCCCGGCCCAGCGGTCCGGCCTGTGCCAGGTTCGCAGTCGCCAGCAGCAGTCAGCATGGCCAGCGGGTCACCACATACGGATGTGCAGTGACGGGACTAGGGACGAGCCACGACAGGGCTTCACGTGTATGGCACCTAGCTTGGGTATGGGATGTGTATGTCGTCCAAGCAGGAAGGAGTGCGTCTTTG…
104366|scaffold_15|-|601499|614668	sp|Q9S9N1|HSP7E_ARATH	72.55	51	14	0	11251	11403	446	496	6e-31	80.9	Heat shock 70 kDa protein 12 OS=Arabidopsis thaliana GN=HSP70-11 PE=1 SV=2		ATGTGTTGTCCCTACCCTGCTCCCAAGGTGGTGCCGTTCGCGGCTATCGACCAGCGTGACTTCTACACCATGTCAGTTCGTGGCATCACGCACTACCTTGACGGGACTTCCTCCGACTTCGCAAGTAAGCAGGCAACGATTGCTGAGCCCCCTTATGCCGGTTGACGTTGGCTTGTCCGTTAGCGCAAAAGCTGCCGGAGCAACAGCCATGCCCGGCCCAGCGGTCCGGCCTGTGCCAGGTTCGCAGTCGCCAGCAGCAGTCAGCATGGCCAGCGGGTCACCACATACGGATGTGCAGTGACGGGACTAGGGACGAGCCACGACAGGGCTTCACGTGTATGGCACCTAGCTTGGGTATGGGATGTGTATGTCGTCCAAGCAGGAAGGAGTGCGTCTTTG…
104366|scaffold_15|-|601499|614668	sp|Q9S9N1|HSP7E_ARATH	61.02	59	23	0	10971	11147	389	447	6e-31	78.2	Heat shock 70 kDa protein 12 OS=Arabidopsis thaliana GN=HSP70-11 PE=1 SV=2		ATGTGTTGTCCCTACCCTGCTCCCAAGGTGGTGCCGTTCGCGGCTATCGACCAGCGTGACTTCTACACCATGTCAGTTCGTGGCATCACGCACTACCTTGACGGGACTTCCTCCGACTTCGCAAGTAAGCAGGCAACGATTGCTGAGCCCCCTTATGCCGGTTGACGTTGGCTTGTCCGTTAGCGCAAAAGCTGCCGGAGCAACAGCCATGCCCGGCCCAGCGGTCCGGCCTGTGCCAGGTTCGCAGTCGCCAGCAGCAGTCAGCATGGCCAGCGGGTCACCACATACGGATGTGCAGTGACGGGACTAGGGACGAGCCACGACAGGGCTTCACGTGTATGGCACCTAGCTTGGGTATGGGATGTGTATGTCGTCCAAGCAGGAAGGAGTGCGTCTTTG…
103937|scaffold_10|+|1211637|1235496	tr|E7ERZ5|E7ERZ5_HUMAN	65.71	105	36	0	11079	11393	383	487	7e-31	137	Uncharacterized protein OS=Mus musculus GN=Ift122 PE=4 SV=1		ATGTGTTGTCCCTACCCTGCTCCCAAGGTGGTGCCGTTCGCGGCTATCGACCAGCGTGACTTCTACACCATGTCAGTTCGTGGCATCACGCACTACCTTGACGGGACTTCCTCCGACTTCGCAAGTAAGCAGGCAACGATTGCTGAGCCCCCTTATGCCGGTTGACGTTGGCTTGTCCGTTAGCGCAAAAGCTGCCGGAGCAACAGCCATGCCCGGCCCAGCGGTCCGGCCTGTGCCAGGTTCGCAGTCGCCAGCAGCAGTCAGCATGGCCAGCGGGTCACCACATACGGATGTGCAGTGACGGGACTAGGGACGAGCCACGACAGGGCTTCACGTGTATGGCACCTAGCTTGGGTATGGGATGTGTATGTCGTCCAAGCAGGAAGGAGTGCGTCTTTG…
104366|scaffold_15|-|601499|614668	sp|P39987|HSP7E_YEAST	62.5	112	37	2	7956	8288	101	208	7e-31	134	Heat shock 70 kDa protein 12 OS=Arabidopsis thaliana GN=HSP70-11 PE=1 SV=2		ATGTGTTGTCCCTACCCTGCTCCCAAGGTGGTGCCGTTCGCGGCTATCGACCAGCGTGACTTCTACACCATGTCAGTTCGTGGCATCACGCACTACCTTGACGGGACTTCCTCCGACTTCGCAAGTAAGCAGGCAACGATTGCTGAGCCCCCTTATGCCGGTTGACGTTGGCTTGTCCGTTAGCGCAAAAGCTGCCGGAGCAACAGCCATGCCCGGCCCAGCGGTCCGGCCTGTGCCAGGTTCGCAGTCGCCAGCAGCAGTCAGCATGGCCAGCGGGTCACCACATACGGATGTGCAGTGACGGGACTAGGGACGAGCCACGACAGGGCTTCACGTGTATGGCACCTAGCTTGGGTATGGGATGTGTATGTCGTCCAAGCAGGAAGGAGTGCGTCTTTG…
109722|scaffold_15|+|30565|34447	sp|Q9HG01|GRP78_PICAN	57.43	148	61	1	2693	3130	473	620	7e-31	132	Heat shock protein		ATGTGTTGTCCCTACCCTGCTCCCAAGGTGGTGCCGTTCGCGGCTATCGACCAGCGTGACTTCTACACCATGTCAGTTCGTGGCATCACGCACTACCTTGACGGGACTTCCTCCGACTTCGCAAGTAAGCAGGCAACGATTGCTGAGCCCCCTTATGCCGGTTGACGTTGGCTTGTCCGTTAGCGCAAAAGCTGCCGGAGCAACAGCCATGCCCGGCCCAGCGGTCCGGCCTGTGCCAGGTTCGCAGTCGCCAGCAGCAGTCAGCATGGCCAGCGGGTCACCACATACGGATGTGCAGTGACGGGACTAGGGACGAGCCACGACAGGGCTTCACGTGTATGGCACCTAGCTTGGGTATGGGATGTGTATGTCGTCCAAGCAGGAAGGAGTGCGTCTTTG…
103937|scaffold_10|+|1211637|1235496	tr|E9PDG2|E9PDG2_HUMAN	65.71	105	36	0	11079	11393	233	337	8e-31	137	Uncharacterized protein OS=Mus musculus GN=Ift122 PE=4 SV=1		ATGTGTTGTCCCTACCCTGCTCCCAAGGTGGTGCCGTTCGCGGCTATCGACCAGCGTGACTTCTACACCATGTCAGTTCGTGGCATCACGCACTACCTTGACGGGACTTCCTCCGACTTCGCAAGTAAGCAGGCAACGATTGCTGAGCCCCCTTATGCCGGTTGACGTTGGCTTGTCCGTTAGCGCAAAAGCTGCCGGAGCAACAGCCATGCCCGGCCCAGCGGTCCGGCCTGTGCCAGGTTCGCAGTCGCCAGCAGCAGTCAGCATGGCCAGCGGGTCACCACATACGGATGTGCAGTGACGGGACTAGGGACGAGCCACGACAGGGCTTCACGTGTATGGCACCTAGCTTGGGTATGGGATGTGTATGTCGTCCAAGCAGGAAGGAGTGCGTCTTTG…
127414|scaffold_11|+|1270612|1277016	sp|O95239|KIF4A_HUMAN	42.93	198	99	4	2704	3291	191	376	8e-31	135	Kinesin-like protein KIF3C OS=Mus musculus GN=Kif3c PE=2 SV=3		ATGTGTTGTCCCTACCCTGCTCCCAAGGTGGTGCCGTTCGCGGCTATCGACCAGCGTGACTTCTACACCATGTCAGTTCGTGGCATCACGCACTACCTTGACGGGACTTCCTCCGACTTCGCAAGTAAGCAGGCAACGATTGCTGAGCCCCCTTATGCCGGTTGACGTTGGCTTGTCCGTTAGCGCAAAAGCTGCCGGAGCAACAGCCATGCCCGGCCCAGCGGTCCGGCCTGTGCCAGGTTCGCAGTCGCCAGCAGCAGTCAGCATGGCCAGCGGGTCACCACATACGGATGTGCAGTGACGGGACTAGGGACGAGCCACGACAGGGCTTCACGTGTATGGCACCTAGCTTGGGTATGGGATGTGTATGTCGTCCAAGCAGGAAGGAGTGCGTCTTTG…
109722|scaffold_15|+|30565|34447	tr|Q5AD54|Q5AD54_CANAL	60	150	56	1	2693	3130	482	631	8e-31	132	Heat shock protein		ATGTGTTGTCCCTACCCTGCTCCCAAGGTGGTGCCGTTCGCGGCTATCGACCAGCGTGACTTCTACACCATGTCAGTTCGTGGCATCACGCACTACCTTGACGGGACTTCCTCCGACTTCGCAAGTAAGCAGGCAACGATTGCTGAGCCCCCTTATGCCGGTTGACGTTGGCTTGTCCGTTAGCGCAAAAGCTGCCGGAGCAACAGCCATGCCCGGCCCAGCGGTCCGGCCTGTGCCAGGTTCGCAGTCGCCAGCAGCAGTCAGCATGGCCAGCGGGTCACCACATACGGATGTGCAGTGACGGGACTAGGGACGAGCCACGACAGGGCTTCACGTGTATGGCACCTAGCTTGGGTATGGGATGTGTATGTCGTCCAAGCAGGAAGGAGTGCGTCTTTG…
109722|scaffold_15|+|30565|34447	tr|Q8UUJ8|Q8UUJ8_DANRE	65.79	114	39	0	2693	3034	442	555	8e-31	132	Heat shock protein		ATGTGTTGTCCCTACCCTGCTCCCAAGGTGGTGCCGTTCGCGGCTATCGACCAGCGTGACTTCTACACCATGTCAGTTCGTGGCATCACGCACTACCTTGACGGGACTTCCTCCGACTTCGCAAGTAAGCAGGCAACGATTGCTGAGCCCCCTTATGCCGGTTGACGTTGGCTTGTCCGTTAGCGCAAAAGCTGCCGGAGCAACAGCCATGCCCGGCCCAGCGGTCCGGCCTGTGCCAGGTTCGCAGTCGCCAGCAGCAGTCAGCATGGCCAGCGGGTCACCACATACGGATGTGCAGTGACGGGACTAGGGACGAGCCACGACAGGGCTTCACGTGTATGGCACCTAGCTTGGGTATGGGATGTGTATGTCGTCCAAGCAGGAAGGAGTGCGTCTTTG…
103937|scaffold_10|+|1211637|1235496	tr|B4DPW7|B4DPW7_HUMAN	65.71	105	36	0	11079	11393	282	386	9e-31	137	Uncharacterized protein OS=Mus musculus GN=Ift122 PE=4 SV=1		ATGTGTTGTCCCTACCCTGCTCCCAAGGTGGTGCCGTTCGCGGCTATCGACCAGCGTGACTTCTACACCATGTCAGTTCGTGGCATCACGCACTACCTTGACGGGACTTCCTCCGACTTCGCAAGTAAGCAGGCAACGATTGCTGAGCCCCCTTATGCCGGTTGACGTTGGCTTGTCCGTTAGCGCAAAAGCTGCCGGAGCAACAGCCATGCCCGGCCCAGCGGTCCGGCCTGTGCCAGGTTCGCAGTCGCCAGCAGCAGTCAGCATGGCCAGCGGGTCACCACATACGGATGTGCAGTGACGGGACTAGGGACGAGCCACGACAGGGCTTCACGTGTATGGCACCTAGCTTGGGTATGGGATGTGTATGTCGTCCAAGCAGGAAGGAGTGCGTCTTTG…
103937|scaffold_10|+|1211637|1235496	tr|B4DEY9|B4DEY9_HUMAN	65.71	105	36	0	11079	11393	336	440	9e-31	137	Uncharacterized protein OS=Mus musculus GN=Ift122 PE=4 SV=1		ATGTGTTGTCCCTACCCTGCTCCCAAGGTGGTGCCGTTCGCGGCTATCGACCAGCGTGACTTCTACACCATGTCAGTTCGTGGCATCACGCACTACCTTGACGGGACTTCCTCCGACTTCGCAAGTAAGCAGGCAACGATTGCTGAGCCCCCTTATGCCGGTTGACGTTGGCTTGTCCGTTAGCGCAAAAGCTGCCGGAGCAACAGCCATGCCCGGCCCAGCGGTCCGGCCTGTGCCAGGTTCGCAGTCGCCAGCAGCAGTCAGCATGGCCAGCGGGTCACCACATACGGATGTGCAGTGACGGGACTAGGGACGAGCCACGACAGGGCTTCACGTGTATGGCACCTAGCTTGGGTATGGGATGTGTATGTCGTCCAAGCAGGAAGGAGTGCGTCTTTG…
103937|scaffold_10|+|1211637|1235496	tr|Q9BTY4|Q9BTY4_HUMAN	65.71	105	36	0	11079	11393	331	435	9e-31	137	Uncharacterized protein OS=Mus musculus GN=Ift122 PE=4 SV=1		ATGTGTTGTCCCTACCCTGCTCCCAAGGTGGTGCCGTTCGCGGCTATCGACCAGCGTGACTTCTACACCATGTCAGTTCGTGGCATCACGCACTACCTTGACGGGACTTCCTCCGACTTCGCAAGTAAGCAGGCAACGATTGCTGAGCCCCCTTATGCCGGTTGACGTTGGCTTGTCCGTTAGCGCAAAAGCTGCCGGAGCAACAGCCATGCCCGGCCCAGCGGTCCGGCCTGTGCCAGGTTCGCAGTCGCCAGCAGCAGTCAGCATGGCCAGCGGGTCACCACATACGGATGTGCAGTGACGGGACTAGGGACGAGCCACGACAGGGCTTCACGTGTATGGCACCTAGCTTGGGTATGGGATGTGTATGTCGTCCAAGCAGGAAGGAGTGCGTCTTTG…
80530|scaffold_13|+|824458|827612	sp|Q38833|CHLG_ARATH	78.85	52	10	1	529	684	125	175	9e-31	93.2	Chlorophyll synthase		ATGTGTTGTCCCTACCCTGCTCCCAAGGTGGTGCCGTTCGCGGCTATCGACCAGCGTGACTTCTACACCATGTCAGTTCGTGGCATCACGCACTACCTTGACGGGACTTCCTCCGACTTCGCAAGTAAGCAGGCAACGATTGCTGAGCCCCCTTATGCCGGTTGACGTTGGCTTGTCCGTTAGCGCAAAAGCTGCCGGAGCAACAGCCATGCCCGGCCCAGCGGTCCGGCCTGTGCCAGGTTCGCAGTCGCCAGCAGCAGTCAGCATGGCCAGCGGGTCACCACATACGGATGTGCAGTGACGGGACTAGGGACGAGCCACGACAGGGCTTCACGTGTATGGCACCTAGCTTGGGTATGGGATGTGTATGTCGTCCAAGCAGGAAGGAGTGCGTCTTTG…
80530|scaffold_13|+|824458|827612	sp|Q38833|CHLG_ARATH	56	50	22	0	272	421	66	115	9e-31	63.2	Chlorophyll synthase		ATGTGTTGTCCCTACCCTGCTCCCAAGGTGGTGCCGTTCGCGGCTATCGACCAGCGTGACTTCTACACCATGTCAGTTCGTGGCATCACGCACTACCTTGACGGGACTTCCTCCGACTTCGCAAGTAAGCAGGCAACGATTGCTGAGCCCCCTTATGCCGGTTGACGTTGGCTTGTCCGTTAGCGCAAAAGCTGCCGGAGCAACAGCCATGCCCGGCCCAGCGGTCCGGCCTGTGCCAGGTTCGCAGTCGCCAGCAGCAGTCAGCATGGCCAGCGGGTCACCACATACGGATGTGCAGTGACGGGACTAGGGACGAGCCACGACAGGGCTTCACGTGTATGGCACCTAGCTTGGGTATGGGATGTGTATGTCGTCCAAGCAGGAAGGAGTGCGTCTTTG…
109722|scaffold_15|+|30565|34447	sp|Q2YDD0|HSP7E_BOVIN	37.5	168	103	1	619	1116	91	258	9e-31	130	Heat shock protein		ATGTGTTGTCCCTACCCTGCTCCCAAGGTGGTGCCGTTCGCGGCTATCGACCAGCGTGACTTCTACACCATGTCAGTTCGTGGCATCACGCACTACCTTGACGGGACTTCCTCCGACTTCGCAAGTAAGCAGGCAACGATTGCTGAGCCCCCTTATGCCGGTTGACGTTGGCTTGTCCGTTAGCGCAAAAGCTGCCGGAGCAACAGCCATGCCCGGCCCAGCGGTCCGGCCTGTGCCAGGTTCGCAGTCGCCAGCAGCAGTCAGCATGGCCAGCGGGTCACCACATACGGATGTGCAGTGACGGGACTAGGGACGAGCCACGACAGGGCTTCACGTGTATGGCACCTAGCTTGGGTATGGGATGTGTATGTCGTCCAAGCAGGAAGGAGTGCGTCTTTG…
103937|scaffold_10|+|1211637|1235496	sp|Q9HBG6|IF122_HUMAN	65.71	105	36	0	11079	11393	442	546	1e-30	137	Uncharacterized protein OS=Mus musculus GN=Ift122 PE=4 SV=1		ATGTGTTGTCCCTACCCTGCTCCCAAGGTGGTGCCGTTCGCGGCTATCGACCAGCGTGACTTCTACACCATGTCAGTTCGTGGCATCACGCACTACCTTGACGGGACTTCCTCCGACTTCGCAAGTAAGCAGGCAACGATTGCTGAGCCCCCTTATGCCGGTTGACGTTGGCTTGTCCGTTAGCGCAAAAGCTGCCGGAGCAACAGCCATGCCCGGCCCAGCGGTCCGGCCTGTGCCAGGTTCGCAGTCGCCAGCAGCAGTCAGCATGGCCAGCGGGTCACCACATACGGATGTGCAGTGACGGGACTAGGGACGAGCCACGACAGGGCTTCACGTGTATGGCACCTAGCTTGGGTATGGGATGTGTATGTCGTCCAAGCAGGAAGGAGTGCGTCTTTG…
103937|scaffold_10|+|1211637|1235496	tr|E7EQF4|E7EQF4_HUMAN	65.71	105	36	0	11079	11393	434	538	1e-30	137	Uncharacterized protein OS=Mus musculus GN=Ift122 PE=4 SV=1		ATGTGTTGTCCCTACCCTGCTCCCAAGGTGGTGCCGTTCGCGGCTATCGACCAGCGTGACTTCTACACCATGTCAGTTCGTGGCATCACGCACTACCTTGACGGGACTTCCTCCGACTTCGCAAGTAAGCAGGCAACGATTGCTGAGCCCCCTTATGCCGGTTGACGTTGGCTTGTCCGTTAGCGCAAAAGCTGCCGGAGCAACAGCCATGCCCGGCCCAGCGGTCCGGCCTGTGCCAGGTTCGCAGTCGCCAGCAGCAGTCAGCATGGCCAGCGGGTCACCACATACGGATGTGCAGTGACGGGACTAGGGACGAGCCACGACAGGGCTTCACGTGTATGGCACCTAGCTTGGGTATGGGATGTGTATGTCGTCCAAGCAGGAAGGAGTGCGTCTTTG…
80244|scaffold_10|-|1191001|1192851	sp|Q59VP1|H2B2_CANAL	78.08	73	16	0	221	3	51	123	1e-30	120	Probable histone H2A.1 OS=Arabidopsis thaliana GN=At1g51060 PE=1 SV=1		ATGTGTTGTCCCTACCCTGCTCCCAAGGTGGTGCCGTTCGCGGCTATCGACCAGCGTGACTTCTACACCATGTCAGTTCGTGGCATCACGCACTACCTTGACGGGACTTCCTCCGACTTCGCAAGTAAGCAGGCAACGATTGCTGAGCCCCCTTATGCCGGTTGACGTTGGCTTGTCCGTTAGCGCAAAAGCTGCCGGAGCAACAGCCATGCCCGGCCCAGCGGTCCGGCCTGTGCCAGGTTCGCAGTCGCCAGCAGCAGTCAGCATGGCCAGCGGGTCACCACATACGGATGTGCAGTGACGGGACTAGGGACGAGCCACGACAGGGCTTCACGTGTATGGCACCTAGCTTGGGTATGGGATGTGTATGTCGTCCAAGCAGGAAGGAGTGCGTCTTTG…
80244|scaffold_10|-|1191001|1192851	tr|Q22979|Q22979_CAEEL	78.08	73	16	0	221	3	30	102	1e-30	119	Probable histone H2A.1 OS=Arabidopsis thaliana GN=At1g51060 PE=1 SV=1		ATGTGTTGTCCCTACCCTGCTCCCAAGGTGGTGCCGTTCGCGGCTATCGACCAGCGTGACTTCTACACCATGTCAGTTCGTGGCATCACGCACTACCTTGACGGGACTTCCTCCGACTTCGCAAGTAAGCAGGCAACGATTGCTGAGCCCCCTTATGCCGGTTGACGTTGGCTTGTCCGTTAGCGCAAAAGCTGCCGGAGCAACAGCCATGCCCGGCCCAGCGGTCCGGCCTGTGCCAGGTTCGCAGTCGCCAGCAGCAGTCAGCATGGCCAGCGGGTCACCACATACGGATGTGCAGTGACGGGACTAGGGACGAGCCACGACAGGGCTTCACGTGTATGGCACCTAGCTTGGGTATGGGATGTGTATGTCGTCCAAGCAGGAAGGAGTGCGTCTTTG…
127414|scaffold_11|+|1270612|1277016	tr|Q9V4A1|Q9V4A1_DROME	42.49	193	94	4	2704	3264	189	370	1e-30	133	Kinesin-like protein KIF3C OS=Mus musculus GN=Kif3c PE=2 SV=3		ATGTGTTGTCCCTACCCTGCTCCCAAGGTGGTGCCGTTCGCGGCTATCGACCAGCGTGACTTCTACACCATGTCAGTTCGTGGCATCACGCACTACCTTGACGGGACTTCCTCCGACTTCGCAAGTAAGCAGGCAACGATTGCTGAGCCCCCTTATGCCGGTTGACGTTGGCTTGTCCGTTAGCGCAAAAGCTGCCGGAGCAACAGCCATGCCCGGCCCAGCGGTCCGGCCTGTGCCAGGTTCGCAGTCGCCAGCAGCAGTCAGCATGGCCAGCGGGTCACCACATACGGATGTGCAGTGACGGGACTAGGGACGAGCCACGACAGGGCTTCACGTGTATGGCACCTAGCTTGGGTATGGGATGTGTATGTCGTCCAAGCAGGAAGGAGTGCGTCTTTG…
127414|scaffold_11|+|1270612|1277016	sp|Q9H1H9|KI13A_HUMAN	43.01	193	89	5	2713	3264	203	383	1e-30	135	Kinesin-like protein KIF3C OS=Mus musculus GN=Kif3c PE=2 SV=3		ATGTGTTGTCCCTACCCTGCTCCCAAGGTGGTGCCGTTCGCGGCTATCGACCAGCGTGACTTCTACACCATGTCAGTTCGTGGCATCACGCACTACCTTGACGGGACTTCCTCCGACTTCGCAAGTAAGCAGGCAACGATTGCTGAGCCCCCTTATGCCGGTTGACGTTGGCTTGTCCGTTAGCGCAAAAGCTGCCGGAGCAACAGCCATGCCCGGCCCAGCGGTCCGGCCTGTGCCAGGTTCGCAGTCGCCAGCAGCAGTCAGCATGGCCAGCGGGTCACCACATACGGATGTGCAGTGACGGGACTAGGGACGAGCCACGACAGGGCTTCACGTGTATGGCACCTAGCTTGGGTATGGGATGTGTATGTCGTCCAAGCAGGAAGGAGTGCGTCTTTG…
127414|scaffold_11|+|1270612|1277016	sp|Q9NQT8|KI13B_HUMAN	43.23	192	90	4	2713	3264	204	384	1e-30	135	Kinesin-like protein KIF3C OS=Mus musculus GN=Kif3c PE=2 SV=3		ATGTGTTGTCCCTACCCTGCTCCCAAGGTGGTGCCGTTCGCGGCTATCGACCAGCGTGACTTCTACACCATGTCAGTTCGTGGCATCACGCACTACCTTGACGGGACTTCCTCCGACTTCGCAAGTAAGCAGGCAACGATTGCTGAGCCCCCTTATGCCGGTTGACGTTGGCTTGTCCGTTAGCGCAAAAGCTGCCGGAGCAACAGCCATGCCCGGCCCAGCGGTCCGGCCTGTGCCAGGTTCGCAGTCGCCAGCAGCAGTCAGCATGGCCAGCGGGTCACCACATACGGATGTGCAGTGACGGGACTAGGGACGAGCCACGACAGGGCTTCACGTGTATGGCACCTAGCTTGGGTATGGGATGTGTATGTCGTCCAAGCAGGAAGGAGTGCGTCTTTG…
109722|scaffold_15|+|30565|34447	sp|P29843|HSP7A_DROME	52.41	145	68	1	2693	3124	440	584	1e-30	132	Heat shock protein		ATGTGTTGTCCCTACCCTGCTCCCAAGGTGGTGCCGTTCGCGGCTATCGACCAGCGTGACTTCTACACCATGTCAGTTCGTGGCATCACGCACTACCTTGACGGGACTTCCTCCGACTTCGCAAGTAAGCAGGCAACGATTGCTGAGCCCCCTTATGCCGGTTGACGTTGGCTTGTCCGTTAGCGCAAAAGCTGCCGGAGCAACAGCCATGCCCGGCCCAGCGGTCCGGCCTGTGCCAGGTTCGCAGTCGCCAGCAGCAGTCAGCATGGCCAGCGGGTCACCACATACGGATGTGCAGTGACGGGACTAGGGACGAGCCACGACAGGGCTTCACGTGTATGGCACCTAGCTTGGGTATGGGATGTGTATGTCGTCCAAGCAGGAAGGAGTGCGTCTTTG…
109722|scaffold_15|+|30565|34447	sp|Q8T869|BIP2_DICDI	65.26	95	33	0	195	479	11	105	1e-30	132	Heat shock protein		ATGTGTTGTCCCTACCCTGCTCCCAAGGTGGTGCCGTTCGCGGCTATCGACCAGCGTGACTTCTACACCATGTCAGTTCGTGGCATCACGCACTACCTTGACGGGACTTCCTCCGACTTCGCAAGTAAGCAGGCAACGATTGCTGAGCCCCCTTATGCCGGTTGACGTTGGCTTGTCCGTTAGCGCAAAAGCTGCCGGAGCAACAGCCATGCCCGGCCCAGCGGTCCGGCCTGTGCCAGGTTCGCAGTCGCCAGCAGCAGTCAGCATGGCCAGCGGGTCACCACATACGGATGTGCAGTGACGGGACTAGGGACGAGCCACGACAGGGCTTCACGTGTATGGCACCTAGCTTGGGTATGGGATGTGTATGTCGTCCAAGCAGGAAGGAGTGCGTCTTTG…
109722|scaffold_15|+|30565|34447	sp|Q0VDF9|HSP7E_HUMAN	38.1	168	102	1	619	1116	91	258	1e-30	130	Heat shock protein		ATGTGTTGTCCCTACCCTGCTCCCAAGGTGGTGCCGTTCGCGGCTATCGACCAGCGTGACTTCTACACCATGTCAGTTCGTGGCATCACGCACTACCTTGACGGGACTTCCTCCGACTTCGCAAGTAAGCAGGCAACGATTGCTGAGCCCCCTTATGCCGGTTGACGTTGGCTTGTCCGTTAGCGCAAAAGCTGCCGGAGCAACAGCCATGCCCGGCCCAGCGGTCCGGCCTGTGCCAGGTTCGCAGTCGCCAGCAGCAGTCAGCATGGCCAGCGGGTCACCACATACGGATGTGCAGTGACGGGACTAGGGACGAGCCACGACAGGGCTTCACGTGTATGGCACCTAGCTTGGGTATGGGATGTGTATGTCGTCCAAGCAGGAAGGAGTGCGTCTTTG…
74529|scaffold_17|+|1682842|1689346	sp|Q01292|ILV5_SPIOL	64.71	119	42	0	150	506	87	205	1e-30	132	Ketol-acid reductoisomerase		ATGTGTTGTCCCTACCCTGCTCCCAAGGTGGTGCCGTTCGCGGCTATCGACCAGCGTGACTTCTACACCATGTCAGTTCGTGGCATCACGCACTACCTTGACGGGACTTCCTCCGACTTCGCAAGTAAGCAGGCAACGATTGCTGAGCCCCCTTATGCCGGTTGACGTTGGCTTGTCCGTTAGCGCAAAAGCTGCCGGAGCAACAGCCATGCCCGGCCCAGCGGTCCGGCCTGTGCCAGGTTCGCAGTCGCCAGCAGCAGTCAGCATGGCCAGCGGGTCACCACATACGGATGTGCAGTGACGGGACTAGGGACGAGCCACGACAGGGCTTCACGTGTATGGCACCTAGCTTGGGTATGGGATGTGTATGTCGTCCAAGCAGGAAGGAGTGCGTCTTTG…
104678|scaffold_18|+|839407|851247	tr|Q8L744|Q8L744_ARATH	39.11	225	89	3	5501	6175	424	600	1e-30	135	At1g73430/T9L24_16 OS=Arabidopsis thaliana GN=At1g73430 PE=2 SV=1		ATGTGTTGTCCCTACCCTGCTCCCAAGGTGGTGCCGTTCGCGGCTATCGACCAGCGTGACTTCTACACCATGTCAGTTCGTGGCATCACGCACTACCTTGACGGGACTTCCTCCGACTTCGCAAGTAAGCAGGCAACGATTGCTGAGCCCCCTTATGCCGGTTGACGTTGGCTTGTCCGTTAGCGCAAAAGCTGCCGGAGCAACAGCCATGCCCGGCCCAGCGGTCCGGCCTGTGCCAGGTTCGCAGTCGCCAGCAGCAGTCAGCATGGCCAGCGGGTCACCACATACGGATGTGCAGTGACGGGACTAGGGACGAGCCACGACAGGGCTTCACGTGTATGGCACCTAGCTTGGGTATGGGATGTGTATGTCGTCCAAGCAGGAAGGAGTGCGTCTTTG…
84677|scaffold_108|-|94988|100056	sp|O82261|DEGP2_ARATH	48.09	131	67	1	2104	2496	291	420	2e-30	131	Protease Do-like 9 OS=Arabidopsis thaliana GN=DEGP9 PE=2 SV=1		ATGTGTTGTCCCTACCCTGCTCCCAAGGTGGTGCCGTTCGCGGCTATCGACCAGCGTGACTTCTACACCATGTCAGTTCGTGGCATCACGCACTACCTTGACGGGACTTCCTCCGACTTCGCAAGTAAGCAGGCAACGATTGCTGAGCCCCCTTATGCCGGTTGACGTTGGCTTGTCCGTTAGCGCAAAAGCTGCCGGAGCAACAGCCATGCCCGGCCCAGCGGTCCGGCCTGTGCCAGGTTCGCAGTCGCCAGCAGCAGTCAGCATGGCCAGCGGGTCACCACATACGGATGTGCAGTGACGGGACTAGGGACGAGCCACGACAGGGCTTCACGTGTATGGCACCTAGCTTGGGTATGGGATGTGTATGTCGTCCAAGCAGGAAGGAGTGCGTCTTTG…
127414|scaffold_11|+|1270612|1277016	tr|Q6DEG6|Q6DEG6_DANRE	42.78	194	96	5	2692	3264	198	379	2e-30	130	Kinesin-like protein KIF3C OS=Mus musculus GN=Kif3c PE=2 SV=3		ATGTGTTGTCCCTACCCTGCTCCCAAGGTGGTGCCGTTCGCGGCTATCGACCAGCGTGACTTCTACACCATGTCAGTTCGTGGCATCACGCACTACCTTGACGGGACTTCCTCCGACTTCGCAAGTAAGCAGGCAACGATTGCTGAGCCCCCTTATGCCGGTTGACGTTGGCTTGTCCGTTAGCGCAAAAGCTGCCGGAGCAACAGCCATGCCCGGCCCAGCGGTCCGGCCTGTGCCAGGTTCGCAGTCGCCAGCAGCAGTCAGCATGGCCAGCGGGTCACCACATACGGATGTGCAGTGACGGGACTAGGGACGAGCCACGACAGGGCTTCACGTGTATGGCACCTAGCTTGGGTATGGGATGTGTATGTCGTCCAAGCAGGAAGGAGTGCGTCTTTG…
109718|scaffold_14|-|1180968|1186680	tr|Q9SRW7|Q9SRW7_ARATH	53.15	111	50	1	2	334	98	206	2e-30	125	Adenylyl-sulfate kinase 2		ATGTGTTGTCCCTACCCTGCTCCCAAGGTGGTGCCGTTCGCGGCTATCGACCAGCGTGACTTCTACACCATGTCAGTTCGTGGCATCACGCACTACCTTGACGGGACTTCCTCCGACTTCGCAAGTAAGCAGGCAACGATTGCTGAGCCCCCTTATGCCGGTTGACGTTGGCTTGTCCGTTAGCGCAAAAGCTGCCGGAGCAACAGCCATGCCCGGCCCAGCGGTCCGGCCTGTGCCAGGTTCGCAGTCGCCAGCAGCAGTCAGCATGGCCAGCGGGTCACCACATACGGATGTGCAGTGACGGGACTAGGGACGAGCCACGACAGGGCTTCACGTGTATGGCACCTAGCTTGGGTATGGGATGTGTATGTCGTCCAAGCAGGAAGGAGTGCGTCTTTG…
59234|scaffold_14|-|447604|471267	sp|Q8WXX0|DYH7_HUMAN	40.11	187	70	1	22392	22952	3738	3882	2e-30	137	Uncharacterized protein OS=Mus musculus GN=Dnahc1 PE=4 SV=1		ATGTGTTGTCCCTACCCTGCTCCCAAGGTGGTGCCGTTCGCGGCTATCGACCAGCGTGACTTCTACACCATGTCAGTTCGTGGCATCACGCACTACCTTGACGGGACTTCCTCCGACTTCGCAAGTAAGCAGGCAACGATTGCTGAGCCCCCTTATGCCGGTTGACGTTGGCTTGTCCGTTAGCGCAAAAGCTGCCGGAGCAACAGCCATGCCCGGCCCAGCGGTCCGGCCTGTGCCAGGTTCGCAGTCGCCAGCAGCAGTCAGCATGGCCAGCGGGTCACCACATACGGATGTGCAGTGACGGGACTAGGGACGAGCCACGACAGGGCTTCACGTGTATGGCACCTAGCTTGGGTATGGGATGTGTATGTCGTCCAAGCAGGAAGGAGTGCGTCTTTG…
104366|scaffold_15|-|601499|614668	tr|B9RYP6|B9RYP6_RICCO	82.67	75	13	0	7240	7464	34	108	2e-30	133	Heat shock 70 kDa protein 12 OS=Arabidopsis thaliana GN=HSP70-11 PE=1 SV=2		ATGTGTTGTCCCTACCCTGCTCCCAAGGTGGTGCCGTTCGCGGCTATCGACCAGCGTGACTTCTACACCATGTCAGTTCGTGGCATCACGCACTACCTTGACGGGACTTCCTCCGACTTCGCAAGTAAGCAGGCAACGATTGCTGAGCCCCCTTATGCCGGTTGACGTTGGCTTGTCCGTTAGCGCAAAAGCTGCCGGAGCAACAGCCATGCCCGGCCCAGCGGTCCGGCCTGTGCCAGGTTCGCAGTCGCCAGCAGCAGTCAGCATGGCCAGCGGGTCACCACATACGGATGTGCAGTGACGGGACTAGGGACGAGCCACGACAGGGCTTCACGTGTATGGCACCTAGCTTGGGTATGGGATGTGTATGTCGTCCAAGCAGGAAGGAGTGCGTCTTTG…
104366|scaffold_15|-|601499|614668	sp|P20163|HSP7D_CAEEL	72	50	14	0	11254	11403	467	516	2e-30	82.8	Heat shock 70 kDa protein 12 OS=Arabidopsis thaliana GN=HSP70-11 PE=1 SV=2		ATGTGTTGTCCCTACCCTGCTCCCAAGGTGGTGCCGTTCGCGGCTATCGACCAGCGTGACTTCTACACCATGTCAGTTCGTGGCATCACGCACTACCTTGACGGGACTTCCTCCGACTTCGCAAGTAAGCAGGCAACGATTGCTGAGCCCCCTTATGCCGGTTGACGTTGGCTTGTCCGTTAGCGCAAAAGCTGCCGGAGCAACAGCCATGCCCGGCCCAGCGGTCCGGCCTGTGCCAGGTTCGCAGTCGCCAGCAGCAGTCAGCATGGCCAGCGGGTCACCACATACGGATGTGCAGTGACGGGACTAGGGACGAGCCACGACAGGGCTTCACGTGTATGGCACCTAGCTTGGGTATGGGATGTGTATGTCGTCCAAGCAGGAAGGAGTGCGTCTTTG…
104366|scaffold_15|-|601499|614668	sp|P20163|HSP7D_CAEEL	61.02	59	23	0	10971	11147	409	467	2e-30	74.7	Heat shock 70 kDa protein 12 OS=Arabidopsis thaliana GN=HSP70-11 PE=1 SV=2		ATGTGTTGTCCCTACCCTGCTCCCAAGGTGGTGCCGTTCGCGGCTATCGACCAGCGTGACTTCTACACCATGTCAGTTCGTGGCATCACGCACTACCTTGACGGGACTTCCTCCGACTTCGCAAGTAAGCAGGCAACGATTGCTGAGCCCCCTTATGCCGGTTGACGTTGGCTTGTCCGTTAGCGCAAAAGCTGCCGGAGCAACAGCCATGCCCGGCCCAGCGGTCCGGCCTGTGCCAGGTTCGCAGTCGCCAGCAGCAGTCAGCATGGCCAGCGGGTCACCACATACGGATGTGCAGTGACGGGACTAGGGACGAGCCACGACAGGGCTTCACGTGTATGGCACCTAGCTTGGGTATGGGATGTGTATGTCGTCCAAGCAGGAAGGAGTGCGTCTTTG…
109722|scaffold_15|+|30565|34447	sp|Q05036|YLA4_CAEEL	32.76	174	108	3	565	1059	73	246	2e-30	96.3	Heat shock protein		ATGTGTTGTCCCTACCCTGCTCCCAAGGTGGTGCCGTTCGCGGCTATCGACCAGCGTGACTTCTACACCATGTCAGTTCGTGGCATCACGCACTACCTTGACGGGACTTCCTCCGACTTCGCAAGTAAGCAGGCAACGATTGCTGAGCCCCCTTATGCCGGTTGACGTTGGCTTGTCCGTTAGCGCAAAAGCTGCCGGAGCAACAGCCATGCCCGGCCCAGCGGTCCGGCCTGTGCCAGGTTCGCAGTCGCCAGCAGCAGTCAGCATGGCCAGCGGGTCACCACATACGGATGTGCAGTGACGGGACTAGGGACGAGCCACGACAGGGCTTCACGTGTATGGCACCTAGCTTGGGTATGGGATGTGTATGTCGTCCAAGCAGGAAGGAGTGCGTCTTTG…
109722|scaffold_15|+|30565|34447	sp|Q05036|YLA4_CAEEL	38.36	73	45	0	261	479	2	74	2e-30	59.7	Heat shock protein		ATGTGTTGTCCCTACCCTGCTCCCAAGGTGGTGCCGTTCGCGGCTATCGACCAGCGTGACTTCTACACCATGTCAGTTCGTGGCATCACGCACTACCTTGACGGGACTTCCTCCGACTTCGCAAGTAAGCAGGCAACGATTGCTGAGCCCCCTTATGCCGGTTGACGTTGGCTTGTCCGTTAGCGCAAAAGCTGCCGGAGCAACAGCCATGCCCGGCCCAGCGGTCCGGCCTGTGCCAGGTTCGCAGTCGCCAGCAGCAGTCAGCATGGCCAGCGGGTCACCACATACGGATGTGCAGTGACGGGACTAGGGACGAGCCACGACAGGGCTTCACGTGTATGGCACCTAGCTTGGGTATGGGATGTGTATGTCGTCCAAGCAGGAAGGAGTGCGTCTTTG…
74529|scaffold_17|+|1682842|1689346	sp|Q05758|ILV5_ARATH	55.7	158	65	1	33	506	47	199	2e-30	131	Ketol-acid reductoisomerase		ATGTGTTGTCCCTACCCTGCTCCCAAGGTGGTGCCGTTCGCGGCTATCGACCAGCGTGACTTCTACACCATGTCAGTTCGTGGCATCACGCACTACCTTGACGGGACTTCCTCCGACTTCGCAAGTAAGCAGGCAACGATTGCTGAGCCCCCTTATGCCGGTTGACGTTGGCTTGTCCGTTAGCGCAAAAGCTGCCGGAGCAACAGCCATGCCCGGCCCAGCGGTCCGGCCTGTGCCAGGTTCGCAGTCGCCAGCAGCAGTCAGCATGGCCAGCGGGTCACCACATACGGATGTGCAGTGACGGGACTAGGGACGAGCCACGACAGGGCTTCACGTGTATGGCACCTAGCTTGGGTATGGGATGTGTATGTCGTCCAAGCAGGAAGGAGTGCGTCTTTG…
81202|scaffold_19|-|1913205|1918932	tr|Q8ILY9|Q8ILY9_PLAF7	73.86	88	21	1	2113	2370	96	183	2e-30	130	Eukaryotic translation initiation factor 2 subunit gamma OS=Schizosaccharomyces pombe (strain 972 / ATCC 24843) GN=tif213 PE=2 SV=1
120224|scaffold_1|+|3955456|3963346	tr|Q9TYV5|Q9TYV5_CAEEL	57.66	111	46	1	3899	4231	289	398	3e-30	132	Nucleolar protein-like OS=Arabidopsis thaliana GN=OLI2 PE=4 SV=1
84552|scaffold_100|-|132791|136503	sp|Q23883|NDUS2_DICDI	51.38	109	53	0	3384	3710	298	406	3e-30	128	Uncharacterized protein OS=Mus musculus GN=Ndufs2 PE=3 SV=1
104366|scaffold_15|-|601499|614668	sp|Q8T869|BIP2_DICDI	83.78	74	12	0	7243	7464	32	105	3e-30	133	Heat shock 70 kDa protein 12 OS=Arabidopsis thaliana GN=HSP70-11 PE=1 SV=2
104366|scaffold_15|-|601499|614668	sp|P29845|HSP7E_DROME	59.82	112	41	2	7956	8288	126	234	3e-30	133	Heat shock 70 kDa protein 12 OS=Arabidopsis thaliana GN=HSP70-11 PE=1 SV=2
103937|scaffold_10|+|1211637|1235496	tr|E9Q9G8|E9Q9G8_MOUSE	69.07	97	30	0	11103	11393	450	546	4e-30	135	Uncharacterized protein OS=Mus musculus GN=Ift122 PE=4 SV=1
103937|scaffold_10|+|1211637|1235496	sp|Q6NWV3|IF122_MOUSE	69.07	97	30	0	11103	11393	391	487	4e-30	135	Uncharacterized protein OS=Mus musculus GN=Ift122 PE=4 SV=1
73775|scaffold_10|-|800901|804368	tr|Q8VWI1|Q8VWI1_ARATH	45.14	175	41	2	95	619	1	120	4e-30	123	ER lumen protein retaining receptor OS=Arabidopsis thaliana GN=erd2.2 PE=2 SV=1
74236|scaffold_14|+|1602977|1626694	sp|Q8TD57|DYH3_HUMAN	67.71	96	31	0	18298	18585	3169	3264	4e-30	136	Dynein heavy chain 7
74236|scaffold_14|+|1602977|1626694	sp|Q9NYC9|DYH9_HUMAN	37.63	194	111	2	22041	22619	4302	4486	4e-30	136	Dynein heavy chain 7
104366|scaffold_15|-|601499|614668	sp|P0A6Y8|DNAK_ECOLI	64.35	115	36	3	7956	8297	76	186	4e-30	132	Heat shock 70 kDa protein 12 OS=Arabidopsis thaliana GN=HSP70-11 PE=1 SV=2
104366|scaffold_15|-|601499|614668	sp|A1A766|DNAK_ECOK1	64.35	115	36	3	7956	8297	76	186	4e-30	132	Heat shock 70 kDa protein 12 OS=Arabidopsis thaliana GN=HSP70-11 PE=1 SV=2
104366|scaffold_15|-|601499|614668	sp|Q9LDZ0|HSP7J_ARATH	57.72	123	47	3	7956	8321	131	249	4e-30	132	Heat shock 70 kDa protein 12 OS=Arabidopsis thaliana GN=HSP70-11 PE=1 SV=2		GTAGCTCAGCCAAAGGCCGGCAGGAATCACCTGCGCCTGGTACTTCGCGCGACTTGGATAAGATGCAGGTCGCCGCTCGTCATAATACGCGCAGCGCGGCAGTGCGCCCCAAGGCTGCAGCACGGCGCGTGCAGGTGTGTTAACAGCGAGGTTGTTGCCGCAATCGGCTAGTGCTTCTAGACATGCACCCCGTAGCCGTTAGGTCGACCACAGCGACCACTTACAACTTTGATCACCGCGCAAAGCTTGTAAAGCTAGTGAAGCAAAACTGCATTAGTAACATGGAACATGCATTATATCCTATCAAGCATTGTACATACTCTGGAAGTTACAACTCAGCGACTACTTCATCATTGTGTGCAGGTCATCCGCGCTGCTCGCTATGCCAACTGGCGTGAG…
72231|scaffold_1|-|446984|451814	tr|Q940G0|Q940G0_ARATH	66.28	86	29	0	2722	2979	340	425	5e-30	129	At1g10950/T19D16_13 OS=Arabidopsis thaliana GN=T19D16.13 PE=2 SV=1		GTAGCTCAGCCAAAGGCCGGCAGGAATCACCTGCGCCTGGTACTTCGCGCGACTTGGATAAGATGCAGGTCGCCGCTCGTCATAATACGCGCAGCGCGGCAGTGCGCCCCAAGGCTGCAGCACGGCGCGTGCAGGTGTGTTAACAGCGAGGTTGTTGCCGCAATCGGCTAGTGCTTCTAGACATGCACCCCGTAGCCGTTAGGTCGACCACAGCGACCACTTACAACTTTGATCACCGCGCAAAGCTTGTAAAGCTAGTGAAGCAAAACTGCATTAGTAACATGGAACATGCATTATATCCTATCAAGCATTGTACATACTCTGGAAGTTACAACTCAGCGACTACTTCATCATTGTGTGCAGGTCATCCGCGCTGCTCGCTATGCCAACTGGCGTGAG…
127414|scaffold_11|+|1270612|1277016	sp|P46869|FLA10_CHLRE	40.81	223	105	7	2689	3309	191	402	5e-30	132	Kinesin-like protein KIF3C OS=Mus musculus GN=Kif3c PE=2 SV=3		GTAGCTCAGCCAAAGGCCGGCAGGAATCACCTGCGCCTGGTACTTCGCGCGACTTGGATAAGATGCAGGTCGCCGCTCGTCATAATACGCGCAGCGCGGCAGTGCGCCCCAAGGCTGCAGCACGGCGCGTGCAGGTGTGTTAACAGCGAGGTTGTTGCCGCAATCGGCTAGTGCTTCTAGACATGCACCCCGTAGCCGTTAGGTCGACCACAGCGACCACTTACAACTTTGATCACCGCGCAAAGCTTGTAAAGCTAGTGAAGCAAAACTGCATTAGTAACATGGAACATGCATTATATCCTATCAAGCATTGTACATACTCTGGAAGTTACAACTCAGCGACTACTTCATCATTGTGTGCAGGTCATCCGCGCTGCTCGCTATGCCAACTGGCGTGAG…
127414|scaffold_11|+|1270612|1277016	tr|Q965T6|Q965T6_CAEEL	41.38	203	103	4	2689	3294	185	372	5e-30	130	Kinesin-like protein KIF3C OS=Mus musculus GN=Kif3c PE=2 SV=3		GTTTGCATATAGACACAAAAGGCAATTACCTTGTATTTCGGTAACCATGTCGGCGGCGCTCGGCTCTACCGGCCCCCGCGTTGCTCCAGCTCGGGCGGCGCCGTTGTGCCGCAGGGCCTTGCTGCTGCCAGCAGGCCGGACTCGTGTGGTAGTTCGCGCTGAGGCTCGCCGGCCAGATTACATTCCAAATCGTATTGATGGTGAGAAAATCTTTATTTAGGGCCTTGTAAGACCATGCACTGTAACGCATACCTTAAGGTAGATGGGTTTAGCAAAGATCTATGATCCGTTGTGAACTAGGCGCGCATCGGTCGGCAGGCATCGGTCGCTGATTTGCCAGTTGGTAAAAAATAGTTTTACAACGATGACAAGGACGACTGGAAGCATTTTAACACTGTA…
80692|scaffold_14|+|1976189|1991415	sp|P18616|RPB1_ARATH	68.93	103	23	1	2942	3223	296	398	5e-30	134	DNA-directed RNA polymerase II subunit RPB1 OS=Arabidopsis thaliana GN=RPB205 PE=1 SV=3		GTTTGCATATAGACACAAAAGGCAATTACCTTGTATTTCGGTAACCATGTCGGCGGCGCTCGGCTCTACCGGCCCCCGCGTTGCTCCAGCTCGGGCGGCGCCGTTGTGCCGCAGGGCCTTGCTGCTGCCAGCAGGCCGGACTCGTGTGGTAGTTCGCGCTGAGGCTCGCCGGCCAGATTACATTCCAAATCGTATTGATGGTGAGAAAATCTTTATTTAGGGCCTTGTAAGACCATGCACTGTAACGCATACCTTAAGGTAGATGGGTTTAGCAAAGATCTATGATCCGTTGTGAACTAGGCGCGCATCGGTCGGCAGGCATCGGTCGCTGATTTGCCAGTTGGTAAAAAATAGTTTTACAACGATGACAAGGACGACTGGAAGCATTTTAACACTGTA…
89849|scaffold_14|+|1207833|1231281	tr|Q940C8|Q940C8_ARATH	71.13	97	28	0	18909	19199	88	184	5e-30	132	AT3g10420/F13M14_30 OS=Arabidopsis thaliana GN=At3g10420 PE=2 SV=1		GTTTGCATATAGACACAAAAGGCAATTACCTTGTATTTCGGTAACCATGTCGGCGGCGCTCGGCTCTACCGGCCCCCGCGTTGCTCCAGCTCGGGCGGCGCCGTTGTGCCGCAGGGCCTTGCTGCTGCCAGCAGGCCGGACTCGTGTGGTAGTTCGCGCTGAGGCTCGCCGGCCAGATTACATTCCAAATCGTATTGATGGTGAGAAAATCTTTATTTAGGGCCTTGTAAGACCATGCACTGTAACGCATACCTTAAGGTAGATGGGTTTAGCAAAGATCTATGATCCGTTGTGAACTAGGCGCGCATCGGTCGGCAGGCATCGGTCGCTGATTTGCCAGTTGGTAAAAAATAGTTTTACAACGATGACAAGGACGACTGGAAGCATTTTAACACTGTA…
104366|scaffold_15|-|601499|614668	tr|G4NF57|G4NF57_MAGO7	62.83	113	37	3	7956	8291	116	224	5e-30	132	Heat shock 70 kDa protein 12 OS=Arabidopsis thaliana GN=HSP70-11 PE=1 SV=2		GTTTGCATATAGACACAAAAGGCAATTACCTTGTATTTCGGTAACCATGTCGGCGGCGCTCGGCTCTACCGGCCCCCGCGTTGCTCCAGCTCGGGCGGCGCCGTTGTGCCGCAGGGCCTTGCTGCTGCCAGCAGGCCGGACTCGTGTGGTAGTTCGCGCTGAGGCTCGCCGGCCAGATTACATTCCAAATCGTATTGATGGTGAGAAAATCTTTATTTAGGGCCTTGTAAGACCATGCACTGTAACGCATACCTTAAGGTAGATGGGTTTAGCAAAGATCTATGATCCGTTGTGAACTAGGCGCGCATCGGTCGGCAGGCATCGGTCGCTGATTTGCCAGTTGGTAAAAAATAGTTTTACAACGATGACAAGGACGACTGGAAGCATTTTAACACTGTA…
104366|scaffold_15|-|601499|614668	sp|P22774|HSP7M_SCHPO	58.62	116	43	2	7956	8300	124	235	5e-30	132	Heat shock 70 kDa protein 12 OS=Arabidopsis thaliana GN=HSP70-11 PE=1 SV=2		GTTTGCATATAGACACAAAAGGCAATTACCTTGTATTTCGGTAACCATGTCGGCGGCGCTCGGCTCTACCGGCCCCCGCGTTGCTCCAGCTCGGGCGGCGCCGTTGTGCCGCAGGGCCTTGCTGCTGCCAGCAGGCCGGACTCGTGTGGTAGTTCGCGCTGAGGCTCGCCGGCCAGATTACATTCCAAATCGTATTGATGGTGAGAAAATCTTTATTTAGGGCCTTGTAAGACCATGCACTGTAACGCATACCTTAAGGTAGATGGGTTTAGCAAAGATCTATGATCCGTTGTGAACTAGGCGCGCATCGGTCGGCAGGCATCGGTCGCTGATTTGCCAGTTGGTAAAAAATAGTTTTACAACGATGACAAGGACGACTGGAAGCATTTTAACACTGTA…
74239|scaffold_14|+|1661246|1665938	tr|Q9M0A0|Q9M0A0_ARATH	60.33	121	23	2	4136	4498	522	617	6e-30	130	AT4g30600/F17I23_60 OS=Arabidopsis thaliana GN=AT4g30600 PE=2 SV=1		GTTTGCATATAGACACAAAAGGCAATTACCTTGTATTTCGGTAACCATGTCGGCGGCGCTCGGCTCTACCGGCCCCCGCGTTGCTCCAGCTCGGGCGGCGCCGTTGTGCCGCAGGGCCTTGCTGCTGCCAGCAGGCCGGACTCGTGTGGTAGTTCGCGCTGAGGCTCGCCGGCCAGATTACATTCCAAATCGTATTGATGGTGAGAAAATCTTTATTTAGGGCCTTGTAAGACCATGCACTGTAACGCATACCTTAAGGTAGATGGGTTTAGCAAAGATCTATGATCCGTTGTGAACTAGGCGCGCATCGGTCGGCAGGCATCGGTCGCTGATTTGCCAGTTGGTAAAAAATAGTTTTACAACGATGACAAGGACGACTGGAAGCATTTTAACACTGTA…
109722|scaffold_15|+|30565|34447	tr|Q9UWE3|Q9UWE3_ASPOZ	76.92	78	18	0	246	479	45	122	6e-30	130	Heat shock protein		GTTTGCATATAGACACAAAAGGCAATTACCTTGTATTTCGGTAACCATGTCGGCGGCGCTCGGCTCTACCGGCCCCCGCGTTGCTCCAGCTCGGGCGGCGCCGTTGTGCCGCAGGGCCTTGCTGCTGCCAGCAGGCCGGACTCGTGTGGTAGTTCGCGCTGAGGCTCGCCGGCCAGATTACATTCCAAATCGTATTGATGGTGAGAAAATCTTTATTTAGGGCCTTGTAAGACCATGCACTGTAACGCATACCTTAAGGTAGATGGGTTTAGCAAAGATCTATGATCCGTTGTGAACTAGGCGCGCATCGGTCGGCAGGCATCGGTCGCTGATTTGCCAGTTGGTAAAAAATAGTTTTACAACGATGACAAGGACGACTGGAAGCATTTTAACACTGTA…
109722|scaffold_15|+|30565|34447	tr|B8N4E9|B8N4E9_ASPFN	76.92	78	18	0	246	479	45	122	6e-30	130	Heat shock protein		GTTTGCATATAGACACAAAAGGCAATTACCTTGTATTTCGGTAACCATGTCGGCGGCGCTCGGCTCTACCGGCCCCCGCGTTGCTCCAGCTCGGGCGGCGCCGTTGTGCCGCAGGGCCTTGCTGCTGCCAGCAGGCCGGACTCGTGTGGTAGTTCGCGCTGAGGCTCGCCGGCCAGATTACATTCCAAATCGTATTGATGGTGAGAAAATCTTTATTTAGGGCCTTGTAAGACCATGCACTGTAACGCATACCTTAAGGTAGATGGGTTTAGCAAAGATCTATGATCCGTTGTGAACTAGGCGCGCATCGGTCGGCAGGCATCGGTCGCTGATTTGCCAGTTGGTAAAAAATAGTTTTACAACGATGACAAGGACGACTGGAAGCATTTTAACACTGTA…
103937|scaffold_10|+|1211637|1235496	sp|Q6NYH1|IF122_DANRE	64.95	97	34	0	11103	11393	397	493	7e-30	134	Uncharacterized protein OS=Mus musculus GN=Ift122 PE=4 SV=1		GTTTGCATATAGACACAAAAGGCAATTACCTTGTATTTCGGTAACCATGTCGGCGGCGCTCGGCTCTACCGGCCCCCGCGTTGCTCCAGCTCGGGCGGCGCCGTTGTGCCGCAGGGCCTTGCTGCTGCCAGCAGGCCGGACTCGTGTGGTAGTTCGCGCTGAGGCTCGCCGGCCAGATTACATTCCAAATCGTATTGATGGTGAGAAAATCTTTATTTAGGGCCTTGTAAGACCATGCACTGTAACGCATACCTTAAGGTAGATGGGTTTAGCAAAGATCTATGATCCGTTGTGAACTAGGCGCGCATCGGTCGGCAGGCATCGGTCGCTGATTTGCCAGTTGGTAAAAAATAGTTTTACAACGATGACAAGGACGACTGGAAGCATTTTAACACTGTA…
74236|scaffold_14|+|1602977|1626694	sp|P37276|DYHC_DROME	30.66	349	209	11	19786	20787	3859	4189	7e-30	135	Dynein heavy chain 7		GTTTGCATATAGACACAAAAGGCAATTACCTTGTATTTCGGTAACCATGTCGGCGGCGCTCGGCTCTACCGGCCCCCGCGTTGCTCCAGCTCGGGCGGCGCCGTTGTGCCGCAGGGCCTTGCTGCTGCCAGCAGGCCGGACTCGTGTGGTAGTTCGCGCTGAGGCTCGCCGGCCAGATTACATTCCAAATCGTATTGATGGTGAGAAAATCTTTATTTAGGGCCTTGTAAGACCATGCACTGTAACGCATACCTTAAGGTAGATGGGTTTAGCAAAGATCTATGATCCGTTGTGAACTAGGCGCGCATCGGTCGGCAGGCATCGGTCGCTGATTTGCCAGTTGGTAAAAAATAGTTTTACAACGATGACAAGGACGACTGGAAGCATTTTAACACTGTA…
78763|scaffold_1|+|2339921|2346204	sp|O14730|RIOK3_HUMAN	47.86	117	61	0	2522	2872	304	420	8e-30	129	Serine/threonine-protein kinase rio1 OS=Dictyostelium discoideum GN=rio1 PE=3 SV=1		GTTTGCATATAGACACAAAAGGCAATTACCTTGTATTTCGGTAACCATGTCGGCGGCGCTCGGCTCTACCGGCCCCCGCGTTGCTCCAGCTCGGGCGGCGCCGTTGTGCCGCAGGGCCTTGCTGCTGCCAGCAGGCCGGACTCGTGTGGTAGTTCGCGCTGAGGCTCGCCGGCCAGATTACATTCCAAATCGTATTGATGGTGAGAAAATCTTTATTTAGGGCCTTGTAAGACCATGCACTGTAACGCATACCTTAAGGTAGATGGGTTTAGCAAAGATCTATGATCCGTTGTGAACTAGGCGCGCATCGGTCGGCAGGCATCGGTCGCTGATTTGCCAGTTGGTAAAAAATAGTTTTACAACGATGACAAGGACGACTGGAAGCATTTTAACACTGTA…
104366|scaffold_15|-|601499|614668	sp|Q39043|HSP7L_ARATH	80	75	15	0	7240	7464	34	108	8e-30	131	Heat shock 70 kDa protein 12 OS=Arabidopsis thaliana GN=HSP70-11 PE=1 SV=2		GTTTGCATATAGACACAAAAGGCAATTACCTTGTATTTCGGTAACCATGTCGGCGGCGCTCGGCTCTACCGGCCCCCGCGTTGCTCCAGCTCGGGCGGCGCCGTTGTGCCGCAGGGCCTTGCTGCTGCCAGCAGGCCGGACTCGTGTGGTAGTTCGCGCTGAGGCTCGCCGGCCAGATTACATTCCAAATCGTATTGATGGTGAGAAAATCTTTATTTAGGGCCTTGTAAGACCATGCACTGTAACGCATACCTTAAGGTAGATGGGTTTAGCAAAGATCTATGATCCGTTGTGAACTAGGCGCGCATCGGTCGGCAGGCATCGGTCGCTGATTTGCCAGTTGGTAAAAAATAGTTTTACAACGATGACAAGGACGACTGGAAGCATTTTAACACTGTA…
78597|scaffold_1|+|47019|77282	tr|Q9VB44|Q9VB44_DROME	37.29	177	105	2	26758	27273	4189	4364	9e-30	135	Dynein heavy chain 7		GTTTGCATATAGACACAAAAGGCAATTACCTTGTATTTCGGTAACCATGTCGGCGGCGCTCGGCTCTACCGGCCCCCGCGTTGCTCCAGCTCGGGCGGCGCCGTTGTGCCGCAGGGCCTTGCTGCTGCCAGCAGGCCGGACTCGTGTGGTAGTTCGCGCTGAGGCTCGCCGGCCAGATTACATTCCAAATCGTATTGATGGTGAGAAAATCTTTATTTAGGGCCTTGTAAGACCATGCACTGTAACGCATACCTTAAGGTAGATGGGTTTAGCAAAGATCTATGATCCGTTGTGAACTAGGCGCGCATCGGTCGGCAGGCATCGGTCGCTGATTTGCCAGTTGGTAAAAAATAGTTTTACAACGATGACAAGGACGACTGGAAGCATTTTAACACTGTA…
78597|scaffold_1|+|47019|77282	tr|Q0KI05|Q0KI05_DROME	37.29	177	105	2	26758	27273	4342	4517	9e-30	135	Dynein heavy chain 7		GTTTGCATATAGACACAAAAGGCAATTACCTTGTATTTCGGTAACCATGTCGGCGGCGCTCGGCTCTACCGGCCCCCGCGTTGCTCCAGCTCGGGCGGCGCCGTTGTGCCGCAGGGCCTTGCTGCTGCCAGCAGGCCGGACTCGTGTGGTAGTTCGCGCTGAGGCTCGCCGGCCAGATTACATTCCAAATCGTATTGATGGTGAGAAAATCTTTATTTAGGGCCTTGTAAGACCATGCACTGTAACGCATACCTTAAGGTAGATGGGTTTAGCAAAGATCTATGATCCGTTGTGAACTAGGCGCGCATCGGTCGGCAGGCATCGGTCGCTGATTTGCCAGTTGGTAAAAAATAGTTTTACAACGATGACAAGGACGACTGGAAGCATTTTAACACTGTA…
104366|scaffold_15|-|601499|614668	sp|Q9LKR3|HSP7K_ARATH	80	75	15	0	7240	7464	34	108	9e-30	131	Heat shock 70 kDa protein 12 OS=Arabidopsis thaliana GN=HSP70-11 PE=1 SV=2		GTTTGCATATAGACACAAAAGGCAATTACCTTGTATTTCGGTAACCATGTCGGCGGCGCTCGGCTCTACCGGCCCCCGCGTTGCTCCAGCTCGGGCGGCGCCGTTGTGCCGCAGGGCCTTGCTGCTGCCAGCAGGCCGGACTCGTGTGGTAGTTCGCGCTGAGGCTCGCCGGCCAGATTACATTCCAAATCGTATTGATGGTGAGAAAATCTTTATTTAGGGCCTTGTAAGACCATGCACTGTAACGCATACCTTAAGGTAGATGGGTTTAGCAAAGATCTATGATCCGTTGTGAACTAGGCGCGCATCGGTCGGCAGGCATCGGTCGCTGATTTGCCAGTTGGTAAAAAATAGTTTTACAACGATGACAAGGACGACTGGAAGCATTTTAACACTGTA…
108845|scaffold_1|+|3486451|3491623	sp|O04499|PMG1_ARATH	52.07	121	58	0	4795	5157	435	555	1e-29	128	Probable 2		GTTTGCATATAGACACAAAAGGCAATTACCTTGTATTTCGGTAACCATGTCGGCGGCGCTCGGCTCTACCGGCCCCCGCGTTGCTCCAGCTCGGGCGGCGCCGTTGTGCCGCAGGGCCTTGCTGCTGCCAGCAGGCCGGACTCGTGTGGTAGTTCGCGCTGAGGCTCGCCGGCCAGATTACATTCCAAATCGTATTGATGGTGAGAAAATCTTTATTTAGGGCCTTGTAAGACCATGCACTGTAACGCATACCTTAAGGTAGATGGGTTTAGCAAAGATCTATGATCCGTTGTGAACTAGGCGCGCATCGGTCGGCAGGCATCGGTCGCTGATTTGCCAGTTGGTAAAAAATAGTTTTACAACGATGACAAGGACGACTGGAAGCATTTTAACACTGTA…
80244|scaffold_10|-|1191001|1192851	sp|P02294|H2B2_YEAST	75.34	73	18	0	221	3	51	123	1e-29	117	Probable histone H2A.1 OS=Arabidopsis thaliana GN=At1g51060 PE=1 SV=1		GTTTGCATATAGACACAAAAGGCAATTACCTTGTATTTCGGTAACCATGTCGGCGGCGCTCGGCTCTACCGGCCCCCGCGTTGCTCCAGCTCGGGCGGCGCCGTTGTGCCGCAGGGCCTTGCTGCTGCCAGCAGGCCGGACTCGTGTGGTAGTTCGCGCTGAGGCTCGCCGGCCAGATTACATTCCAAATCGTATTGATGGTGAGAAAATCTTTATTTAGGGCCTTGTAAGACCATGCACTGTAACGCATACCTTAAGGTAGATGGGTTTAGCAAAGATCTATGATCCGTTGTGAACTAGGCGCGCATCGGTCGGCAGGCATCGGTCGCTGATTTGCCAGTTGGTAAAAAATAGTTTTACAACGATGACAAGGACGACTGGAAGCATTTTAACACTGTA…
80244|scaffold_10|-|1191001|1192851	sp|P02293|H2B1_YEAST	75.34	73	18	0	221	3	51	123	1e-29	117	Probable histone H2A.1 OS=Arabidopsis thaliana GN=At1g51060 PE=1 SV=1		GTTTGCATATAGACACAAAAGGCAATTACCTTGTATTTCGGTAACCATGTCGGCGGCGCTCGGCTCTACCGGCCCCCGCGTTGCTCCAGCTCGGGCGGCGCCGTTGTGCCGCAGGGCCTTGCTGCTGCCAGCAGGCCGGACTCGTGTGGTAGTTCGCGCTGAGGCTCGCCGGCCAGATTACATTCCAAATCGTATTGATGGTGAGAAAATCTTTATTTAGGGCCTTGTAAGACCATGCACTGTAACGCATACCTTAAGGTAGATGGGTTTAGCAAAGATCTATGATCCGTTGTGAACTAGGCGCGCATCGGTCGGCAGGCATCGGTCGCTGATTTGCCAGTTGGTAAAAAATAGTTTTACAACGATGACAAGGACGACTGGAAGCATTTTAACACTGTA…
80244|scaffold_10|-|1191001|1192851	sp|P04913|H2B1_SCHPO	75.34	73	18	0	221	3	47	119	1e-29	117	Probable histone H2A.1 OS=Arabidopsis thaliana GN=At1g51060 PE=1 SV=1
127414|scaffold_11|+|1270612|1277016	tr|Q27IK6|Q27IK6_ARATH	44.39	187	88	4	2713	3261	385	559	1e-29	132	Kinesin-like protein KIF3C OS=Mus musculus GN=Kif3c PE=2 SV=3
58690|scaffold_11|-|490658|502333	sp|Q9M8D3|PUR4_ARATH	72.29	83	23	0	4156	4404	410	492	1e-29	133	Probable phosphoribosylformylglycinamidine synthase
89008|scaffold_11|-|228166|238883	sp|Q9FFC7|SYAP_ARATH	74.03	77	20	0	2199	2429	176	252	1e-29	132	Probable alanine--tRNA ligase
104366|scaffold_15|-|601499|614668	sp|P83784|HSP77_CANAL	61.4	114	41	2	7956	8297	105	215	1e-29	130	Heat shock 70 kDa protein 12 OS=Arabidopsis thaliana GN=HSP70-11 PE=1 SV=2
109722|scaffold_15|+|30565|34447	sp|Q9C7X7|HSP7N_ARATH	55.56	144	63	1	2693	3124	446	588	1e-29	128	Heat shock protein
109722|scaffold_15|+|30565|34447	sp|Q557E0|HS7C2_DICDI	52.7	148	69	1	2693	3133	439	586	1e-29	128	Heat shock protein
109722|scaffold_15|+|30565|34447	sp|Q6AYB4|HSP7E_RAT	38.69	168	101	1	619	1116	91	258	1e-29	127	Heat shock protein
74263|scaffold_15|+|134650|139694	sp|O75351|VPS4B_HUMAN	67.05	88	29	0	2992	3255	235	322	1e-29	127	F10A12.27/F10A12.27 OS=Arabidopsis thaliana GN=SKD1 PE=2 SV=1
78597|scaffold_1|+|47019|77282	sp|Q9P225|DYH2_HUMAN	32.35	238	150	5	25578	26288	3676	3903	2e-29	134	Dynein heavy chain 7
86465|scaffold_1|-|5593065|5606325	tr|Q9FL23|Q9FL23_ARATH	60.19	108	43	0	12177	12500	364	471	2e-29	128	Carboxy-terminal proteinase D1-like protein OS=Arabidopsis thaliana GN=At5g46390 PE=4 SV=1
127414|scaffold_11|+|1270612|1277016	sp|Q9NS87|KIF15_HUMAN	41.5	200	101	3	2698	3285	213	400	2e-29	131	Kinesin-like protein KIF3C OS=Mus musculus GN=Kif3c PE=2 SV=3		gastric	alpha polypeptide OS=Mus musculus GN=Atp4a PE=2 SV=1	ATGGTTGATGATAAGAGCGGAGGGCAGCGTTGCTTCGGCATCAAAAACAATTCCAAGAGCGACTCAGATAAGCAGAAGAACCTTCGAAAGGACTTGCCGATTGTCGCCCATGAGTTTAGTTTGGATGAGCTCGCCGCGGAGTACAGCGTCTCTCTAGAGAGAGGACTTACGTCGGCACAAGTTCTCGAGAGTCGCCAAAAACACGGCCCAAATCGGTTGACGCCACCGAAAGTCAAACCGGCATGGTGGGTGTTCCGAGCAGCCGCACGATGCTGTCCTAATTCACCACGACCGGGCAGAAGCCTCTCCATCCATCCGCCAGGTTCCCGATAAACTTCCCGGAAGGCTCTGTCGCCCAAGTCACCAGTTGAGCAAAATCAAGCTCCTGGGTGCTGCCTC…
127414|scaffold_11|+|1270612|1277016	tr|Q3TET1|Q3TET1_MOUSE	42.78	194	96	5	2692	3264	195	376	2e-29	129	Kinesin-like protein KIF3C OS=Mus musculus GN=Kif3c PE=2 SV=3		gastric	alpha polypeptide OS=Mus musculus GN=Atp4a PE=2 SV=1	ATGGTTGATGATAAGAGCGGAGGGCAGCGTTGCTTCGGCATCAAAAACAATTCCAAGAGCGACTCAGATAAGCAGAAGAACCTTCGAAAGGACTTGCCGATTGTCGCCCATGAGTTTAGTTTGGATGAGCTCGCCGCGGAGTACAGCGTCTCTCTAGAGAGAGGACTTACGTCGGCACAAGTTCTCGAGAGTCGCCAAAAACACGGCCCAAATCGGTTGACGCCACCGAAAGTCAAACCGGCATGGTGGGTGTTCCGAGCAGCCGCACGATGCTGTCCTAATTCACCACGACCGGGCAGAAGCCTCTCCATCCATCCGCCAGGTTCCCGATAAACTTCCCGGAAGGCTCTGTCGCCCAAGTCACCAGTTGAGCAAAATCAAGCTCCTGGGTGCTGCCTC…
127414|scaffold_11|+|1270612|1277016	tr|E9PYA1|E9PYA1_MOUSE	42.78	194	96	5	2692	3264	195	376	2e-29	129	Kinesin-like protein KIF3C OS=Mus musculus GN=Kif3c PE=2 SV=3		gastric	alpha polypeptide OS=Mus musculus GN=Atp4a PE=2 SV=1	ATGGTTGATGATAAGAGCGGAGGGCAGCGTTGCTTCGGCATCAAAAACAATTCCAAGAGCGACTCAGATAAGCAGAAGAACCTTCGAAAGGACTTGCCGATTGTCGCCCATGAGTTTAGTTTGGATGAGCTCGCCGCGGAGTACAGCGTCTCTCTAGAGAGAGGACTTACGTCGGCACAAGTTCTCGAGAGTCGCCAAAAACACGGCCCAAATCGGTTGACGCCACCGAAAGTCAAACCGGCATGGTGGGTGTTCCGAGCAGCCGCACGATGCTGTCCTAATTCACCACGACCGGGCAGAAGCCTCTCCATCCATCCGCCAGGTTCCCGATAAACTTCCCGGAAGGCTCTGTCGCCCAAGTCACCAGTTGAGCAAAATCAAGCTCCTGGGTGCTGCCTC…
127414|scaffold_11|+|1270612|1277016	tr|Q3UI47|Q3UI47_MOUSE	42.78	194	96	5	2692	3264	195	376	2e-29	129	Kinesin-like protein KIF3C OS=Mus musculus GN=Kif3c PE=2 SV=3		gastric	alpha polypeptide OS=Mus musculus GN=Atp4a PE=2 SV=1	ATGGTTGATGATAAGAGCGGAGGGCAGCGTTGCTTCGGCATCAAAAACAATTCCAAGAGCGACTCAGATAAGCAGAAGAACCTTCGAAAGGACTTGCCGATTGTCGCCCATGAGTTTAGTTTGGATGAGCTCGCCGCGGAGTACAGCGTCTCTCTAGAGAGAGGACTTACGTCGGCACAAGTTCTCGAGAGTCGCCAAAAACACGGCCCAAATCGGTTGACGCCACCGAAAGTCAAACCGGCATGGTGGGTGTTCCGAGCAGCCGCACGATGCTGTCCTAATTCACCACGACCGGGCAGAAGCCTCTCCATCCATCCGCCAGGTTCCCGATAAACTTCCCGGAAGGCTCTGTCGCCCAAGTCACCAGTTGAGCAAAATCAAGCTCCTGGGTGCTGCCTC…
127414|scaffold_11|+|1270612|1277016	sp|P28741|KIF3A_MOUSE	42.78	194	96	5	2692	3264	195	376	2e-29	129	Kinesin-like protein KIF3C OS=Mus musculus GN=Kif3c PE=2 SV=3		gastric	alpha polypeptide OS=Mus musculus GN=Atp4a PE=2 SV=1	ATGGTTGATGATAAGAGCGGAGGGCAGCGTTGCTTCGGCATCAAAAACAATTCCAAGAGCGACTCAGATAAGCAGAAGAACCTTCGAAAGGACTTGCCGATTGTCGCCCATGAGTTTAGTTTGGATGAGCTCGCCGCGGAGTACAGCGTCTCTCTAGAGAGAGGACTTACGTCGGCACAAGTTCTCGAGAGTCGCCAAAAACACGGCCCAAATCGGTTGACGCCACCGAAAGTCAAACCGGCATGGTGGGTGTTCCGAGCAGCCGCACGATGCTGTCCTAATTCACCACGACCGGGCAGAAGCCTCTCCATCCATCCGCCAGGTTCCCGATAAACTTCCCGGAAGGCTCTGTCGCCCAAGTCACCAGTTGAGCAAAATCAAGCTCCTGGGTGCTGCCTC…
89222|scaffold_11|-|1999163|2010996	sp|P67510|SYL_MYCTU	58.88	107	44	0	782	1102	81	187	2e-29	131	AT4g04350/T19B17_7 OS=Arabidopsis thaliana GN=T19B17.7 PE=1 SV=1		gastric	alpha polypeptide OS=Mus musculus GN=Atp4a PE=2 SV=1	ATGGTTGATGATAAGAGCGGAGGGCAGCGTTGCTTCGGCATCAAAAACAATTCCAAGAGCGACTCAGATAAGCAGAAGAACCTTCGAAAGGACTTGCCGATTGTCGCCCATGAGTTTAGTTTGGATGAGCTCGCCGCGGAGTACAGCGTCTCTCTAGAGAGAGGACTTACGTCGGCACAAGTTCTCGAGAGTCGCCAAAAACACGGCCCAAATCGGTTGACGCCACCGAAAGTCAAACCGGCATGGTGGGTGTTCCGAGCAGCCGCACGATGCTGTCCTAATTCACCACGACCGGGCAGAAGCCTCTCCATCCATCCGCCAGGTTCCCGATAAACTTCCCGGAAGGCTCTGTCGCCCAAGTCACCAGTTGAGCAAAATCAAGCTCCTGGGTGCTGCCTC…
[truncated: 8,423 more rows]
